# Supplementary material for: Ubiquitination-mediated molecular pathway alterations in human lung squamous cell carcinomas identified by quantitative ubiquitinomics
Source: Front Endocrinol (Lausanne). 2022 Sep 15;13:970843. doi: 10.3389/fendo.2022.970843 (PMC9520991; doi:10.3389/fendo.2022.970843)
Supplement: Supplementary file 1 [file DataSheet_1.zip]

Archive with 13 entries (13 files):
- Supplemental Table 1_v6.doc
- Supplemental Table 10_v5.doc
- Supplemental Table 11_v6.xls
- Supplemental Table 12.xlsx
- Supplemental Table 13.xls
- Supplemental Table 2_v5.xls
- Supplemental Table 3_v5.doc
- Supplemental Table 4_v5.csv
- Supplemental Table 5_v5.xls
- Supplemental Table 6_v5.xls
- Supplemental Table 7_v5.xls
- Supplemental Table 8_v5.xls
- Supplemental Table 9_v5.doc
