# Supplementary material for: Ubiquitination-mediated molecular pathway alterations in human lung squamous cell carcinomas identified by quantitative ubiquitinomics
Source: Front Endocrinol (Lausanne). 2022 Sep 15;13:970843. doi: 10.3389/fendo.2022.970843 (PMC9520991; doi:10.3389/fendo.2022.970843)
Supplement: Supplementary file 1 [file DataSheet_1.zip › Supplemental Table 11_v6.xls]

## Sheet: P+Corrected P<0.05
Supplemental Table 11. Statistically significant signaling pathways identified with KEGG pathway analysis of 627 UPs in LSCC
KEGG pathway	ID	Input number	P-Value	FDR	UPs
Tumorigenesis
PI3K-Akt signaling pathway	hsa04151	25	4.02466e-06	0.000141438	P62879, P08069, I1SRC5, P36507, A0A024R244, P27348, P05556, A0A140VJS0, K9JA46, A0A024R056, Q9Y6K9, P31946, P07333, B3KUN1, A0A024QZA8, P63218, A0A024RD80, A0A140VJT0, A0A024QZQ6, Q9UBI6, P23458, P61981, A0A024R1K7, P62258, P12109
Ras signaling pathway	hsa04014	15	0.000823362	0.0096451	Q13393, A0A024R1P2, P07333, I1SRC5, P29353, P36507, A0A024R324, P62879, A0A024QZA8, Q9UBI6, A0A024R056, P63218, Q9Y6K9, Q59H81, P08069
mTOR signaling pathway	hsa04150	10	0.00473121	0.029843	P08069, I1SRC5, P36507, A0A024R324, P38606, Q9Y4R8, A0A024QZQ6, Q6IAA8, A0A024RA24, Q01650
HIF-1 signaling pathway	hsa04066	10	0.000869414	0.00972163	B3KXY9, P08069, P04406, A0A024R4F1, P04075, A0A0S2Z3Y2, P00558, P36507, A0A0S2Z3S6, Q59GX2
Cell cycle	hsa04110	9	0.00648872	0.0362779	P27348, P31947, A0A024RDY4, P61981, A0A024R1K7, P62258, P12004, P78527, P31946
Apoptosis	hsa04210	10	0.00356395	0.0257862	P68366, P02545, P68363, I1SRC5, P02549, P36507, O14727, Q9Y6K9, P20700, P07384
Protein turnover-related pathways
Ubiquitin mediated proteolysis	hsa04120	10	0.00221356	0.0184125	Q13619, Q96J02, P61088, A0A024RDB0, A0A024R9W5, Q93034, O95155, A0A024R1A3, P29590, Q9C0C9
Ribosome	hsa03010	14	5.32829e-06	0.00014564	B2RDW1, P39023, P23396, P62987, A0A024RBS2, Q02543, P60866, P32969, P62249, P62424, P15880, P30050, P62913, A0A024R4M0
Proteasome	hsa03050	12	8.08654e-07	3.31548e-05	P48556, O00231, A0A140VK70, P62191, A0A140VK42, A0A0S2Z489, A0A140VJS3, A0A087X2I1, O43242, A8K2M0, P55036, Q16186
Protein processing in endoplasmic reticulum	hsa04141	13	0.000674668	0.00922046	A0A024RD80, P55072, P25685, Q5VVQ6, P54727, O95155, K9JA46, P11142, A0A024R7G8, Q96IV0, P51572, P07384, P19525
Biosynthesis of amino acids	hsa01230	10	7.15335e-05	0.00146644	P60174, P14618, O43175, P04406, A0A024R4F1, P04075, A0A140VK56, P00558, A0A024RBL2, P18669
Metabolism-related pathways
Glycolysis / Gluconeogenesis	hsa00010	10	2.02988e-05	0.000459406	B3KXY9, P60174, P14618, P04406, A0A024R4F1, P04075, B9EKV4, P00558, P18669, P07195
Carbon metabolism	hsa01200	12	0.000116389	0.00220245	B3KXY9, P52209, P60174, P14618, O43175, P04406, A0A024R4F1, P04075, A0A140VK56, P00558, A0A024RBL2, P18669
Central carbon metabolism in cancer	hsa05230	9	0.000176446	0.00310041	B3KXY9, Q15758, P14618, I1SRC5, A0A024R8U1, P36507, Q59GX2, P18669, Q01650
Fructose and mannose metabolism	hsa00051	5	0.00249665	0.0192529	O60218, B3KXY9, P04075, A0A140VKC8, P60174
Metabolic pathways	hsa01100	46	0.00499884	0.0307428	P12268, Q13393, Q4LE69, Q53GQ0, L7RRS0, P16152, A0A140VJL3, B9EKV4, P48507, Q99755, P49327, B2R761, P18669, P30876, P25705, P28838, E5KRG5, P60174, P14618, P04406, A0A024R4F1, P27708, O43175, P00558, A0A140VKC8, A0A140VJG8, P52209, P00491, P51970, Q9BTU6, Q6IA69, A0A140VK56, A0A140VJK6, B3KXY9, A0A0C4DFL7, P06576, A0A0S2Z4J1, P32320, P38606, Q7Z3R8, A0A024RBL2, A0A140VK27, O60218, O14495, P07195,…
Drug metabolism - other enzymes	hsa00983	5	0.00854289	0.0456859	A0A140VJK6, P12268, P32320, E5KRG5, A0A140VJL3
Sphingolipid signaling pathway	hsa04071	11	0.000428561	0.00658912	P04899, A0A140VJT0, Q13393, A0A024R1P2, I1SRC5, B3KUN1, P36507, P08754, A0A024R324, A0A140VJS0, P33527
Cell adherens and junction
Tight junction	hsa04530	16	5.86299e-07	2.88459e-05	P04899, A0A140VJT0, A0A024R694, I1SRC5, B3KUN1, P08754, P35580, O43491, A0A024R1N1, A0A140VJS0, A0A024QZJ4, P56856, O14936, A0A0S2Z3G9, D3DX19, A0A024R324
Adherens junction	hsa04520	8	0.00133327	0.0126148	A0A024R694, P08069, A0A024RC65, A0A024R324, O60716, A0A0S2Z3G9, P18206, A0A024R1P2
Gap junction	hsa04540	8	0.00224543	0.0184125	P04899, P68366, P68363, I1SRC5, P36507, P08754, P68371, P17302
Non-homologous end-joining	hsa03450	3	0.00621828	0.0355743	P13010, P78527, A0A024R1N4
Substance transport-related pathways
Endocytosis	hsa04144	18	0.000197327	0.00323617	A0A024R8B8, A0A0S2Z4R4, Q13393, A0A024R324, P08069, P07333, A0A024RDV9, Q96J02, Q9UBC2, A0A024R9N6, A0A024R4S1, Q59E85, Q99755, P29590, P11142, A0A024R0S6, O60493, P09497
SNARE interactions in vesicular transport	hsa04130	5	0.00115253	0.0118135	Q9BV40, Q13277, Q12846, A8K287, O95183
Synapse
Dopaminergic synapse	hsa04728	11	0.00107665	0.0115155	P04899, P62879, P62140, A0A140VJT0, B3KUN1, P08754, Q9UBI6, A0A140VJS0, A0A140VJG8, A0A024R056, P63218
GABAergic synapse	hsa04727	7	0.0075933	0.04151	P04899, P62879, A0A024QYY0, P08754, Q9UBI6, A0A024R056, P63218
Others
Chemokine signaling pathway	hsa04062	12	0.00415592	0.0286749	P04899, P62879, P09769, A0A024R1P2, I1SRC5, P29353, P08754, A0A024R324, Q9UBI6, A0A024R056, P63218, Q9Y6K9
Rap1 signaling pathway	hsa04015	14	0.00126404	0.0124381	P04899, P08069, P07333, I1SRC5, P36507, P08754, A0A024R324, A0A024QZA8, P05556, O60716, Q9Y490, P46734, P07737, A0A024R1P2
Proteoglycans in cancer	hsa05205	12	0.00890126	0.0465896	P62140, B0YJ88, A0A024RC65, P26038, P36507, I1SRC5, P16157, Q59E85, P05556, P16070, A0A024R324, P08069
Pathways in cancer	hsa05200	20	0.0042273	0.0286749	P04899, Q13393, A0A024R1P2, P07333, I1SRC5, P36507, P62879, A0A024R324, A0A024RD80, Q9UBI6, P05556, K9JA46, Q59GX2, P29590, A0A024R056, P63218, Q9Y6K9, P08754, P23458, P08069
MicroRNAs in cancer	hsa05206	11	0.00278691	0.0207751	Q9UM47, A0A024R324, B0YJ88, P08670, P29353, P36507, Q16658, A0A024QZQ6, P33527, P16070, I1SRC5
Leukocyte transendothelial migration	hsa04670	16	1.43159e-07	1.17391e-05	Q96AP7, P04899, P05362, A0A024R694, A0A024R1P2, P26038, P08754, A0A024R324, A0A0S2Z3S6, P05556, P56856, O60716, A0A0S2Z3G9, D3DX19, P18206, Q15080
Regulation of actin cytoskeleton	hsa04810	18	2.05425e-05	0.000459406	P05556, P62140, A0A024R1P2, A0A024RC65, P26038, P36507, Q99755, I1SRC5, P35580, P06396, Q9UBI6, A0A024R1N1, A0A024R694, A0A0S2Z3G9, P18206, A0A024R324, P07737, B0YJ88
Platelet activation	hsa04611	10	0.00141581	0.0128996	Q9BV40, P04899, P62140, P08754, A0A024R324, A0A024R244, P05556, A8K287, P02675, Q9Y490
Oocyte meiosis	hsa04114	9	0.00517686	0.0310611	P27348, P62140, P31946, B3KUN1, P61981, A0A024R1K7, A0A140VJS0, P62258, P08069
Viirus- and bacteria-related pathways
Epstein-Barr virus infection	hsa05169	31	2.16929e-14	5.33646e-12	O00231, A0A024R244, A0A140VJS3, Q9Y6K9, P16070, A0A087X2I1, P30876, P04792, O43242, P05362, P48556, P31946, A0A140VK70, A8K2M0, Q93009, P27348, O95786, P19525, P62258, P06454, P46734, P09769, P23458, P62191, A0A140VK42, A0A0S2Z489, P61981, P08670, A0A024R1K7, P11142, Q7Z3R8
Hepatitis C	hsa05160	10	0.0021357	0.0184125	P23458, O95786, I1SRC5, B3KUN1, A0A140VJT0, A0A140VJS0, P56856, Q9Y6K9, D3DX19, P19525
Hepatitis B	hsa05161	10	0.00431288	0.0286749	P23458, O95786, P31946, I1SRC5, P36507, Q9Y277, P27348, O14727, P12004, Q9Y6K9
Viral carcinogenesis	hsa05203	21	4.40836e-07	2.71114e-05	Q93009, P23458, A0A024R694, B2R4S9, P31946, P14618, I1SRC5, P27348, P62191, A0A024R324, A0A024R244, P06396, B2R4R0, P61981, A0A024R1K7, A0A024RCJ2, Q9Y277, A0A0S2Z3G9, Q9Y6K9, P19525, P62258
Pathogenic Escherichia coli infection	hsa05130	7	0.00079028	0.0096451	P27348, P68366, P68363, P68371, A0A024RAY2, A0A024R324, P05556
Influenza A	hsa05164	11	0.00559112	0.032748	P05362, O95786, P19525, P36507, P25685, A0A0S2Z3Y2, P29590, P11142, P46734, P21796, P23458
Disease-related pathways
Alcoholism	hsa05034	23	1.75892e-09	2.16347e-07	P62879, Q71DI3, I1SRC5, P08754, A0A024QZP6, A0A024R056, A0A024RAS2, B2R4P9, P62140, P29353, B2R4R0, Q8IUE6, Q16777, P63218, A0A024R017, P04899, O75367, Q9UBI6, P0C0S5, P16104, B2R4S9, A0A024RCJ2, Q99808
Systemic lupus erythematosus	hsa05322	15	4.88428e-06	0.00014564	B2R4P9, A0A024R694, B2R4S9, Q71DI3, O75367, P16104, A0A024R017, B2R4R0, A0A024QZP6, A0A024RCJ2, Q8IUE6, Q16777, A0A0S2Z3G9, P0C0S5, A0A024RAS2
Arrhythmogenic right ventricular cardiomyopathy (ARVC)	hsa05412	8	0.000590906	0.00855076	A0A024R694, P02545, Q14126, A0A0S2Z3L2, P05556, P17302, A0A0S2Z3G9, P15924
Adrenergic signaling in cardiomyocytes	hsa04261	12	0.000755854	0.0096451	P04899, A0A024R968, P62140, A0A140VJT0, B3KUN1, P08754, A0A0S2Z3L2, Q01118, P05023, A0A140VJS0, P67936, P68032
Long-term depression	hsa04730	7	0.00250444	0.0192529	P04899, P08069, I1SRC5, B3KUN1, P36507, P08754, A0A140VJS0
Parkinson's disease	hsa05012	10	0.00444895	0.0288011	P04899, P06576, P08754, P51970, P25705, A0A024R1A3, O14727, Q9Y277, P21796, P09936
