# Supplementary material for: Ubiquitination-mediated molecular pathway alterations in human lung squamous cell carcinomas identified by quantitative ubiquitinomics
Source: Front Endocrinol (Lausanne). 2022 Sep 15;13:970843. doi: 10.3389/fendo.2022.970843 (PMC9520991; doi:10.3389/fendo.2022.970843)
Supplement: Supplementary file 1 [file DataSheet_1.zip › Supplemental Table 12.xlsx]

## Sheet: Sheet1
Supplemental Table 12. Differentially expressed proteins in LSCC tissues relative to control tissues.
Code	Accession number	Protein name	Ratio (T/N)
1	IPI00021187	RuvB-like 1	0.11
2	IPI00290077	Type I cytoskeletal 15	0.16
3	IPI00007752	Tubulin beta-2C chain	0.34
4	IPI00220301	Peroxiredoxin-6	0.34
5	IPI00218918	Annexin A1	0.36
6	IPI00219757	Glutathione S-transferase P	0.36
7	IPI00003865	Heat shock cognate 71 kDa protein	0.38
8	IPI00219219	Galectin-1	0.42
9	IPI00304925	Heat shock 70kDa protein 1	0.42
10	IPI00021439	Actin, cytoplasmic 1	0.48
11	IPI00930688	Tubulin alpha-1B chain	2.06
12	IPI00872780	Annexin A4	2.48
13	IPI00549248	Nucleophosmin	2.56
14	IPI00411765	14-3-3 protein sigma	3.51
15	IPI00909140	Tubulin beta chain	3.63
16	IPI00020599	Calreticulin	3.85
17	IPI00796333	Fructose-bis phosphate aldolase A	4.62
18	IPI00017334	Prohibitin	4.7
19	IPI00025512	Heat shock protein beta-1	5.27
20	IPI00335168	Myosin light polypeptide 6	5.34
21	IPI00450768	Type I cytoskeletal 17	5.75
22	IPI00018352	Ubiquitin carboxyl_x0002_terminal hydrolase isozyme L1	10.19
23	IPI00152409.1	AGR3	0.3512
24	IPI00792011.1	CAPS	0.3156
25	IPI00893881.1	AGR2	0.3722
26	IPI00024915.2	PRDX5	0.4032
27	IPI00795633.1	CLU	0.3953
28	IPI00218914.5	ALDH1A1	0.3975
29	IPI00216308.5	VDAC1	0.4727
30	IPI00025465.1	OGN	0.451
31	IPI00872684.1	EZR	0.4306
32	IPI00027827.2	SOD3	0.4603
33	IPI00465084.6	DES	0.4976
34	IPI00554648.3	KRT8	0.4757
35	IPI00554788.5	KRT18	0.5202
36	IPI00000816.1	YWHAE	0.4728
37	IPI00009104.7	RUVBL2	0.4702
38	IPI00022977.1	CKB	0.4088
39	IPI00872780.7	ANXA4	0.5618
40	IPI00654709.1	ALDH3A1	0.5872
41	IPI00177728.3	CNDP2	0.5951
42	IPI00930688.4	TUBA1B	0.609
43	IPI00450768.7	KRT17	0.6064
44	IPI00022204.2	SERPINB3	0.5915
45	IPI00745729.2	SELENBP1	0.6149
46	IPI00219757.13	GSTP1	0.63
47	IPI00219219.3	LGALS1	0.6117
48	IPI00304925.5	HSPA1A	0.6104
49	IPI00220301.5	PRDX6	0.6205
50	IPI00218918.5	ANXA1	0.6302
51	IPI00003865.1	HSPA8	0.5806
52	IPI00290077.1	KRT15	0.637
53	IPI00007752.1	TUBB2C	0.431
54	IPI00020599.1	CALR	1.589
55	IPI00909140.2	TUBB	1.62
56	IPI00796333.1	ALDOA	1.5992
57	IPI00549248.4	NPM1	1.6522
58	IPI00017334.1	PHB	1.9385
59	IPI00411765.3	SFN	2.5849
60	IPI00025512.2	HSPB1	3.1946
61	IPI00007047.1	S100A8	1.5868
62	IPI00884926.1	ORM1	1.5851
63	IPI00384444.5	KRT14	1.637
64	IPI00217963.3	KRT16	1.673
65	IPI00295400.1	WARS	1.6994
66	IPI00640741.1	PRDX1	2.1394
67	IPI00789551.1	MATR3	1.836
68	IPI00291006.1	MDH2	1.8242
69	IPI00221091.9	RPS15A	1.7891
70	IPI00032140.4	SERPINH1	4.0118
71	IPI00013933.2	DSP	1.8572
72	IPI00453473.6	HIST1H4I	2.438
73	IPI00887678.1	LOC654188	2.0689
74	IPI00027497.5	GPI	2.0154
75	IPI00003377.1	SFRS7	1.9677
76	IPI00413654.3	SFRS5	3.0937
77	IPI00553185.2	CCT3	2.474
78	IPI00027462.1	S100A9	2.6821
79	IPI00026781.2	FASN	2.6062
80	IPI00375746.4	GBP6	3.7148
81	IPI00221222.7	SUB1	4.4599
82	gi|42490866	FTH1 protein	Down
83	gi|149673887	Immunoglobulin light chain	Up
84	gi|4503143	Cathepsin D preproprotein	Down
85	gi|157881403	Chain A, the structure of crystalline profilin-beta_x0002_actin	Down
86	gi|112694568	Immunoglobulin heavy chain variable region	Down
87	gi|4826643	Annexin A3	Down
88	gi|4502107	Annexin 5	Up
89	gi|4884102	Hypothetical protein	Up
90	gi|119584991	Ribosomal protein SA, isoform CRA_c	Up
91	gi|194376310	Unnamed protein product	Up
92	gi|40226101	ACTG1 protein	Up
93	gi|28336	Mutant beta-actin (beta0 -actin)	Up
94	gi|4501887	Actin, gamma 1 propeptide	Up
95	gi|1710248	Protein disulphide isomerase-related protein 5	Up
96	gi|168988718	Chain A, structure of human serum albumin with S-naproxen and the Ga module	Down
97	gi|55669910	Chain A, crystal structure of the Ga module complexed with human serum albumin	Down
98	gi|194388064	Unnamed protein product	Up
99	gi|189502784	Mitochondrial heat shock 60 kDa protein 1 variant 1	Up
100	gi|71773329	Annexin VI isoform 1	Up
101	IPI00554648.3	KRT8	0.4098
102	IPI00479145.2	KRT19	0.6193
103	IPI00745872.2	ALB	0.5735
104	IPI00009867.3	KRT5	0.7839
105	IPI00019502.3	MYH9	1.6587
106	IPI00007752.1	TUBB2C	0.1989
107	IPI00784154.1	HSPD1	1.5497
108	IPI00479186.5	PKM2	1.5827
109	IPI00844215.1	SPTAN1	0.5947
110	IPI00450768.7	KRT17	0.7824
111	IPI00219018.7	GAPDH	1.5761
112	IPI00845339.1	HSPA1A/1B	0.5216
113	IPI00022204.2	SERPINB3	0.3215
114	IPI00554788.5	KRT18	0.5866
115	IPI00300725.7	KRT6A	1.6359
116	IPI00553177.1	SERPINA1	0.651
117	IPI00654755.3	HBB	1.4246
118	IPI00455383.4	CLTC	0.6788
119	IPI00003362.2	HSPA5	1.9385
120	IPI00025252.1	PDIA3	1.477
121	IPI00218914.5	ALDH1A1	0.3403
122	IPI00217963.3	KRT16	1.7771
123	IPI00872684.1	EZR	0.3327
124	IPI00013808.1	4ACTN4	0.4979
125	IPI00290077.1	KRT15	0.6399
126	IPI00219757.13	GSTP1	0.5584
127	IPI00000105.4	MVP	0.516
128	IPI00645078.1	UBA1	1.345
129	IPI00788802.1	TKT	1.4856
130	IPI00020599.1	CALR	2.1548
131	IPI00169383.3	PGK1	0.6459
132	IPI00887678.1	LOC654188	2.2579
133	IPI00640741.1	PRDX1	6.5599
134	IPI00604620.3	NCL	1.5576
135	IPI00893881.1	AGR2	0.4388
136	IPI00853068.1	HBA	1.372
137	IPI00816252.1	H2BFS	1.4498
138	IPI00657682.2	GSTA1	0.2536
139	IPI00643384.2	BGN	0.2803
140	IPI00550661.2	KRT13	2.3013
141	IPI00384444.5	KRT14	1.448
142	IPI00027497.5	GPI	2.4216
143	IPI00027462.1	S100A9	3.1824
144	IPI00215948.4	CTNNA1	0.6596
145	IPI00453473.6	HIST1H4I	15.7322
146	IPI00794543.1	FLJ75174	0.3772
147	IPI00549248.4	NPM1	2.033
148	IPI00221226.7	ANXA6	0.6198
149	IPI00032140.4	SERPINH1	2.9965
150	IPI00025512.2	HSPB1	3.9981
151	IPI00798430.1	TF	0.6764
152	IPI00011654.2	TUBB	1.5243
153	IPI00022977.1	CKB	0.41
154	IPI00307162.2	VCL	2.4223
155	IPI00295400.1	WARS	1.4314
156	IPI00792011.1	CAPS	0.3241
157	IPI00013415.1	RPS7	3.2407
158	IPI00025465.1	OGN	0.1986
159	IPI00853455.1	CTSD	0.639
160	IPI00152295.1	SPATA18	0.4421
161	IPI00829767.1	IGHG2	0.6251
162	IPI00789551.1	MATR3	2.0326
163	IPI00871851.1	2022-09-02	1.3502
164	IPI00291006.1	MDH2	1.924
165	IPI00795633.1	CLU	0.3392
166	IPI00423462.5	IGHA1	0.7002
167	IPI00007047.1	S100A8	2.1281
168	IPI00654709.1	ALDH3A1	0.431
169	IPI00294834.6	ASPH	2.3432
170	IPI00027350.3	PRDX2	1.7333
171	IPI00025086.3	COX5A	1.4661
172	IPI00009032.1	SSB	0.6693
173	IPI00060715.1	KCTD12	0.7126
174	IPI00646059.1	SET	2.3791
175	IPI00216308.5	VDAC1	0.4488
176	IPI00032179.2	SERPINC1	0.6734
177	IPI00025796.3	NDUFS3	0.6022
178	IPI00020042.2	PSMC4	0.603
179	IPI00011126.6	PSMC1	0.6418
180	IPI00883950.1	CKAP4	2.3486
181	IPI00420014.2	ASCC3L1	1.6656
182	IPI00003944.1	DBT	0.5156
183	IPI00479786.4	KHSRP	1.9958
184	IPI00419237.3	LAP3	1.7329
185	IPI00024933.3	RPL12	1.7853
186	IPI00219221.3	LGALS7	0.7374
187	IPI00444204.1	ALB	2.0254
188	IPI00847322.1	SOD2	0.6501
189	IPI00745729.2	SELENBP1	0.5016
190	IPI00375746.4	GBP6	4.68
191	IPI00413654.3	SFRS5	4.0553
192	IPI00010133.3	CORO1A	1.5283
193	IPI00221222.7	SUB1	7.5809
194	IPI00024976.5	TOMM22	2.5511
195	IPI00888660.1	SDHA	2.0706
196	IPI00013895.1	S100A11	0.6028
197	IPI00010796.1	P4HB Protein disulfide-isomerase precursor	2.7
198	IPI00171438.2	TXNDC5;MUTED Thioredoxin domain_x0002_containing protein 5 precursor	4.6
199	IPI00300725.7	KRT6A Keratin, type II cytoskeletal 6A	12.5
200	IPI00440493.2	ATP5A1 ATP synthase subunit alpha, mitochondrial precursor	6.1
201	IPI00418471.6	VIM Vimentin	5.5
202	IPI00747707.1	KRT17 KRT17 protein	7.9
203	IPI00450768.7	KRT17 Keratin, type I cytoskeletal 17	19.5
204	IPI00554648.3	KRT8 Keratin, type II cytoskeletal 8	5.6
205	IPI00465439.5	ALDOA Fructose-bisphosphate aldolase A	8
206	IPI00032140.4	SERPINH1 Serpin H1 precursor	9
207	IPI00304925.5	HSPA1B;HSPA1A Heat shock 70 kDa protein 1	0.24
208	IPI00455315.4	ANXA2 Annexin A2	6.1
209	IPI00010796.1	P4HB Protein disulfide-isomerase precursor	3.1
210	IPI00219018.7	GAPDH Glyceraldehyde-3-phosphate dehydrogenase	6.1
211	IPI00219018.7	GAPDH Glyceraldehyde-3-phosphate dehydrogenase	3.3
212	IPI00217963.3	KRT16 Keratin, type I cytoskeletal 16	16.9
213	IPI00414696.1	HNRNPA2B1 Isoform A2 of Heterogeneous nuclear ribonucleoproteins A2/B1	4.1
214	IPI00295386.7	CBR1 Carbonyl reductase [NADPH] 1	6.8
215	IPI00795257.1	GAPDH 32 kDa protein	5.9
216	IPI00642042.3	TPM3 Tropomyosin 3	3.1
217	IPI00010779.4	TPM4 Isoform 1 of Tropomyosin alpha-4 chain	4.7
218	IPI00304925.5	HSPA1B;HSPA1A Heat shock 70 kDa protein 1	4.4
219	IPI00024911.1	ERP29 Endoplasmic reticulum protein ERp29 precursor	4.7
220	IPI00418471.6	VIM Vimentin	7.4
221	IPI00025512.2	HSPB1 Heat shock protein beta-1	5.8
222	IPI00797687.1	TPI1 Isoform 1 of Triosephosphate isomerase	8.5
223	IPI00025512.2	HSPB1 Heat shock protein beta-1	9.5
224	IPI00219673.6	GSTK1 Glutathione S-transferase kappa 1	0.18
225	IPI00021841.1	APOA1 Apolipoprotein A-I precursor	4.8
226	IPI00375400.2	PRDX2 Uncharacterized protein PRDX2	0.38
227	IPI00216138.6	TAGLN Transgelin	5.5
228	IPI00026328.3	TXNDC12 Thioredoxin domain_x0002_containing protein 12 precursor	5.5
229	IPI00220278.5	MYL9 Myosin regulatory light chain 2, smooth muscle isoform	4.7
230	IPI00299402.1	PC Pyruvate carboxylase, mitochondrial precursor	3.3
231	IPI00027230.3	HSP90B1 Endoplasmin precursor	5.3
232	IPI00514561.1	HNRPK Heterogeneous nuclear ribonucleoprotein K	4.2
233	IPI00383296.5	HNRPM Isoform 2 of Heterogeneous nuclear ribonucleoprotein M	7.7
234	IPI00791052.1	ATP5B 31 kDa protein	5.6
235	IPI00303476.1	ATP5B ATP synthase subunit beta, mitochondrial precursor
236	IPI00216952.1	LMNA Isoform C of Lamin-A/C	7.7
237	IPI00300725.7	KRT6A Keratin, type II cytoskeletal 6A
238	IPI00216952.1	LMNA Isoform C of Lamin-A/C	5.6
239	IPI00303476.1	ATP5B ATP synthase subunit beta, mitochondrial precursor	11.3
240	IPI00290077.1	KRT15 Keratin, type I cytoskeletal 15
241	IPI00217963.3	KRT16 Keratin, type I cytoskeletal 16
242	IPI00796776.1	KRT5 60 kDa protein
243	IPI00300725.7	KRT6A Keratin, type II cytoskeletal 6A	5.6
244	IPI00384444.5	KRT14 Keratin, type I cytoskeletal 14
245	IPI00796776.1	KRT5 60 kDa protein
246	IPI00747707.1	KRT17 KRT17 protein	33.5
247	IPI00450768.7	KRT17 Keratin, type I cytoskeletal 17
248	IPI00794362.1	KRT5 Protein
249	IPI00791830.1	ALDOA 20 kDa protein	5.6
250	IPI00465439.5	ALDOA Fructose-bisphosphate aldolase A
251	IPI00385025.1	IDH2 Isocitrate dehydrogenase
252	IPI00759715.1	FH Isoform Cytoplasmic of Fumarate hydratase, mitochondrial precursor	10.3
253	IPI00759715.1	FH Isoform Cytoplasmic of Fumarate hydratase, mitochondrial precursor	4.1
254	gi|30851645|	AHSG	0.57
255	gi|114006|	Apo-AIV	3.04
256	gi|78101274|	Chain F; Human complement component C3c	1.58
257	gi|1212947|	Haptoglobin	4.42
258	gi|3337390|	Haptoglobin	3.9
259	gi|3337390|	Haptoglobin	3.81
260	gi|3337390|	Haptoglobin	3.58
261	gi|386789|	Hemopexin precursor	0.77
262	gi|134167|	Serum amyloid A protein precursor	6.35
263	gi|50401122|	Ras-related protein Rab-7b	7.81
264	gi|178775|	Proapolipoprotein	0.66
265	gi|178775|	Proapolipoprotein	0.65
266	gi|37682619|	Antithrombin	0.66
267	gi|338305|	‘SP40; 40’	0.77
