# Supplementary material for: Ubiquitination-mediated molecular pathway alterations in human lung squamous cell carcinomas identified by quantitative ubiquitinomics
Source: Front Endocrinol (Lausanne). 2022 Sep 15;13:970843. doi: 10.3389/fendo.2022.970843 (PMC9520991; doi:10.3389/fendo.2022.970843)
Supplement: Supplementary file 1 [file DataSheet_1.zip › Supplemental Table 13.xls]

## Sheet: Sheet1
Supplemental Table 13. Differentially ubiquitinated proteins in LSCC compared to controls.
Accession No.	Gene name	Protein name	Modifided peptides	Modifided positions	Ratio (T/N)	t-test p value
A0A024QYY0	SLC38A5	Solute carrier family 38, member 5, isoform CRA_a	GPAPGSK*PVQFMDFEGK	37	T+/N-
A0A024QZA8	EPHA2	EPH receptor A2, isoform CRA_a	QK*VIGAGEFGEVYK	617	T+/N-
A0A024QZJ4	MYH11	Myosin, heavy polypeptide 11, smooth muscle, isoform CRA_a	LFTK*VKPLLQVTR	840	T+/N-
A0A024QZN9	VDAC2	Voltage-dependent anion channel 2, isoform CRA_a	LTFDTTFSPNTGK*K	145	T+/N-
			LTFDTTFSPNTGKK*	146	T+/N-
A0A024QZP6	H2AFY2	Core histone macro-H2A	GK*SETILSPPPEKR	123	T+/N-
A0A024R056	GNB1	Guanine nucleotide binding protein (G protein), beta polypeptide 1, isoform CRA_a	K*ACADATLSQITNNIDPVGR	23	0.150961	0.000785014
A0A024R0H1	SLC16A1	Solute carrier family 16 (Monocarboxylic acid transporters), member 1, isoform CRA_b	EEETSIDVAGK*PNEVTK	473	T+/N-
			EEETSIDVAGKPNEVTK*AAESPDQK	479	T+/N-
A0A024R0S6	EHD2	EH-domain containing 2, isoform CRA_a	TVTSALK*ELYR	26	0.0312936	2.58395e-06
A0A024R0Z5	TEGT	Testis enhanced gene transcript (BAX inhibitor 1), isoform CRA_a	K*INFDALLK	7	8.87635	0.0343116
A0A024R1N1	MYH9	Myosin, heavy polypeptide 9, non-muscle, isoform CRA_a	DYVQK*AQTK	403	6.39051	0.00745755
			VK*PLLQVSR	835	8.09444	0.000813927
			VAAYDKLEK*TK	1413	T+/N-
			K*AGKLDPHLVLDQLR	679	T+/N-
A0A024R1N4	XRCC6	X-ray repair complementing defective repair in Chinese hamster cells 6 (Ku autoantigen, 70kDa), isoform CRA_a	TFNTSTGGLLLPSDTK*R	317	T+/N-
A0A024R1P2	RAC2	Ras-related C3 botulinum toxin substrate 2 (Rho family, small GTP binding protein Rac2), isoform CRA_a	LAPITYPQGLALAK*EIDSVK	147	T+/N-
A0A024R1T2	KRTHA5	Keratin, hair, acidic, 5, isoform CRA_a	TIEELQK*	156	T+/N-
A0A024R1X8	JUP	Junction plakoglobin, isoform CRA_a	LLNQPNQWPLVK*ATIGLIR	499	T+/N-
			NLSDVATK*QEGLESVLK	385	T+/N-
A0A024R1Z6	VAT1	Vesicle amine transport protein 1 homolog (T californica), isoform CRA_a	ISPK*GVDIVMDPLGGSDTAK	255	0.428732	0.00378897
			K*ISPKGVDIVMDPLGGSDTAK	251	T+/N-
A0A024R210	IFITM1	Interferon induced transmembrane protein 1 (9-27), isoform CRA_a	MHK*EEHEVAVLGAPPSTILPR	3	8.71723	0.00147635
A0A024R244	SYK	Tyrosine-protein kinase	GSEVTAMLEK*GER	587	T+/N-
			ISDFGLSK*ALR	517	T+/N-
A0A024R2M8	XPC	Xeroderma pigmentosum, complementation group C, isoform CRA_a	SLLPVK*PVEIEIETPEQAK	161	T-/N+
A0A024R324	RHOA	Ras homolog gene family, member A, isoform CRA_a	MK*QEPVKPEEGR	135	0.216449	0.015111
			HFCPNVPIILVGNK*K	118	T+/N-
			HFCPNVPIILVGNKK*	119	T+/N-
A0A024R3E3	APOA1	Apolipoprotein A-I, isoform CRA_a	DYVSQFEGSALGK*QLNLK	64	0.0385144	0.00162328
			VSFLSALEEYTK*K*	263	T-/N+
			VSFLSALEEYTK*K	262	T-/N+
			VQPYLDDFQKK*	131	T-/N+
A0A024R3V8	TSNAX	Translin-associated factor X, isoform CRA_c	TPSSDAQDK*QFGTWR	173	T+/N-
A0A024R4E2	TARDBP	TAR DNA binding protein, isoform CRA_b	WCDCK*LPNSK	176	T+/N-
			LPNSK*QSQDEPLR	181	T+/N-
			AVQK*TSDLIVLGLPWK	102	T+/N-
A0A024R4F1	ENO1	Enolase 1, (Alpha), isoform CRA_a	YGK*DATNVGDEGGFAPNILENK	202	11.2531	0.0120573
			K*LNVTEQEK	81	T+/N-
A0A024R4M0	RPS9	40S ribosomal protein S9	K*QVVNIPSFIVR	139	10.7043	0.030672
A0A024R4S1	EPN1	Epsin 1, isoform CRA_a	ENMYAVQTLK*DFQYVDR	107	0.183695	9.52756e-05
A0A024R4Y2	hCG_39762	HCG39762, isoform CRA_c	EFLSAK*EETPGAGQK	255	0.334229	0.00213882
			ELQSK*EFLSAK	249	T-/N+
A0A024R539	LOC51035	UBX domain-containing protein 1	MLELVAQK*QR	105	4.09984	0.011212
A0A024R546	ZDHHC5	Palmitoyltransferase	TVEIK*GIQVR	97	T+/N-
A0A024R5Z7	ANXA2	Annexin	ASMK*GLGTDEDSLIEIICSR	119	0.0931363	0.000826539
			DLYDAGVK*R	204	0.187924	0.00555574
			TK*GVDEVTIVNILTNR	49	0.420619	0.00131441
A0A024R694	ACTN1	Actinin, alpha 1, isoform CRA_a	VPENTMHAMQQK*LEDFR	312	T+/N-
A0A024R6N1	TRAF3	TNF receptor-associated factor 3, isoform CRA_a	VTELESVDK*SAGQVAR	369	T+/N-
A0A024R757	CAV1	Caveolin	ADELSEK*QVYDAHTK	8	0.146944	0.00331945
			QVYDAHTK*EIDLVNR	16	0.199837	0.0167743
A0A024R7C7	ILF3	Interleukin enhancer binding factor 3, 90kDa, isoform CRA_d	GWPLELLCEK*SIGTANRPMGAGEALR	257	T+/N-
A0A024R7G8	RAD23A	RAD23 homolog A (S. cerevisiae), isoform CRA_a	LIYAGK*ILSDDVPIRDYR	53	0.456622	0.00628309
			EDK*SPSEESAPTTSPESVSGSVPSSGSSGR	122	T-/N+
A0A024R7T3	HNRPF	Heterogeneous nuclear ribonucleoprotein F, isoform CRA_a	YIGIVK*QAGLER	224	T+/N-
A0A024R7Z5	SDCBP	Syndecan binding protein (Syntenin), isoform CRA_c	SLYPSLEDLK*VDK	11	10.1141	0.00183455
A0A024R816	TTYH3	Protein tweety homolog	AK*YLATSQPRPDSSGSH	508	T+/N-
A0A024R870	LRSAM1	Leucine rich repeat and sterile alpha motif containing 1, isoform CRA_a	WALSSLLQQLLKEK*	522	17.3531	0.000389329
A0A024R8B8	C9orf28	Chromosome 9 open reading frame 28, isoform CRA_a	ENSHLGNVLVDMK*LIDIK	115	T+/N-
A0A024R8N2	ITGB4	Integrin beta	LCTENLLK*PDTR	834	T+/N-
A0A024R8U1	SLC16A3	Solute carrier family 16 (Monocarboxylic acid transporters), member 3, isoform CRA_a	LHK*PPADSGVDLR	431	T+/N-
A0A024R936	NCF2	Neutrophil cytosolic factor 2 (65kDa, chronic granulomatous disease, autosomal 2), isoform CRA_a	QK*LYEPVVIPVGR	170	T+/N-
			DLK*EALIQLR	95	T+/N-
A0A024R968	ATP2B4	Calcium-transporting ATPase	SLDK*DPMLLSGTHVMEGSGR	252	T-/N+
			TSPVEGLSGNPADLEK*R	75	T+/N-
A0A024R9M9	CHP	Calcium binding protein P22, isoform CRA_a	DEELEEIK*K	18	31.9749	0.00489046
			ASTLLRDEELEEIKK*	19	T+/N-
A0A024R9W5	HUWE1	HECT, UBA and WWE domain containing 1, isoform CRA_b	SSLLTEK*LLR	3452	2.28837	0.00292933
A0A024R9Z8	AHR	Aryl hydrocarbon receptor, isoform CRA_a	SFFDVALK*SSPTER	88	106.968	0.00170306
			QVVVEPQQQLCQKMK*	643	T+/N-
			LASLLPFPQDVINK*LDK	63	T+/N-
			LASLLPFPQDVINKLDK*	66	T+/N-
			QVVVEPQQQLCQK*MK	641	T+/N-
			HMQNEK*FFR	560	T+/N-
A0A024RA24	FLJ20323	Uncharacterized protein	HNWSGLDK*QSDIQNLNEER	479	8.56765	0.00670101
A0A024RAM0	TNPO1	Transportin 1, isoform CRA_a	K*CSAAALDVLANVYR	385	T+/N-
			SLSGLILKNNVK*	85	T+/N-
A0A024RAM4	MAP1B	Microtubule-associated protein 1B, isoform CRA_b	DLSTPGLEK*DSGGK	1858	T+/N-
			SPDEEDYDYESYEK*TTR	1894	T+/N-
A0A024RAU0	OLR1	Oxidised low density lipoprotein (Lectin-like) receptor 1, isoform CRA_a	TFDDLK*IQTVK	7	T+/N-
A0A024RAY2	KRT18	Keratin 18, isoform CRA_a	NLK*ASLENSLR	317	9.28594	0.00645714
A0A024RB16	FAM62A	Family with sequence similarity 62 (C2 domain containing), member A, isoform CRA_a	IHVLEAQDLIAK*DR	672	T+/N-
			K*LVSIVHGCR	997	T+/N-
A0A024RBE7	TMPO	Thymopoietin, isoform CRA_c	YVPK*YVPLADVK	393	0.138338	0.0018028
A0A024RBJ2	KCTD10	Potassium channel tetramerisation domain containing 10, isoform CRA_b	TTSFK*GTSPSSK	25	0.257856	0.00696693
A0A024RBS2	RPLP0	60S acidic ribosomal protein P0	GHLENNPALEK*LLPHIR	77	T+/N-
			DMLLANK*VPAAAR	106	T+/N-
A0A024RBT0	WDR66	WD repeat domain 66, isoform CRA_a	TLSFSK*TPATPPTEK	556	T+/N-
			K*TLLGPAYGSPIEQTQVLPVR	837	T+/N-
A0A024RC65	hCG_1991735	HCG1991735, isoform CRA_a	LFK*TALQEEIK	1027	0.199656	0.000123954
			ITLQDVVSHSK*K	935	T+/N-
A0A024RC92	FES	Tyrosine-protein kinase	TLLQMVGDAAAGMEYLESK*CCIHR	677	T+/N-
			NCLVTEK*NVLK	694	T+/N-
A0A024RCJ2	HIST1H2BJ	Histone H2B	PEPAK*SAPAPK	6	0.391332	0.0283677
A0A024RCL1	DDR1	Discoidin domain receptor family, member 1, isoform CRA_a	K*GHPLLVAVK	646	41.3148	0.00621305
			ILRPDATK*NAR	663	T+/N-
A0A024RD80	HSP90AB1	Heat shock protein 90kDa alpha (Cytosolic), class B member 1, isoform CRA_a	K*HLEINPDHPIVETLR	624	T+/N-
			TLTLVDTGIGMTK*ADLINNLGTIAK	95	T+/N-
A0A024RDK7	TMEM248	Transmembrane protein 248	QSNPEFCPEK*VALAEA	308	15.5154	0.00571376
A0A024RDL1	CCT6A	Chaperonin containing TCP1, subunit 6A (Zeta 1), isoform CRA_a	IITEGFEAAK*EK	127	T+/N-
			IITEGFEAAKEK*	129	T+/N-
A0A024RDR0	HMGB1	High-mobility group box 1, isoform CRA_a	IK*GEHPGLSIGDVAK	114	0.0553469	0.000309463
A0A024RDS4	GJB6	Gap junction protein	NHPNHALK*ESK	237	T+/N-
			NDFK*DIEDIKK	116	T+/N-
A0A024RDV9	SPG20	Spastic paraplegia 20 isoform 1	EASGTDVK*QLDQGNK	370	T+/N-
A0A024RDY4	TFDP1	Transcription factor Dp-1, isoform CRA_a	QK*QSQLQELILQQIAFK	219	T+/N-
A0A024RE04	RP11-98F14.6	Uncharacterized protein	K*AMFDSDFK	273	T+/N-
			AIDSSNLK*DDYSTAQR	255	T+/N-
A0A059WJG5	HLA-DQB1	MHC class I antigen	SQK*GPQGPPPAGLLH	257	T-/N+
A0A087WUF0	CYP4F3	Docosahexaenoic acid omega-hydroxylase CYP4F3	TLPSQGVDDFLQAKAK*	292	T+/N-
A0A087WUW9	ARL15	ADP-ribosylation factor-like protein 15	K*YFELEPLAR	157	T+/N-
A0A087WUZ3		Spectrin, beta, erythrocytic (Includes spherocytosis, clinical type I) variant (Fragment)	IHCLENVDK*ALQFLK	118	T-/N+
A0A087WVQ6	CLTC	Clathrin heavy chain	AHIAQLCEK*AGLLQR	623	T+/N-
A0A087WYT3	PTGES3	Prostaglandin E synthase 3	DVNVNFEK*SK	37	T+/N-
			DVNVNFEKSK*	39	T+/N-
A0A087X018	SLC2A11	Solute carrier family 2, facilitated glucose transporter member 11	LSSQQNSSPK*	506	0.285702	0.0418516
A0A087X2I1	PSMC6	26S protease regulatory subunit 10B	SENDLK*ALQSVGQIVGEVLK	62	2.37421	0.00451112
			GCLLYGPPGTGK*TLLAR	194	T+/N-
			LDILK*IHAGPITK	328	T+/N-
A0A090N8Q3	TMUB1	Transmembrane and ubiquitin-like domain-containing protein 1	LK*FLNDSEQVAR	108	2.87162	0.0177566
			AWPHDTIGSLK*R	129	T+/N-
A0A0A0MRK6	MTX1	Metaxin 1, isoform CRA_b	VHK*ISNPWQSPSGTLPALR	190	T+/N-
A0A0A6YYL4	CORO7-PAM16	Coronin	VPAEGLEEVLTTPETVLTGHTEK*ICSLR	596	T+/N-
A0A0A6YZ17	USP13	Ubiquitin specific protease 13	GLQPGEEELPDISPPIVIPDDSK*DR	640	4.77521	0.00294328
A0A0A7KU15	TSC1-PDGFRB	TSC1-PDGFEB fusion protein (Fragment)	MAQPAHASDEIYEIMQK*CWEEK	1215	2.89501	0.00215143
A0A0C4DFL7	CYP51A1	Lanosterol 14-alpha demethylase	ETK*EYFESWGESGEK	186	T+/N-
			TVCGENLPPLTYDQLK*DLNLLDR	364	T+/N-
A0A0D9SF60	PKP4	Plakophilin-4	SPSIDSIQK*DPR	517	T+/N-
A0A0D9SGC1	MYO6	Unconventional myosin-VI	SLDSYPVTSK*NDGTRPK	1045	T-/N+
A0A0G2JIW1	HSPA1B	Heat shock 70 kDa protein 1B	LIGDAAK*NQVALNPQNTVFDAK	57	2.30237	0.00067895
			AMTK*DNNLLGR	452	3.11983	0.000422185
			MVQEAEK*YKAEDEVQR	525	3.4864	0.000621258
			YK*AEDEVQR	527	3.55427	0.0111992
			RK*ELEQVCNPIISGLYQGAGGPGPGGFGAQGPK*	598	8.51751	0.00359333
			QATK*DAGVIAGLNVLR	160	10.8676	0.01233
			ANK*ITITNDK	501	14.5619	0.000266329
			K*FGDPVVQSDMK	78	T+/N-
			VLDK*CQEVISWLDANTLAEKDEFEHK	574	T+/N-
A0A0S2Z2Z6	ANXA6	Annexin (Fragment)	K*AMKGLGTDEDTIIDIITHR	374	0.186017	0.00389995
			AMK*GLGTDEDTIIDIITHR	377	0.288073	0.00476636
			TNEQMHQLVAAYK*DAYER	135	T-/N+
A0A0S2Z3F2	ARAF	V-raf murine sarcoma 3611 viral oncogene-like protein isoform 2 (Fragment)	IGDFGLATVK*TR	459	T+/N-
A0A0S2Z3L2	ATP2A2	ATPase Ca++ transporting cardiac muscle slow twitch 2 isoform 1 (Fragment)	NYLEPGK*ECVQPATK	995	T+/N-
A0A0S2Z3S6	CYBB	Cytochrome b-245 beta polypeptide isoform 1 (Fragment)	VVITK*VVTHPFK	299	T+/N-
A0A0S2Z428	KRT6A	HCG2039812, isoform CRA_b (Fragment)	FASFIDK*VR	180	5.38185	0.000257353
			FLEQQNK*VLETK	189	159.871	0.00157706
			TAAENEFVTLK*K	271	352.635	0.00218035
			LLK*EYQELMNVK	446	T+/N-
			VELQAK*ADTLTDEINFLR	287	T+/N-
			K*QCANLQAAIADAEQR	400	T+/N-
			K*LLEGEECR	467	T+/N-
			TLNNK*FASFIDK	173	T+/N-
			WTLLQEQGTK*TVR	204	T+/N-
			NTK*QEIAEINR	378	T+/N-
			EQIK*TLNNK	168	T+/N-
			K*DVDAAYMNK	272	T+/N-
A0A0S2Z489	PSMD12	Proteasome (Prosome, macropain) 26S subunit, non-ATPase, 12, isoform CRA_a (Fragment)	LTK*TLATIK	147	T+/N-
A0A0S2Z4R4	HGS	Hepatocyte growth factor-regulated tyrosine kinase substrate isoform 1 (Fragment)	ATSTTELPPEYLTSPLSQQSQLPPK*R	251	T+/N-
			IGSTIDDTISK*FR	218	T+/N-
A0A0S2Z4Z9	NONO	Non-POU domain containing octamer-binding isoform 1 (Fragment)	ALIEMEK*QQQDQVDR	279	T+/N-
			GIVEFSGK*PAAR	198	T+/N-
			LVIK*NQQFHK	243	T+/N-
A0A0S2Z5V7	HM13	Histocompatibility 13 isoform 1 (Fragment)	GK*NASDMPETITSR	61	T+/N-
A0A140TA33	TNXB	Tenascin-X	VTISGLEPDNK*YK	2366	T-/N+
A0A140VJG8	COMT	Testicular tissue protein Li 42	K*GTVLLADNVICPGAPDFLAHVR	212	2.59375	0.00883267
A0A140VJK6	GMPS	Testicular tissue protein Li 82	SGNIVAGIANESKK*	183	T+/N-
A0A140VJL3	HPRT1	Testicular tissue protein Li 89	MVK*VASLLVK	159	2.52049	0.0385542
A0A140VJQ6	OSBPL11	Oxysterol-binding protein	VVLPTFILEK*R	395	T+/N-
A0A140VJS0		Serine/threonine-protein phosphatase	ELDQWVEQLNECK*QLNENQVR	21	0.476833	0.0418921
A0A140VJS3	PSMC5	Testicular tissue protein Li 149	K*IAELMPGASGAEVK	346	T+/N-
			NIK*VIMATNR	290	T+/N-
			LDILK*IHSR	330	T+/N-
A0A140VJT0	PPP2R2A	Serine/threonine-protein phosphatase 2A 55 kDa regulatory subunit B	VVIFQQEQENK*IQSHSR	62	T+/N-
A0A140VJT8	RNH1	Testicular tissue protein Li 164	ESLK*ELSLAGNELGDEGAR	287	0.0083857	0.00418628
			DLCGIVASK*ASLR	226	0.0122024	0.000132601
			SNELGDVGVHCVLQGLQTPSCK*IQK	86	T-/N+
			DSPCQLEALK*LESCGVTSDNCR	205	T-/N+
			AK*ESLKELSLAGNELGDEGAR	283	T-/N+
			VLCQGLK*DSPCQLEALK	195	T-/N+
			AKPDFK*ELTVSNNDINEAGVR	173	T-/N+
			ELALGSNK*LGDVGMAELCPGLLHPSSR	238	T-/N+
			LQALEK*DKPSLR	452	T-/N+
A0A140VJZ1	USP5	Ubiquitin carboxyl-terminal hydrolase 5	ALIGK*GHPEFSTNR	423	2.67854	0.0106561
			SAADSISESVPVGPK*VR	793	2.89385	0.0330848
			IGEWELIQESGVPLK*PLFGPGYTGIR	318	T+/N-
A0A140VK42	PSMC3	26S protease regulatory subunit 6A	LLDSEIK*IMK	53	0.220476	0.00547279
			DAFALAK*EK	276	4.89967	0.035013
			K*MNVSPDVNYEELAR	372	T+/N-
A0A140VK56	TALDO1	Transaldolase	LIELYK*EAGISK	130	T+/N-
A0A140VK70	PSMC2	26S protease regulatory subunit 7	QIK*QVEDDIQQLLK	46	4.95805	0.00459035
A0A140VKA6	ST13	Hsc70-interacting protein	LSAK*FGGQA	364	10.1615	0.00408752
			YQSNPK*VMNLISK	353	T+/N-
A0A1B0GVY1	NEDD4L	E3 ubiquitin-protein ligase NEDD4-like	SLSSPTVTLSAPLEGAK*DSPVRR	741	T+/N-
A2RU94	RAB27A	RAB27A, member RAS oncogene family	CVDK*SWIPEGVVR	191	T+/N-
A3R0T8	HIST1H1E	Histone 1, H1e	SETAPAAPAAPAPAEKTPVK*	21	0.103916	0.0091835
A4D177	CBX3	Chromobox homolog 3 (HP1 gamma homolog, Drosophila)	SLSDSESDDSKSK*	105	T+/N-
A4D2P0	RAC	Ras-related C3 botulinum toxin substrate 2	MQAIK*CVVVGDGAVGK	5	T+/N-
A4D2Q0	UNC84A	Unc-84 homolog A (C. elegans)	K*DVLTAHPAAPGPVSR	253	0.412297	0.0391837
A5Y5A3	TPD52	PC1/MRPS28 fusion protein	VEEEIQTLSQVLAAK*EK	100	T+/N-
A6NNT2	C16orf96	Uncharacterized protein	SALAGK*ASR	819	0.0384998	0.0453693
A7MD96	SYNPO	SYNPO protein (Fragment)	VTPNPDLLDLVQTADEK*R	405	T-/N+
A7UJ17	DNAJB6	DnaJ homolog subfamily B member 6	SLTINGK*EQLLR	232	28.126	0.00574372
			QVAEAYEVLSDAKK*R	61	T+/N-
A8K008		Uncharacterized protein	FNWYVDGVEVHNAKTK*PR	315	T-/N+
			FNWYVDGVEVHNAK*TKPR	313	T-/N+
A8K0M6	TMEM87A	Transmembrane protein 87A	FAFSPLSEEEEEDEQK*EPMLK	484	T+/N-
A8K287	SNAP23	Synaptosomal-associated protein	TITMLDEQK*EQLNR	49	T+/N-
A8K2M0	PSMC4	Proteasome (Prosome, macropain) 26S subunit, ATPase, 4, isoform CRA_b	ENAPAIIFIDEIDAIATK*R	273	T+/N-
A8K2T7	EGFR	Epidermal growth factor receptor	VK*IPVAIK	739	15.8504	0.00208335
			GLWIPEGEK*VKIPVAIK	737	25.021	0.00276124
			IK*VLGSGAFGTVYK	716	T+/N-
			ITDFGLAK*LLGAEEK	860	T+/N-
A8K2U2	HK2	Hexokinase-2	EELLFGGK*LSPELLNTGR	323	T+/N-
			TLEHLQLSHDQLLEVK*R	488	T+/N-
A8K2W3	SDPR	Serum deprivation-response protein	QISLEGSVK*GIQNDLTK	91	0.0492332	0.00158425
			YQASTSNTVSK*LLEK	113	0.0948418	4.35341e-05
			LSK*YQASTSNTVSK	102	T-/N+
A8K3H8		cDNA FLJ77680, highly similar to Homo sapiens protein phosphatase 2 (formerly 2A), regulatory subunit A (PR 65), alpha isoform (PPP2R1A), mRNA	VSSAVK*AELR	163	4.524	0.0261166
A8K4G3	HCK	Tyrosine-protein kinase HCK	SDEGSK*QPLPK	332	T+/N-
A8K556	GPRC5A	Retinoic acid-induced protein 3	AHAWPSPYK*DYEVK	348	0.0206969	0.00216955
			K*SYGVENR	291	0.0304607	0.0245481
			QRNPMDYPVEDAFCK*PQLVK	285	0.0307375	0.000287234
			AHAWPSPYKDYEVK*K	353	T-/N+
			AHAWPSPYKDYEVKK*	354	T-/N+
A8K5D4	MPZL1	Myelin protein zero-like 1, isoform CRA_b	DYTGCSTSESLSPVK*QAPR	213	T+/N-
A8K6T3	DSC3	Desmocollin 3, isoform CRA_b	FITLAEACTK*R	895	T+/N-
A8K7F6	EIF4A1	Eukaryotic initiation factor 4A-I	KGVAINMVTEEDK*R	381	T+/N-
			K*GVAINMVTEEDKR	369	T+/N-
			DFTVSAMHGDMDQK*ER	309	T+/N-
A8K9G0		cDNA FLJ78634, highly similar to Homo sapiens solute carrier family 34 (sodium phosphate), member 2 (SLC34A2), mRNA	ETNK*NNTEAPVTK	37	T-/N+
A8K9K6		cDNA FLJ76962, highly similar to Homo sapiens nucleolar protein 5A (56kDa with KKE/D repeat) (NOL5A), mRNA	SK*MSQVAPSLSALIGEAVGAR	288	T+/N-
B0I1S9	MYO1B	MYO1B variant protein	TTLSQTK*QK	1086	0.285855	0.0390175
B0I1T2	MYO1G	Unconventional myosin-Ig	AK*VAAMGALQGLR	815	T+/N-
B0QZ18	CPNE1	Copine-1	AQGWAPLKPLPPSAK*DPAQAPQA	534	T+/N-
B0YJ88	RDX	Radixin	VLEQHK*LTK	162	0.0623455	0.0457236
			K*QLQALSSELAQAR	526	T+/N-
B2R4P9	H3F3A	Histone H3	SAPSTGGVK*KPHR	37	0.234868	0.0113624
			SAPSTGGVK*KPHR	38	T+/N-
B2R4R0	HIST1H4H	Histone H4	DNIQGITK*PAIR	32	2.83615	0.0049037
			GVLK*VFLENVIR	60	T+/N-
B2R5T5	PRKAR1A	Protein kinase, cAMP-dependent, regulatory, type I, alpha (Tissue specific extinguisher 1), isoform CRA_a	VSILESLDK*WER	261	0.086102	0.0199815
B2R6J2	EZR	Ezrin	FGDYNK*EVHK	139	0.15082	0.000820044
B2R6U9	JAG1	Delta-like protein	EQLNQIK*NPIEK	1123	T+/N-
B2R761	SCP2	Non-specific lipid-transfer protein	GSVLPNSDKK*	492	T-/N+
			GSVLPNSDK*K	491	T+/N-
B2R914	GJB2	Gap junction protein	SEFK*DIEEIK	116	T+/N-
			DIEEIK*TQK	122	T+/N-
B2R960	TXNL1	Thioredoxin-like protein 1	IK*QHLENDPGSNEDTDIPK	104	T+/N-
B2RAY1		cDNA, FLJ95184, highly similar to Homo sapiens signal transducing adaptor molecule (SH3 domain and ITAM motif) 1 (STAM), mRNA	DPGTVANK*K	170	T+/N-
B2RBP3	UBA3	NEDD8-activating enzyme E1 catalytic subunit	VPNCNVVPHFNK*IQDFNDTFYR	147	0.292961	0.00834584
B2RDW1	RPS27A	Ubiquitin-40S ribosomal protein S27a	VDENGK*ISR	113	T-/N+
B2RE75	MERTK	Tyrosine-protein kinase Mer	LQLEK*LLESLPDVR	856	6.3747	0.00333254
B3KM36		cDNA FLJ10153 fis, clone HEMBA1003417, highly similar to BAG family molecular chaperone regulator 2	GAGSK*TLQQNAESR	200	T-/N+
B3KR37	EPS15	Epidermal growth factor receptor substrate 15	EK*DPEIFCDPFTSATTTTNK	430	T-/N+
B3KXY9		cDNA FLJ46359 fis, clone TESTI4049786, highly similar to Hexokinase-1 (EC 2.7.1.1)	GK*FNTSDVSAIEK	368	24.0626	0.00521177
			DFNPTATVK*MLPTFVR	97	T+/N-
B3KY86		cDNA FLJ16043 fis, clone BRCAN2028355, highly similar to Calcium/calmodulin-dependent protein kinasetype II gamma chain (EC 2.7.11.17)	DLKPENLLLASK*CK	139	T+/N-
B4DE59		cDNA FLJ60424, highly similar to Junction plakoglobin	SLLEGQEDHYNNLSASK*VL	561	T+/N-
B4DGC6		cDNA FLJ58177, highly similar to Transmembrane protein 94	ALSVLK*EQLEAVLEGHLR	37	T+/N-
B4DIH5	COPS2	COP9 signalosome complex subunit 2	YTALDK*WTNQLNSLNQAVVSK	362	5.66635	0.00974041
			IDQVNQLLELDHQK*R	351	T+/N-
B4DKQ5	TOM1	Target of Myb protein 1	K*EVKYEAPQATDGLAGALDAR	391	T-/N+
			K*GLEFPMTDLDMLSPIHTPQR	156	T+/N-
			KEVK*YEAPQATDGLAGALDAR	394	T+/N-
B4DM49	FAM63B	Ubiquitin carboxyl-terminal hydrolase MINDY-2	K*LQEEEDRR	548	0.00318755	6.52605e-05
B4DNB9	AP2M1	cDNA FLJ53069, highly similar to AP-2 complex subunit mu-1	VVIK*SNFKPSLLAQK	333	T+/N-
B4DNX3	AGER	cDNA FLJ56412, highly similar to Advanced glycosylation end product-specific receptor	K*APENQEEEEER	405	T-/N+
B4DPJ8		cDNA FLJ52344, highly similar to T-complex protein 1 subunit zeta	AAVK*TLNPK	5	2.69127	0.00912213
B4DWA6	CAPZB	Capping protein (Actin filament) muscle Z-line, beta, isoform CRA_d	STLNEIYFGKTK*	300	T-/N+
			STLNEIYFGK*TK	298	T+/N-
B4DZF2		cDNA FLJ59571, highly similar to Eukaryotic translation initiation factor 4gamma 2	LLISK*LQDEFENR	243	T+/N-
B4E0B1		cDNA FLJ52100	NSECLK*EQQK	371	T+/N-
B4E0Y9	STK24	Serine/threonine-protein kinase 24	LADFGVAGQLTDTQIK*R	197	T+/N-
B4E1T5	APOL2	cDNA FLJ55764, highly similar to Apolipoprotein-L2	NLDQSGTNVAK*VMK	305	T+/N-
B4E1U9	CDC42	cDNA FLJ54776, highly similar to Cell division control protein 42 homolog	AVK*YVECSALTQK	198	T+/N-
B4E2S3		cDNA FLJ56561	K*IQEAASQGLK	361	0.347445	0.0196826
B4E3D4	GPNMB	cDNA FLJ56293, highly similar to Transmembrane glycoprotein NMB	AVFFPGNQEKDPLLKNQEFK*	604	T+/N-
B4E3I3		cDNA FLJ59614, highly similar to Ubiquitin fusion degradation protein 1 homolog	GGK*IIMPPSALDQLSR	45	T+/N-
B5BUE6	DDX5	ATP-dependent RNA helicase DDX5 (Fragment)	HGK*APILIATDVASR	391	T+/N-
B5MCA4	EPCAM	Epithelial cell adhesion molecule	AEIK*EMGEMHR	331	T+/N-
B7Z3K9	ALDOC	Fructose-bisphosphate aldolase	VDK*GVVPLAGTDGETTTQGLDGLSER	198	T+/N-
B7Z4C3	EPB42	Erythrocyte membrane protein band 4.2	QVEK*WSQPVHVAR	204	T-/N+
B7Z6Z4	MYL6	Myosin light polypeptide 6	NK*DQGTYEDYVEGLR	174	T-/N+
B7ZKM5		Uncharacterized protein	QLVALLK*DEER	135	0.362197	0.000734027
B7ZLH8	EVPL	EVPL protein	SLK*EAEVLLK	88	T-/N+
D1MGQ2	HBA2	Alpha-2 globin chain	TYFPHFDLSHGSAQVKGHGK*	61	0.0324084	0.02876
			AAWGK*VGAHAGEYGAEALER	17	0.0341537	0.000312884
			TYFPHFDLSHGSAQVK*GHGK	57	0.0445522	0.00954155
			VADALTNAVAHVDDMPNALSALSDLHAHK*LR	91	0.0537755	1.10175e-06
			TNVK*AAWGK	12	0.0611251	0.00291935
			VLSPADK*TNVK	8	T-/N+
D1MGQ2	HBA1	Hemoglobin subunit alpha	MFLSFPTTK*TYFPHFDLSHGSAQVK	41	0.146317	0.000748967
D3DNI3	PFN2	Profilin (Fragment)	EGVHGGTLNK*K	326	T+/N-
			TK*SQGGEPTYNVAVGR	285	T+/N-
D3DRA2	COL17A1	Collagen, type XVII, alpha 1, isoform CRA_b	VFTASPASIAATSFSEDTLKK*	390	T+/N-
D3DRP5	C9orf19	Chromosome 9 open reading frame 19, isoform CRA_a (Fragment)	QFHNEVLK*AHNEYR	212	T-/N+
D3DS14	FLJ10357	Uncharacterized protein	FVHK*EGLMVGHQPSTLPPELPSGPPGLPSPPLPEEALGTR	189	T-/N+
D3DV26	S100A10	S100 calcium binding protein A10 (Annexin II ligand, calpactin I, light polypeptide (P11)), isoform CRA_b (Fragment)	VLMEK*EFPGFLENQKDPLAVDK	145	0.257159	0.000305532
			EFPGFLENQK*DPLAVDK	155	0.446021	0.00529263
D9YZU5	HBD	Delta globin	K*VLGAFSDGLAHLDNLK	67	0.0323249	4.70678e-05
			VVAGVANALAHK*YH	145	0.165253	0.0183902
D9YZU5	HBB	Beta-globin	VHLTPEEK*SAVTALWGK	9	0.052136	0.000121885
			FFESFGDLSTPDAVMGNPKVK*	62	0.056045	0.00629662
			GTFATLSELHCDK*LHVDPENFR	96	0.096488	0.000183822
			VLGAFSDGLAHLDNLK*GTFATLSELHCDK	83	T-/N+
			FFESFGDLSTPDAVMGNPK*VK	60	T-/N+
E1NZA1	GCN1L1	Peroxisome proliferator activated receptor interacting complex protein	DLAPYLPSVTPGLK*ASLLDPVPEVR	1663	T+/N-
E3UVQ2	BCOR-RARA	BCL6 corepressor/retinoic acid receptor alpha fusion protein	RLIVNK*NAGETLLQR	1408	2.06348	0.00869253
E3WH17	SQSTM1-ALK	Tyrosine-protein kinase receptor	CSVCPDYDLCSVCEGK*GLHR	157	T+/N-
E5KRG5	TYMP	Thymidine phosphorylase	VSLVLAPALAACGCK*VPMISGR	139	T+/N-
E7EMK3	FLOT2	Flotillin-2	NVQDIK*NVVLQTLEGHLR	155	23.7033	0.00399412
E7EX29	YWHAZ	14-3-3 protein zeta/delta (Fragment)	VVSSIEQK*TEGAEK	68	T-/N+
E9KL35		Epididymis tissue sperm binding protein Li 3a	IIVDELK*QEVISTSSK	271	46.1099	0.0222772
E9PAV3	NACA	Nascent polypeptide-associated complex subunit alpha, muscle-specific form	IEDLSQQAQLAAAEKFK*	2007
E9PEJ6	ATP11A	Phospholipid-transporting ATPase	VIEGK*VDQIR	590	0.316599	0.0102496
			AADTIEALQK*AGIK	678	2.21242	0.00444611
			NTQLLELTTK*R	716	T+/N-
E9PIE3	PRKCDBP	Protein kinase C delta-binding protein	SHDTTSNTLAQLLAK*AER	84	0.194008	0.000751107
E9PKP7	UBTF	Nucleolar transcription factor 1	LK*WVEISNEVR	71	T+/N-
F1DSG4	AQP4	Aquaporin 4 transcript variant a	SQVETDDLILK*PGVVHVIDVDRGEEK	295	0.047994	0.0407509
			EAFSK*AAQQTK	268	0.0806379	0.0380363
			AAQQTK*GSYMEVEDNR	274	0.100789	0.0110304
			KGK*DQSGEVLSSV	313	T-/N+
			K*GKDQSGEVLSSV	311	T-/N+
F4ZW62	ILF2	Interleukin enhancer-binding factor 2	VK*PAPDETSFSEALLK	45	T+/N-
F8VYN9	ARL1	ADP-ribosylation factor-like protein 1	IGISK*SELVAMLEEEELR	104	T+/N-
			NK*DQGTYEDYVEGLR	33	T-/N+
F8W930	IGF2BP2	Insulin-like growth factor 2 mRNA-binding protein 2	GGK*TVNELQNLTSAEVIVPR	536	T+/N-
			NITK*QTQSR	227	T+/N-
			FAGASIK*IAPAEGPDVSER	468	T+/N-
F8WCF6	ARPC4-TTLL3	Actin-related protein 2/3 complex subunit 4	SSK*ELLLQPVTISR	44	T+/N-
G3V1N2	HBA2	HCG1745306, isoform CRA_a	TYFPHFDLSHGSAQVK*GHGK	25	0.0445522	0.00954155
			MFLSFPTTK*TYFPHFDLSHGSAQVK	9	0.142256	0.000702254
G3V4X1	PSMC1	26S protease regulatory subunit 4 (Fragment)	TLLAK*AVANQTSATF	74	T+/N-
G3V5Z7	PSMA6	Proteasome subunit alpha type	K*VPDKLLDSSTVTHLFK	55	7.30624	0.00175074
H0Y300	HP	Haptoglobin	HYEGSTVPEKK*	358	T-/N+
H0Y4R2	POR	NADPH--cytochrome P450 reductase (Fragment)	SYENQKPPFDAK*NPFLAAVTTNR	333	T+/N-
			SYENQK*PPFDAK	327	T+/N-
H0Y7A7	CALM2	Calmodulin (Fragment)	DGDGTITTK*ELGTVMR	69	T-/N+
H3BQK9	MACF1	Microtubule-actin cross-linking factor 1, isoforms 1/2/3/5	LELLLQIANK*	467	T-/N+
I1SRC5	UBE2L3	Ubiquitin-conjugating enzyme E2L 3, isoform CRA_a	IYHPNIDEK*GQVCLPVISAENWKPATK	82	8.35432	0.0267282
I4AY87	MIF	Macrophage migration inhibitory factor (Fragment)	SYSK*LLCGLLAER	78	T+/N-
J3KPF3	SLC3A2	4F2 cell-surface antigen heavy chain	IK*VAEDEAEAAAAAK	148	9.03852	0.0192352
			FTGLSK*EELLK	167	T+/N-
J3KPQ4	ARHGAP9	Rho GTPase activating protein 9, isoform CRA_a	VSGNLAVVQK*LR	659	T+/N-
J3QLH6	PSMC5	26S protease regulatory subunit 8 (Fragment)	VSGSELVQK*F	214	T+/N-
J9R021	eIF3a	Eukaryotic translation initiation factor 3 subunit A	QSVYEEK*LK	775	25.3663	0.0199401
K7ELC2	RPS15	40S ribosomal protein S15	EAPPMEKPEVVK*THLR	84	T+/N-
K7ELE3	AES	Amino-terminal enhancer of split (Fragment)	AK*QVTAPELNSIIR	165	T+/N-
K7EPF9	APOC1	Apolipoprotein C-I	LKEFGNTLEDK*AR	47	0.302588	0.0465142
K9JA46	EL52	Epididymis luminal secretory protein 52	ELHINLIPNK*QDR	84	6.86139	0.0222863
L7N2F9		Uncharacterized protein (Fragment)	DQK*LSELDDR	59	0.199055	0.0055309
M0QYS1	RPL13A	60S ribosomal protein L13a (Fragment)	LAAIVAK*QVLLGR	24	T+/N-
O00159	MYO1C	Myosin IC, isoform CRA_a	SISPEWK*QQLQQK	868	0.155507	0.0226711
O00231	PSMD11	26S proteasome non-ATPase regulatory subunit 11	EASIDILHSIVK*R	32	T+/N-
O00291	HIP1	Huntingtin-interacting protein 1	MASSMK*QVPNPLPK	9	T-/N+
O14495	PLPP3	Phospholipid phosphatase 3	K*EILSPVDIIDR	293	T-/N+
O14727	APAF1	Apoptotic protease-activating factor 1	YVVPVESSLGKEK*	290	T+/N-
			LPLNIEEAK*DR	224	T+/N-
O14936	CASK	Peripheral plasma membrane protein CASK	K*IHEQGLIAILDVEPQALK	825	T+/N-
O15162	PLSCR1	Phospholipid scramblase 1	FTIQNEK*R	223	5.36809	0.0356264
			SLDEQCVVGK*ISK	258	T+/N-
O15247	CLIC2	Chloride intracellular channel protein 2	LNIIK*VAAK	194	0.106619	0.00517063
O43175	PHGDH	D-3-phosphoglycerate dehydrogenase	AWAGSPK*GTIQVITQGTSLK	351	8.00795	0.0231732
			NAGNCLSPAVIVGLLKEASK*	384	T+/N-
			SATK*VTADVINAAEK	58	T+/N-
			NAGNCLSPAVIVGLLK*EASK	380	T+/N-
O43242	PSMD3	26S proteasome non-ATPase regulatory subunit 3	LVSK*SVFPEQANNNEWAR	273	T+/N-
O43291	SPINT2	Kunitz-type protease inhibitor 2	TVWSSGDDK*EQLVK	242	T+/N-
O43491	EPB41L3	Band 4.1-like protein 3	GQVLFDK*VCEHLNLLEK	138	0.0930287	0.000263997
O43491	EPB41L2	Band 4.1-like protein 2	GLSPAQADSQFLENAK*R	399	0.217484	0.0344307
			ELEEK*VAELHK	374	T-/N+
O43567	RNF13	E3 ubiquitin-protein ligase RNF13	K*GDEYDVCAICLDEYEDGDKLR	233	T+/N-
			CVDPWLTK*TK	273	T+/N-
O43736	ITM2A	Integral membrane protein 2A	IAFNTPTAVQK*EEAR	14	T-/N+
O60218	AKR1B15	Aldo-keto reductase family 1 member B15	LLNK*PGLK	173	14.9211	0.0318576
O60493	SNX3	Sorting nexin-3	VVVPPLPGK*AFLR	95	T+/N-
			K*QGLEQFINK	119	T+/N-
O60716	CTNND1	Catenin delta-1	K*GGPPPPNWR	355	4.98623	0.0317207
			LK*GIPVLVGLLDHPK	408	T+/N-
			ELIGK*HAIPNLVK	749	T+/N-
			ESK*TPAILEASAGAIQNLCAGR	676	T+/N-
			LVLINK*SGNR	810	T+/N-
O75312	ZPR1	Zinc finger protein ZPR1	TNEVK*SGGAVEPLGTR	299	5.37445	0.00753266
O75592	MYCBP2	E3 ubiquitin-protein ligase MYCBP2	NITINCVK*GINAR	3750	T+/N-
O75832	PSMD10	26S proteasome non-ATPase regulatory subunit 10	ESILADK*SLATR	30	T+/N-
O94888	UBXN7	UBX domain-containing protein 7	DVWSNEAVK*NIIR	194	T+/N-
O95183	VAMP5	Vesicle-associated membrane protein 5	GVK*LAELQQR	33	T-/N+
O95236	APOL3	Apolipoprotein L3	TYAAIEDEYVQQK*DEQFR	144	T+/N-
O95436	SLC34A2	Sodium-dependent phosphate transport protein 2B	SK*ETNKTDNTEAPVTK	33	0.0522992	0.0191533
			EAQGEVPASDSK*TECTAL	684	0.276634	0.00301075
			ETNK*TDNTEAPVTK	37	T-/N+
O95864	FADS2	Fatty acid desaturase 2	EVSVPTFSWEEIQK*HNLR	28	28.124	0.00414202
P00558	PGK1	Phosphoglycerate kinase 1	DCVGPEVEK*ACANPAAGSVILLENLR	106	7.67925	0.00294118
			ALESPERPFLAILGGAK*VADK	216	T+/N-
P00915	CA1	Carbonic anhydrase 1	HDTSLK*PISVSYNPATAK	46	0.0775917	0.00517998
			TSETK*HDTSLKPISVSYNPATAK	40	T-/N+
			ASPDWGYDDK*NGPEQWSK	11	T-/N+
P02545	LMNA	Prelamin-A/C	ASSHSSQTQGGGSVTKK*	418	0.123739	0.00342892
			GQVAK*LEAALGEAK	171	0.194284	0.00044898
			LEAALGEAK*K	180	0.225387	0.00738118
			EELDFQK*NIYSEELR	208	0.249228	0.0402947
			IDSLSAQLSQLQK*QLAAK	311	0.293776	0.0069679
			TYSAK*LDNAR	270	0.302932	0.0333433
			K*LLEGEEER	378	T-/N+
			EAALSTALSEK*R	155	T+/N-
P02549	SPTA1	Spectrin alpha chain, erythrocytic 1	VNILTDK*SYEDPTNIQGK	79	T-/N+
P04075	ALDOC	Fructose-bisphosphate aldolase	YASICQQNGIVPIVEPEILPDGDHDLK*R	200	3.80096	0.000129822
P04075	ALDOA	Fructose-bisphosphate aldolase A	VDK*GVVPLAGTNGETTTQGLDGLSER	111	3.83709	0.000424558
P04083	ANXA1	Annexin A1	AAMK*GLGTDEDTLIEILASR	128	0.388435	0.00546332
			CATSK*PAFFAEK	274	6.31244	0.00145071
			DLAK*DITSDTSGDFR	166	T+/N-
P04406	GAPDH	Glyceraldehyde-3-phosphate dehydrogenase	TVDGPSGK*LWR	194	2.66856	0.00837779
			GALQNIIPASTGAAK*AVGK	215	3.21529	0.0418676
			VVK*QASEGPLK	263	3.44991	0.0384919
			VIHDNFGIVEGLMTTVHAITATQK*TVDGPSGK	186	25.3579	1.31912e-05
			AGAHLQGGAK*R	117	T+/N-
P04792	HSPB1	Heat shock protein beta-1	DGVVEITGK*HEER	123	30.9051	7.86074e-06
			AQLGGPEAAK*SDETAAK	198	T+/N-
P04899	GNAS	Guanine nucleotide-binding protein G(s) subunit alpha isoforms Xlas	LLLLGAGESGK*STIVK	46	T+/N-
P05023	ATP1A1	Sodium/potassium-transporting ATPase subunit alpha-1	CIELCCGSVK*EMR	468	22.8828	0.0104654
			AVFQANQENLPILK*R	444	T+/N-
			IISANGCK*VDNSSLTGESEPQTR	212	T+/N-
			AAVPDAVGK*CR	605	T+/N-
			DAK*ACVVHGSDLK	661	T+/N-
P05362	ICAM1	Intercellular adhesion molecule 1	GTPMK*PNTQATPP	524	0.152969	0.0238642
P05556	ITGB1	Integrin beta-1	SAVTTVVNPK*YEGK	794	T+/N-
P06396	GSN	Gelsolin	TASDFITK*MDYPK	368	T-/N+
			LFACSNK*IGR	675	T+/N-
P06454	PTMA	Prothymosin alpha	SDAAVDTSSEITTK*DLK	15	T+/N-
P06576	ATP5B	ATP synthase subunit beta, mitochondrial	VLDSGAPIK*IPVGPETLGR	133	T+/N-
P06702	S100A9	Protein S100-A9	TCK*MSQLER	4	0.172158	0.00348406
			LGHPDTLNQGEFK*ELVR	38	T+/N-
P07108	DBI	Acyl-CoA-binding protein	AYINK*VEELK	77	33.205	0.00178744
P07195	LDHB	L-lactate dehydrogenase B chain	GLTSVINQKLK*	310	T+/N-
P07737	PFN1	Profilin-1	SSFYVNGLTLGGQK*CSVIR	70	T-/N+
			TK*STGGAPTFNVTVTK	91	T+/N-
P08069	IGF1R	Insulin-like growth factor 1 receptor	VAIK*TVNEAASMR	1033	T+/N-
P08670	VIM	Vimentin	QQYESVAAK*NLQEAEEWYK	282	0.128816	0.0371799
			K*VESLQEEIAFLK	223	0.16886	0.0464514
			SK*FADLSEAANR	294	0.204075	0.0328432
			RQVDQLTNDK*AR	168	0.209634	0.00233938
			TLLIK*TVETR	445	0.258071	0.00111069
			FLEQQNK*ILLAELEQLKGQGK	129	0.29335	0.0100454
			ETNLDSLPLVDTHSK*R	439	0.360951	0.00353069
			RQVQSLTCEVDALK*GTNESLER	334	0.363062	0.00254924
			LREK*LQEEMLQR	188	0.406465	0.0239977
			ILLAELEQLK*GQGK	139	0.491169	0.00380053
P08670	DES	Mutant desmin	K*LLEGEESR	402	0.263696	0.00683371
P08754	GNAI3	Guanine nucleotide-binding protein G(k) subunit alpha	LK*IDFGEAAR	92	T+/N-
P08758	ANXA5	Annexin A5	LYDAYELK*HALK	97	0.112073	0.00520408
			HALK*GAGTNEK	101	0.296267	0.014426
			GAGTNEK*VLTEIIASR	108	0.379326	0.0162475
			LIVALMK*PSR	86	T-/N+
P09497	CLTB	Clathrin light chain B	VAQLCDFNPK*SSK	204	T+/N-
P09769	FGR	Tyrosine-protein kinase Fgr	TLK*PGTMSPK*AFLEEAQVMK	294	T+/N-
			TEDDLTFTK*GEK	100	T+/N-
			TLKPGTMSPK*AFLEEAQVMK	301	T+/N-
			VAVK*TLKPGTMSPK	291	T+/N-
P09936	UCHL1	Ubiquitin carboxyl-terminal hydrolase isozyme L1	MQLK*PMEINPEMLNK	4	16.3213	0.00576815
			CFEK*NEAIQAAHDAVAQEGQCR	135	T+/N-
P11142	HSPA8	Heat shock cognate 71 kDa protein	CNEIINWLDK*NQTAEKEEFEHQQK	583	2.04136	0.0463693
			MVQEAEK*YKAEDEK	524	2.54978	0.000469061
			YKAEDEK*QR	531	5.34443	0.0288951
			QATK*DAGTIAGLNVLR	159	6.17096	0.00984555
			ELEK*VCNPIITK	601	6.59484	0.000222491
			LDK*SQIHDIVLVGGSTR	328	T+/N-
			CNEIINWLDKNQTAEK*	589	T+/N-
			MVQEAEKYK*	526	T+/N-
			GTLDPVEK*ALR	319	T+/N-
			NQTAEKEEFEHQQK*ELEK	597	T+/N-
P11142	HSPA2	Heat shock 70kDa protein 2, isoform CRA_a	AMTK*DNNLLGK	451	T+/N-
P11169	SLC2A3	Solute carrier family 2, facilitated glucose transporter member 3	LWGTQDVSQDIQEMK*DESAR	243	T-/N+
P11686	SFTPC	Surfactant protein C isoform 1 (Fragment)	MDVGSK*EVLMESPPDYSAAPR	6	0.0890426	0.000273387
P12004	PCNA	Proliferating cell nuclear antigen	ILK*CAGNEDIITLR	80	T+/N-
P12109	COL6A1	Collagen alpha-1(VI) chain	LLLFSDGNSQGATPAAIEK*AVQEAQR	957	T-/N+
P12268	IMPDH2	Inosine-5'-monophosphate dehydrogenase 2	GK*LPIVNEDDELVAIIAR	208	7.71986	0.000651032
			K*GKLPIVNEDDELVAIIAR	206	8.54982	0.000786289
			DK*YPNLQVIGGNVVTAAQAK	293	T+/N-
P13010	XRCC5	X-ray repair cross-complementing protein 5	LGGHGPSFPLK*GITEQQK	195	T+/N-
P13584	CYP4B1	Cytochrome P450 4B1	GLLVLEGPK*WLQHR	133	0.0765129	0.0145866
			QLSK*PVTFVDGR	389	T-/N+
			DEDDIK*LSDADLR	299	T-/N+
P14618	PKM	Pyruvate kinase PKM	SVETLK*EMIK	62	10.7867	0.00731342
			IISK*IENHEGVR	270	T+/N-
P14735	IDE	Insulin-degrading enzyme	EVNAVDSEHEK*NVMNDAWR	192	0.0387968	0.00993771
P15924	DSP	Desmoplakin	FGEK*VTQLTDR	859	T+/N-
P16070	CD44	CD44 antigen	SQEMVHLVNK*ESSETPDQFMTADETR	715	4.0182	0.030812
P16152	CBR1	Carbonyl reductase [NADPH] 1	ALK*SCSPELQQK	148	T+/N-
P16157	ANK1	Ankyrin-1	LVK*PQKLSTPPPLAEEEGLASR	955	T-/N+
			LVKPQK*LSTPPPLAEEEGLASR	958	T-/N+
P16403	HIST1H1E	Histone 1, H1e	ALAAAGYDVEK*NNSR	76	0.159093	0.0147863
			SLVSK*GTLVQTK	90	T-/N+
P16403	HIST1H1C	Histone H1.2	SETAPAAPAAAPPAEK*APVK	17	0.228685	0.00927723
			SETAPAAPAAAPPAEKAPVK*	21	0.228685	0.00927723
P17302	GJA1	Gap junction alpha-1 protein	VAQTDGVNVDMHLK*QIEIK	128	5.08299	0.0140501
			SDPYHATSGALSPAK*DCGSQK	258	8.48636	0.000555718
			GK*SDPYHATSGALSPAK	243	T+/N-
P17987	TCP1	T-complex protein 1 subunit alpha	LHPESK*DDK	538	5.33451	0.0175801
P20700	LMNB1	Lamin-B1	K*QLADETLLK	182	T+/N-
			IESLSSQLSNLQK*ESR	312	T+/N-
P21796	VDAC1	Voltage-dependent anion-selective channel protein 1	AVPPTYADLGK*SAR	12	T+/N-
P22626	HNRNPA2B1	Heterogeneous nuclear ribonucleoproteins A2/B1	LTDCVVMRDPASK*R	59	T+/N-
P23396	RPS3	40S ribosomal protein S3	K*PLPDHVSIVEPK	202	T+/N-
P25685	DNAJB1	DnaJ homolog subfamily B member 1	GASDEEIK*R	21	T+/N-
P25705	ATP5A1	ATP synthase subunit alpha, mitochondrial (Fragment)	VGLK*APGIIPR	175	T+/N-
P26038	MSN	Moesin	VLEQHK*LNK	162	0.0610421	0.00248563
			YGDFNK*EVHK	139	0.137749	0.00626023
			SGYLAGDK*LLPQR	151	T-/N+
P26447	S100A4	Protein S100-A4	ELPSFLGK*R	48	0.128992	0.0157147
P27708	CAD	CAD protein	NK*SELLPTVR	1325	7.91587	0.00229418
			DDQLK*VIECNVR	1211	T+/N-
			LSSFVTK*GYR	1411	T+/N-
			LGPGK*GEVRPELGSR	1657	T+/N-
P28838	LAP3	Cytosol aminopeptidase	AAGIDEQENWHEGK*ENIR	118	T+/N-
P29034	S100A2	Protein S100-A2	ELLHK*ELPSFVGEK	41	T+/N-
			ELPSFVGEK*VDEEGLK	50	T+/N-
P29353	SHC1	SHC-transforming protein 1	DLFDMK*PFEDALR	462	T+/N-
P30050	RPL12	60S ribosomal protein L12	ELSGTIK*EILGTAQSVGCNVDGR	130	T+/N-
P30876	POLR2B	DNA-directed RNA polymerase II subunit RPB2	VSGDDVIIGK*TVTLPENEDELESTNR	869	T+/N-
			HGQK*GTCGIQYR	942	T+/N-
			EVLQK*EMLPHVGVSDFCETK	345	T+/N-
			HAIYDK*LDDDGLIAPGVR	847	T+/N-
			VSANK*GEIGDATPFNDAVNVQK	993	T+/N-
			YSLATGNWGDQK*K	457	T+/N-
			TFIGK*IPIMLR	151	T+/N-
P31946	YWHAB	14-3-3 protein beta/alpha	VISSIEQK*TER	70	0.0450399	0.0372684
P31949	S100A11	Protein S100-A11	NQK*DPGVLDR	55	3.71472	0.00124901
			AK*ISSPTETER	3	4.70446	0.0166117
P32320	CDA	Cytidine deaminase	IFK*GCNIENACYPLGICAER	51	6.84599	0.000301625
P33527	ABCC1	Multidrug resistance-associated protein 1	TYQVAHMKSK*	498	T+/N-
			RPVK*DGGGTNSITVR	636	T+/N-
			TYQVAHMK*SK	496	T+/N-
P36382	GJA5	Gap junction alpha-5 protein	GSGSYEYPVAEK*AELSCWEEGNGR	130	T-/N+
P38606	ATP6V1A	V-type proton ATPase catalytic subunit A	IK*SDYAQLLEDMQNAFR	598	T+/N-
			AK*EILQEEEDLAEIVQLVGK	480	T+/N-
P41250	GARS	Glycine--tRNA ligase	TSGHVDK*FADFMVK	197	6.304	0.0392217
P46734	MAP2K3	Dual specificity mitogen-activated protein kinase kinase 3	ATVNSQEQK*R	105	T+/N-
P47929	LGALS7	Galectin-7	SNVPHK*SSLPEGIRPGTVLR	7	T+/N-
P48507	GCLM	Glutamate--cysteine ligase regulatory subunit	EFPDVLECTVSHAVEK*INPDER	80	T+/N-
P49327	FASN	Fatty acid synthase	VVVQVLAEEPEAVLKGAKPK	1866	5.15786	6.54315e-05
			VVVQVLAEEPEAVLKGAK*	1869	T+/N-
P51572	BCAP31	B-cell receptor-associated protein 31	K*QAESASEAAK	138	T+/N-
P51674	GPM6A	Neuronal membrane glycoprotein M6-a	SK*EEQELHDIHSTR	257	T-/N+
P51970	NDUFA8	NADH dehydrogenase [ubiquinone] 1 alpha subcomplex subunit 8	KQQAK*FDECVLDK	106	T+/N-
P52209	PGD	6-phosphogluconate dehydrogenase, decarboxylating	VVGAQSLK*EMVSK	59	2.65941	0.00506787
			IK*DAFDRNPELQNLLLDDFFK	377	24.7859	0.00312794
P52272	HNRNPM	Heterogeneous nuclear ribonucleoprotein M	RGEIIAK*QGGGGGGGSVPGIER	388	22.6933	0.000626114
P52895	AKR1C2	Aldo-keto reductase family 1 member C2	LNDGHFMPVLGFGTYAPAEVPKSK*	33	T+/N-
			LLEMILNK*PGLK	179	T+/N-
P53621	COPA	Coatomer subunit alpha	QELILSNSEDK*SIR	271	T+/N-
			GFFEGTIASK*GK	825	T+/N-
P55072	VCP	Transitional endoplasmic reticulum ATPase	K*SPVAK*DVDLEFLAK	668	0.0275045	0.000206744
			LGDVISIQPCPDVK*YGKR	109	0.0363397	0.0237175
			LEILQIHTKNMK*	389	0.0369229	0.0169784
			LDQLIYIPLPDEK*SR	651	0.0589122	0.00976122
			ASGADSK*GDDLSTAILK	8	0.290108	0.000122596
			VAILK*ANLR	658	0.368364	0.0495227
			GDDLSTAILK*QK	18	T-/N+
			QLAQIK*EMVELPLR	217	T+/N-
			VINQILTEMDGMSTK*K	614	T+/N-
P55795	HNRNPH2	Heterogeneous nuclear ribonucleoprotein H2	FFSDCK*IQNGTSGIR	35	T+/N-
P56856	CLDN18	Claudin-18	ASTGFGSNTKNK*	238	0.036484	0.0169194
			TEDEVQSYPSK*HDYV	257	0.0493062	0.000203112
			ASTGFGSNTK*NK	236	T-/N+
			K*IYDGGAR	239	T-/N+
P57735	RAB25	Ras-related protein Rab-25	VVLIGESGVGK*TNLLSR	25	T+/N-
P58107	EPPK1	Epiplakin	DLAQGTK*TLQEVTEMDSVKR	2739	T+/N-
			TLQEVTEMDSVK*R	2751	T+/N-
P60174	TPI1	Triosephosphate isomerase	VAHALAEGLGVIACIGEK*LDER	168	T+/N-
P60981	DSTN	Destrin	HFVGMLPEK*DCR	78	T-/N+
P61088	UBE2N	Ubiquitin-conjugating enzyme E2 N	DK*WSPALQIR	94	0.0950328	0.0104055
			ICLDILK*DK	92	0.25797	0.000252066
P62140	PPP1CB	Serine/threonine-protein phosphatase PP1-beta catalytic subunit	GCRPGK*IVQMTEAEVR	25	T+/N-
P62191	PSMC1	26S protease regulatory subunit 4	VAEEHAPSIVFIDEIDAIGTK*R	293	T+/N-
P62249	RPS16	40S ribosomal protein S16	LLEPVLLLGK*ER	60	T+/N-
P62258	YWHAE	14-3-3 protein epsilon	LICCDILDVLDK*HLIPAANTGESK	106	0.287945	0.0174994
P62879	GNB2	Guanine nucleotide-binding protein G(I)/G(S)/G(T) subunit beta-2	K*ACGDSTLTQITAGLDPVGR	23	0.0827445	0.00683254
P62913	RPL11	60S ribosomal protein L11	AAK*VLEQLTGQTPVFSK	38	T+/N-
			VLEQLTGQTPVFSK*AR	52	T+/N-
P62987	RPS27A	Ubiquitin-40S ribosomal protein S27a	MQIFVK*TLTGK	6	0.271024	0.00507139
			TLTGK*TITLEVEPSDTIENVKAK	11	0.495849	0.0128024
			IQDK*EGIPPDQQR	33	2.90325	0.000374732
			TITLEVEPSDTIENVK*AK	27	3.81203	4.53391e-05
P63167	DYNLL1	Dynein light chain 1, cytoplasmic	YNIEK*DIAAHIK	36	4.9403	0.0444649
P63218	GNG5	Guanine nucleotide-binding protein G(I)/G(S)/G(O) subunit gamma-5	SGSSSVAAMKK*	12	T-/N+
P67936	TPM4	Tropomyosin alpha-4 chain	AGLNSLEAVK*R	11	T+/N-
P68032	ACTA2	Actin, alpha 2, smooth muscle, aorta	VAPEEHPTLLTEAPLNPK*ANR	115	0.307425	0.0186968
P68104	EEF1A1	Elongation factor 1-alpha 1	AAGAGK*VTK	450	26.8782	0.000536292
			QTVAVGVIK*AVDKK	439	108.563	0.000630715
			QLIVGVNK*MDSTEPPYSQK	154	T+/N-
			FEK*EAAEMGK	44	T+/N-
			VETGVLK*PGMVVTFAPVNVTTEVK	273	T+/N-
			KLEDGPK*FLK	392	T+/N-
P68363	TUBA1B	Tubulin alpha-1B chain	QLFHPEQLITGK*EDAANNYAR	96	4.74163	0.00104148
			GDVVPK*DVNAAIATIK	326	5.0651	0.00893372
			TIGGGDDSFNTFFSETGAGK*HVPR	60	7.47306	0.00263221
			DVNAAIATIKTK*R	338	9.37223	0.0167863
			DVNAAIATIK*TKR	336	21.8854	0.0261877
			AYHEQLSVAEITNACFEPANQMVK*CDPR	304	T+/N-
P68366	TUBA4A	Tubulin alpha-5A chain	DVNAAIAAIKTK*	338	27.3774	0.00666868
			DVNAAIAAIK*TK	336	T+/N-
P68371	TUBB2A	Tubulin beta-2A chain	MSMK*EVDEQMLNVQNK	324	3.51839	0.000419596
			NSSYFVEWIPNNVK*TAVCDIPPR	350	T+/N-
			TLK*LTTPTYGDLNHLVSATMSGVTTCLR	216	T+/N-
			K*LAVNMVPFPR	252	T+/N-
P78527	PRKDC	DNA-dependent protein kinase catalytic subunit	LAAVVSACK*QLHR	1456	T+/N-
			K*GGSWIQEINVAEK	4023	T+/N-
P83916	CBX1	Chromobox protein homolog 1	NSDEADLVPAK*EANVK	150	T+/N-
P98172	EFNB1	Ephrin-B1	AAALSLSTLASPK*GGSGTAGTEPSDIIIPLR	289	T+/N-
Q01105	SET	Protein SET	EFHLNESGDPSSK*STEIK	167	T+/N-
			VLSK*EFHLNESGDPSSK	154	T+/N-
Q01118	SCN7A	Sodium channel protein type 7 subunit alpha	FQQTGK*ELQEGNETDEAK	420	0.0819252	0.00289002
			EIQSK*SGDGGSK	856	T-/N+
			K*QEAVSATIIQR	1623	T-/N+
			ELQEGNETDEAK*TIQIEMK	432	T-/N+
Q01650	SLC7A5	Large neutral amino acids transporter small subunit 1	ALAAPAAEEK*EEAR	19	T+/N-
Q01844	EWSR1	RNA-binding protein EWS	GDATVSYEDPPTAK*AAVEWFDGK	424	T+/N-
Q02543	RPL18A	60S ribosomal protein L18a	VEEIAASK*CR	136	2.27316	0.00331373
Q04828	AKR1C2	Aldo-keto reductase family 1 member C2	SK*IADGSVK	68	145.401	0.00405992
			KLLDFCK*SK	207	234.581	0.0128547
			MDSK*YQCVK	4	T+/N-
			LNDGHFMPVLGFGTYAPAEVPK*SK	31	T+/N-
			YQCVK*LNDGHFMPVLGFGTYAPAEVPK	9	T+/N-
			GVVVLAK*SYNEQR	270	T+/N-
			EEPWVDPNSPVLLEDPVLCALAK*K	246	T+/N-
Q04828	AKR1C1	Aldo-keto reductase family 1 member C1	QLEMILNK*PGLK	179	T+/N-
			SK*ALEATK	33	T+/N-
Q05682	CALD1	Caldesmon	SAK*PTKPAASDLPVPAEGVR	693	T+/N-
Q07954	LRP1	Prolow-density lipoprotein receptor-related protein 1	HSLASTDEK*R	4527	T+/N-
Q09666	AHNAK	Neuroblast differentiation-associated protein AHNAK	VPDVDIK*GPK	1360	0.0784547	0.00168749
			LEGGEVDLK*GPK	4945	T-/N+
			ISMPDLDLNLK*GPK	3229	T-/N+
			VESEIK*VPDVELK	848	T-/N+
Q0JRZ9	RBMX	RNA-binding motif protein, X chromosome	ADFEQK*MTETAQK	194	T+/N-
Q12846	STX4	Syntaxin-4	LGNK*VQELEK	58	T+/N-
Q12904	AIMP1	Aminoacyl tRNA synthase complex-interacting multifunctional protein 1	AQTMSNSGIK*	312	4.92215	0.0217844
Q12965	MYO1E	Unconventional myosin-Ie	DIILQSNPLLEAFGNAK*TVR	160	T+/N-
Q13228	SELENBP1	Selenium-binding protein 1	TK*LVLPSLISSR	93	0.186397	0.000275762
Q13277	STX3	Syntaxin-3	SMEK*HIEEDEVR	100	T-/N+
Q13393	PLD1	Phospholipase D1	MPWHDIASAVHGK*AAR	688	T+/N-
Q13571	LAPTM5	Lysosomal-associated transmembrane protein 5	MLQK*VVLPSYEEALSLPSK	233	0.309193	0.0247986
Q13619	CUL4A	Cullin-4A	EVPEYLNHVSK*R	265	T+/N-
			LLVGK*SASVDAEK	465	T+/N-
			TLQSLACGK*AR	635	T+/N-
Q13740	ALCAM	CD166 antigen	DLGNMEENK*K	572	T+/N-
Q14126	DSG2	Desmoglein-2	ATQFTGATGAIMTTETTK*TAR	746	T+/N-
			SLQEANAEK*VTQEIVTER	901	T+/N-
			GSSSASIVK*GQHEMSEMDGR	706	T+/N-
			FLDDLGLK*FK	832	T+/N-
Q15012	LAPTM4A	Lysosomal-associated transmembrane protein 4A	MPEK*EPPPPYLPA	224	2.16662	0.000120633
Q15080	NCF4	Neutrophil cytosol factor 4	VYVGVK*QEIAEMR	98	T+/N-
Q15365	PCBP1	Poly(rC)-binding protein 1	QMSGAQIK*IANPVEGSSGR	314	7.18056	5.73422e-05
Q15366	PCBP2	Poly(rC)-binding protein 2	LVVPASQCGSLIGKGGCK*	119	6.89866	0.000844673
			QMSGAQIK*IANPVEGSTDR	322	T+/N-
Q15645	TRIP13	Pachytene checkpoint protein 2 homolog	VVNAVLTQIDQIK*R	288	T+/N-
Q15742	NAB2	NGFI-A-binding protein 2	SVGHIFEMDDNDSQK*EEEIR	291	T+/N-
			SPLELGEK*LSPLPGGPGAGDPR	169	T+/N-
Q15758	SLC1A5	Neutral amino acid transporter B(0)	STEPELIQVK*SELPLDPLPVPTEEGNPLLK	502	7.19399	0.0036873
			GPAGDATVASEK*ESVM	537	T+/N-
			SELPLDPLPVPTEEGNPLLK*HYR	522	T+/N-
Q16186	ADRM1	Proteasomal ubiquitin receptor ADRM1	MSLK*GTTVTPDKR	34	2.27092	0.0123969
Q32Q12	NME1	Nucleoside diphosphate kinase A	TFIAIK*PDGVQR	37	7.09427	0.00486716
Q32Q12	NME2P1	Putative nucleoside diphosphate kinase	VMLGETNPADSK*PGTIR	125	7.13386	0.00403184
Q3ZTS7	ANKRD13	Ankyrin repeat domain 13, isoform CRA_b	LTSPVINTSLDTK*NIAFER	239	0.058471	0.00409674
			LTLDLMK*PK	217	0.494346	0.00475333
Q4LE27	ABCA3	ABCA3 variant protein (Fragment)	AVAGKEEEDSDPEK*ALR	516	0.132421	0.00906787
			AVAGK*EEEDSDPEKALR	507	0.150376	0.00532184
Q4LE36	ACLY	ACLY variant protein (Fragment)	SMGFIGHYLDQK*R	1113	T+/N-
Q4LE69	PIK4CA	PIK4CA variant protein (Fragment)	ITNVSAIIK*PYPK	1768	T+/N-
Q4W4Y1	DRIP4	Dopamine receptor interacting protein 4	MK*QSNNEANLR	640	2.76742	0.00655176
Q53EM5	TKT	Transketolase	K*ISSDLDGHPVPK	102	T+/N-
			ESWHGK*PLPK	260	T+/N-
			K*KILATPPQEDAPSVDIANIR	282	T+/N-
			GITGVEDK*ESWHGKPLPK	254	T+/N-
			K*ILATPPQEDAPSVDIANIR	283	T+/N-
Q53F64		Heterogeneous nuclear ribonucleoprotein AB isoform a variant (Fragment)	MFVGGLSWDTSK*K	83	T+/N-
			MFVGGLSWDTSKK*	84	T+/N-
Q53G42		mRNA decapping enzyme variant (Fragment)	QLNDVK*TTVVYPATEK	128	T+/N-
Q53GL6	RALY	RNA binding protein (Autoantigenic, hnRNP-associated with lethal yellow) long isoform variant (Fragment)	VFIGNLNTALVK*K	34	T+/N-
Q549N5	SRPRB	Signal recognition particle receptor beta subunit	SAK*LIQQQLEK	191	T+/N-
Q562R1	ACTBL2	Beta-actin-like protein 2	IK*IIAPPERK	329	9.70884	0.000555614
Q59E85	CAV1	Caveolin (Fragment)	EQGNIYK*PNNK	65	0.122218	0.0165892
			QVYDAHTK*EIDLVNR	86	0.199837	0.0167743
			AMADELSEK*QVYDAHTK	78	0.229899	0.0217098
			EQGNIYKPNNK*AMADELSEK	69	0.232848	0.0187626
			EIDLVNRDPK*HLNDDVVK	96	T-/N+
Q59EG8	PSMD2	Proteasome 26S non-ATPase subunit 2 variant	EWQELDDAEK*VQR	183	T+/N-
Q59EV7	SLC6A8	Sodium- and chloride-dependent creatine transporter 1	GPLIAPGPDGAPAK*GDGPVGLGTPGGR	52	T+/N-
Q59GM9	NCF4	Neutrophil cytosol factor 4	VLYPNDNFFEGK*ELR	312	T+/N-
Q59GX2	SLC2A1	Solute carrier family 2 (Facilitated glucose transporter), member 1 variant (Fragment)	LRGTADVTHDLQEMK*EESR	270	110.933	0.00117018
			QGGASQSDK*TPEELFHPLGADSQV	502	T+/N-
Q59H06	TAP2	Transporter 2, ATP-binding cassette, sub-family B isoform 1 variant (Fragment)	QDLGFFQETK*TGELNSR	246	T+/N-
Q59HH3		Trifunctional purine biosynthetic protein adenosine-3 (Fragment)	ENLISALEEAKK*	441	T+/N-
Q5H9Q6	IMPDH	Inosine-5'-monophosphate dehydrogenase	GK*LPIVNDCDELVAIIAR	283	4.3763	0.00730623
			K*GKLPIVNDCDELVAIIAR	281	5.98575	0.0265691
Q5JSH3	WDR44	WD repeat-containing protein 44	ITGIEPLPGENK*ILVTSNDSR	756	T+/N-
Q5JTV8	TOR1AIP1	Torsin-1A-interacting protein 1	MQNDSILK*SELGNQSPSTSSR	308	T-/N+
Q5TC63	GRTP1	Growth hormone-regulated TBC protein 1	IFSEPGSLSMATVAK*LR	323	T+/N-
Q5TDH0	DDI2	Protein DDI1 homolog 2	WAGIAK*GVGTQK	283	3.71307	0.0244664
Q5VVQ6	YOD1	Ubiquitin thioesterase OTU1	FGEDAGYTK*R	257	T-/N+
Q5VWC4	PSMD4	26S proteasome non-ATPase regulatory subunit 4	ILSK*LHTVQPK	74	5.1615	0.0178736
			LQAQQDAVNIVCHSK*TR	40	33.8032	0.00313435
Q5VXU3	CHIC1	Cysteine-rich hydrophobic domain-containing protein 1	SIQK*LIEWENNR	176	T+/N-
Q6IA69	NADSYN1	Glutamine-dependent NAD(+) synthetase	HK*MTTLTPAYHAENYSPEDNR	649	T+/N-
Q6IBN1	HNRPK	HNRPK protein	IILDLISESPIK*GR	219	85.5425	0.00134312
			HESGASIK*IDEPLEGSEDR	422	T-/N+
			ILLQSK*NAGAVIGK	52	T+/N-
			LLIHQSLAGGIIGVK*GAK	163	T+/N-
Q6NX51	EXOC4	Exocyst complex component 4	QVPQK*LEQCMASK	140	3.9778	0.00999962
Q6NZI2	PTRF	Polymerase I and transcript release factor	K*LEVNEAELLR	137	0.0229202	0.00115677
			SLK*ESEALPEK	173	0.104921	0.0127673
			VSVNVK*TVR	122	0.112284	0.0453533
			QAEMEGAVQSIQGELSK*LGK	95	0.122431	0.0112494
			VMIYQDEVK*LPAK	161	0.124962	0.00310908
			LGK*AHATTSNTVSK	98	0.212702	0.0144061
			AHATTSNTVSK*LLEK	109	0.271646	0.00593581
Q6P2H0	DTX2	DTX2 protein	VQQALAGATPK*	19	35.4237	0.000243717
Q6P2Q9	PRPF8	Pre-mRNA-processing-splicing factor 8	DLILADYGK*K	1993	T+/N-
			DLILADYGKK*	1994	T+/N-
Q6ZN40	TPM1	Tropomyosin 1 (Alpha), isoform CRA_a	SK*QLEEDIAAK	37	T-/N+
			AELSEGK*CAELEEELK	231	T-/N+
Q6ZRV2	FAM83H	Protein FAM83H	VPAAFPTK*VPVPGPGSGGNGPER	639	T+/N-
			EGPEEPGLAK*QDSFR	664	T+/N-
Q71DI3	HIST1H3A	Histone H3.1	K*SAPATGGVK	28	2.12543	0.00443183
Q71DI3	H3F3A	Histone H3	YQK*STELLIR	57	2.92892	0.0222106
			RVTIMPK*DIQLAR	123	7.5137	0.00442054
Q7Z3R8	DKFZp686D10173	DNA-directed RNA polymerase subunit beta	LSYISALGMMTRISSQFEK*	461	T+/N-
Q7Z5G4	GOLGA7	Golgin subfamily A member 7	CQFQTK*FPAELENR	29	T-/N+
Q86YT6	MIB1	E3 ubiquitin-protein ligase MIB1	WGK*QDGGEGHVGTVR	28	2.73725	0.0431915
			DKDNTNVNADVQK*LQQQLQDIK	949	5.60012	0.00268637
			KGQSPLDLCPDPNLCK*ALAK	787	9.28323	0.00461354
			K*GQSPLDLCPDPNLCK	772	14.0468	0.0105499
			VDAAWEPSK*NTLIMGLGTQGAEK	735	T+/N-
			GHGEWAEAMLPTLGK*VGR	368	T+/N-
			KGQSPLDLCPDPNLCKALAK*	791	T+/N-
Q8IUE6	HIST2H2AB	Histone H2A type 2-B	LLGGVTIAQGGVLPNIQAVLLPKK*	120	0.353109	0.00105392
Q8IY22	CMIP	C-Maf-inducing protein	TFLSK*ILTSK	74	2.58818	0.00581989
Q8N353	TMEM106B	TMEM106B protein (Fragment)	SLSHLPLHSSK*EDAYDGVTSENMR	54	30.9153	0.00658905
Q8N3F0	MTURN	Maturin	K*TLHEVLEK	80	T-/N+
Q8NBQ5	HSD17B11	Estradiol 17-beta-dehydrogenase 11	EDIYSSAK*K	105	T-/N+
Q8ND82	ZNF280C	Zinc finger protein 280C	GITLVCLK*CDFLADSSGLDR	689	T+/N-
Q96CW5	TUBGCP3	Gamma-tubulin complex component 3	SINFLHQVCHDQTPTTK*MIAVTK	505	T+/N-
Q96EI5	TCEAL4	Transcription elongation factor A protein-like 4	EYK*EAIHDMNFSNEDMIR	142	2.07388	0.00192308
Q96GG9	DCUN1D1	DCN1-like protein 1	AQIPK*MEQELKEPGR	143	11.1134	0.0117592
Q96GS6	ABHD17A	Protein ABHD17A	ELDTIEVFPTK*SAR	92	T+/N-
Q96J02	ITCH	E3 ubiquitin-protein ligase Itchy homolog	FIYGNQDLFATSQSK*EFDPLGPLPPGWEK	432	3.05009	0.000459864
			VYYVDHVEK*R	350	T+/N-
Q96LD4	TRIM47	Tripartite motif-containing protein 47	TVALIK*SAAVAER	257	0.28099	0.0484365
Q96RG5	IRS2	Insulin receptor substrate 2 insertion mutant (Fragment)	GLGQSK*NLTGVYR	213	T+/N-
Q96S55	WRNIP1	ATPase WRNIP1	VLITENDVK*EGLQR	482	T+/N-
Q99755	PIP5K1A	Phosphatidylinositol 4-phosphate 5-kinase type-1 alpha	GAIQLGITHTVGSLSTK*PER	103	0.357088	0.000836105
Q99808	SLC29A1	Equilibrative nucleoside transporter 1	LDLISK*GEEPR	255	T+/N-
Q9BRK3	MXRA8	Matrix-remodeling-associated protein 8	SEDIQLDYK*NNILK	410	T+/N-
Q9BRX8	FAM213A	Redox-regulatory protein FAM213A	AALEYLEDIDLK*TLEKEPR	55	T+/N-
Q9BTT0	ANP32E	Acidic leucine-rich nuclear phosphoprotein 32 family member E	DLSTVEALQNLKNLK*	116	T+/N-
			DLSTVEALQNLK*NLK	113	T+/N-
Q9BYM8	RBCK1	RanBP-type and C3HC4-type zinc finger-containing protein 1	GPLEPGPPK*PGVPQEPGR	174	T-/N+
Q9HBI6	CYP4F11	Phylloquinone omega-hydroxylase CYP4F11	SVNIMHDK*WQR	177	T+/N-
			DEDGK*ELSDEDIR	311	T+/N-
			TLPTQGIDDFLKNK*	290	T+/N-
Q9NV92	NDFIP2	NEDD4 family-interacting protein 2	AK*AAAMAAAAAETSQR	193	14.8569	0.00396671
Q9NVH2	INTS7	Integrator complex subunit 7	SGQDYK*IPIDNMTNEMEQR	867	0.113213	0.00961821
			SGEEALIIPPDAVAVDCK*DPDDVVPVGQR	39	0.00809904	0.000256579
			VTFNSALAQK*EAK	13	2.53222	0.0463184
Q9NX57	RAB20	Ras-related protein Rab-20	IVLLGDMNVGK*TSLLQR	18	T+/N-
Q9NZA1	CLIC5	Chloride intracellular channel protein 5	LHVVK*IVAK	355	0.166471	0.00387748
Q9NZM1	MYOF	Myoferlin	LDMIPDLK*AMNPLK	1928	0.364143	0.00691085
Q9P225	DNAH2	Dynein heavy chain 2, axonemal	FIEPPVLNMK*SVLEDSTPR	3825	T+/N-
Q9UBI6	GNG12	Guanine nucleotide-binding protein G(I)/G(S)/G(O) subunit gamma-12	VSK*ASADLMSYCEEHAR	34	T-/N+
Q9UHQ7	TCEAL9	Transcription elongation factor A protein-like 9	LIQSLQEFK*EDIHNR	57	13.3614	0.017225
Q9UKJ5	CHIC2	Cysteine-rich hydrophobic domain-containing protein 2	SIEK*LLEWENNR	117	3.55511	0.00207327
Q9UM47	NOTCH3	Neurogenic locus notch homolog protein 3	GESLMGEVATDWMDTECPEAK*R	1730	T+/N-
Q9Y277	VDAC3	Voltage-dependent anion-selective channel protein 3	CNTPTYCDLGK*AAK	12	T+/N-
Q9Y3I0	RTCB	tRNA-splicing ligase RtcB homolog	NVTDVVNTCHDAGISKK*	493	T-/N+
			GGGVGGFLPAMK*QIGNVAALPGIVHR	67	T+/N-
Q9Y4R8	TELO2	Telomere length regulation protein TEL2 homolog	ETLLGK*VVALPDHLGNR	159	T+/N-
Q9Y4X5	ARIH1	E3 ubiquitin-protein ligase ARIH1	QFCFNCGENWHDPVK*CK	316	37.2315	0.0115151
			QFCFNCGENWHDPVKCK*	318
Q96AP7	ESAM	Endothelial cell-selective adhesion molecule	ALEEPANDIK*EDAIAPR	286	0.158052	0.00279694
U3PXP0	HBA2	Alpha globin chain (Fragment)	AAWGK*VGAHAGEYGAEALER	17	0.0341537	0.000312884
U6FSN9	Mprip-Ntrk1 fusion gene	Tyrosine-protein kinase receptor	GWLTK*QYEDGQWK	396	0.383041	0.00448469
U6FVB0	CD74-Ntrk1 fusion gene	Tyrosine-protein kinase receptor	RPGAPESK*CSR	43	0.339224	0.0281008
V9HW25	HEL-S-273	Epididymis secretory protein Li 273	TMDQALK*SLMASEEEYSTK	205	0.048997	0.039319
			AEQAEADKK*QAEDR	30	0.118348	0.00253624
			CK*QLEEEQQALQK	37	0.260829	0.0215183
X5D7A8	CADM1	Cell adhesion molecule 1 isoform A (Fragment)	GADDAADADTAIINAEGGQNNSEEKK*	467	T-/N+
X6RAL5	SAP18	Histone deacetylase complex subunit SAP18	ELTSLVK*EVYPEAR	93	3.8958	0.0069097
