# Supplementary material for: Ubiquitination-mediated molecular pathway alterations in human lung squamous cell carcinomas identified by quantitative ubiquitinomics
Source: Front Endocrinol (Lausanne). 2022 Sep 15;13:970843. doi: 10.3389/fendo.2022.970843 (PMC9520991; doi:10.3389/fendo.2022.970843)
Supplement: Supplementary file 1 [file DataSheet_1.zip › Supplemental Table 2_v5.xls]

## Sheet: Sheet1
Supplemental Table 2. Ubiquitinated proteins identified in lung squamous cell cancers relative to controls. Ratio (T/N) =Ratio of tumors(T) to controls(N). K* = Ubiquitinated lysine residue.
Accession No.	Gene name	Protein name	Modifided peptides	Modifided positions	Modifided probabilities	Modified level (T)	Modified level (N)	Ratio (T/N)	t-test p value
B4DM49	FAM63B	Ubiquitin carboxyl-terminal hydrolase MINDY-2	K*LQEEEDRR	548	1	188793	5.92283e+07	0.00318755	6.52605e-05
Q9NX12	INTS7	Integrator complex subunit 7	SGEEALIIPPDAVAVDCK*DPDDVVPVGQR	39	1	229570	2.83453e+07	0.00809904	0.000256579
A0A140VJT8	RNH1	Testicular tissue protein Li 164	ESLK*ELSLAGNELGDEGAR	287	0.877	315037	3.75683e+07	0.0083857	0.00418628
A0A140VJT8	RNH1	Testicular tissue protein Li 164	DLCGIVASK*ASLR	226	1	482747	3.95617e+07	0.0122024	0.000132601
A8K556	GPRC5A	Retinoic acid-induced protein 3	AHAWPSPYK*DYEVK	348	1	1461900	7.06337e+07	0.0206969	0.00216955
Q6NZI2	PTRF	Polymerase I and transcript release factor	K*LEVNEAELLR	137	1	567183	24746000	0.0229202	0.00115677
P55072	VCP	Transitional endoplasmic reticulum ATPase	K*SPVAK*DVDLEFLAK	668	1	4.63167e+06	1.68397e+08	0.0275045	0.000206744
A8K556	GPRC5A	Retinoic acid-induced protein 3	K*SYGVENR	291	1	7761800	2.54813e+08	0.0304607	0.0245481
A8K556	GPRC5A	Retinoic acid-induced protein 3	QRNPMDYPVEDAFCK*PQLVK	285	1	4188800	1.36277e+08	0.0307375	0.000287234
A0A024R0S6	EHD2	EH-domain containing 2, isoform CRA_a	TVTSALK*ELYR	26	1	2.03217e+06	6.49387e+07	0.0312936	2.58395e-06
D9YZU5	HBD	Delta globin	K*VLGAFSDGLAHLDNLK	67	1	2.42713e+06	7.50857e+07	0.0323249	4.70678e-05
D1MGQ2	HBA2	Alpha-2 globin chain	TYFPHFDLSHGSAQVKGHGK*	61	0.573	1.31397e+06	40544000	0.0324084	0.02876
D1MGQ2	HBA2	Alpha-2 globin chain	AAWGK*VGAHAGEYGAEALER	17	1	2.05747e+06	6.02413e+07	0.0341537	0.000312884
U3PXP0	HBA2	Alpha globin chain (Fragment)	AAWGK*VGAHAGEYGAEALER	17	1	2.05747e+06	6.02413e+07	0.0341537	0.000312884
P55072	VCP	Transitional endoplasmic reticulum ATPase	LGDVISIQPCPDVK*YGKR	109	0.861	469967	12932600	0.0363397	0.0237175
P56856	CLDN18	Claudin-18	ASTGFGSNTKNK*	238	0.577	494000	13540200	0.036484	0.0169194
P55072	VCP	Transitional endoplasmic reticulum ATPase	LEILQIHTKNMK*	389	0.666	429567	1.16342e+07	0.0369229	0.0169784
A6NNT2	C16orf96	Uncharacterized protein	SALAGK*ASR	819	1	2264800	5.88263e+07	0.0384998	0.0453693
A0A024R3E3	APOA1	Apolipoprotein A-I, isoform CRA_a	DYVSQFEGSALGK*QLNLK	64	1	3.40627e+06	8.84413e+07	0.0385144	0.00162328
P14735	IDE	Insulin-degrading enzyme	EVNAVDSEHEK*NVMNDAWR	192	1	2.14447e+06	5.52743e+07	0.0387968	0.00993771
D1MGQ2	HBA2	Alpha-2 globin chain	TYFPHFDLSHGSAQVK*GHGK	57	0.953	2.21177e+06	4.96443e+07	0.0445522	0.00954155
G3V1N2	HBA2	HCG1745306, isoform CRA_a	TYFPHFDLSHGSAQVK*GHGK	25	0.953	2.21177e+06	4.96443e+07	0.0445522	0.00954155
P31946	YWHAB	14-3-3 protein beta/alpha	VISSIEQK*TER	70	1	281147	6.24217e+06	0.0450399	0.0372684
F1DSG4	AQP4	Aquaporin 4 transcript variant a	SQVETDDLILK*PGVVHVIDVDRGEEK	295	1	1.56216e+07	325490000	0.047994	0.0407509
V9HW25	HEL-S-273	Epididymis secretory protein Li 273	TMDQALK*SLMASEEEYSTK	205	1	542267	1.10673e+07	0.048997	0.039319
A8K2W3	SDPR	Serum deprivation-response protein	QISLEGSVK*GIQNDLTK	91	1	2499520	50769000	0.0492332	0.00158425
P56856	CLDN18	Claudin-18	TEDEVQSYPSK*HDYV	257	1	1.02235e+07	2.07347e+08	0.0493062	0.000203112
D9YZU5	HBB	Beta-globin	VHLTPEEK*SAVTALWGK	9	1	1.97343e+06	3.78517e+07	0.052136	0.000121885
O95436	SLC34A2	Sodium-dependent phosphate transport protein 2B	SK*ETNKTDNTEAPVTK	33	1	2.80583e+06	5.36497e+07	0.0522992	0.0191533
D1MGQ2	HBA2	Alpha-2 globin chain	VADALTNAVAHVDDMPNALSALSDLHAHK*LR	91	1	1.88843e+08	3511700000	0.0537755	1.10175e-06
A0A024RDR0	HMGB1	High-mobility group box 1, isoform CRA_a	IK*GEHPGLSIGDVAK	114	1	282587	5.10573e+06	0.0553469	0.000309463
D9YZU5	HBB	Beta-globin	FFESFGDLSTPDAVMGNPKVK*	62	0.632	3.04223e+06	54282000	0.056045	0.00629662
Q3ZTS7	ANKRD13	Ankyrin repeat domain 13, isoform CRA_b	LTSPVINTSLDTK*NIAFER	239	1	615067	1.05192e+07	0.058471	0.00409674
P55072	VCP	Transitional endoplasmic reticulum ATPase	LDQLIYIPLPDEK*SR	651	1	557950	9.47087e+06	0.0589122	0.00976122
P26038	MSN	Moesin	VLEQHK*LNK	162	0.999	6.58463e+06	1.0787e+08	0.0610421	0.00248563
D1MGQ2	HBA2	Alpha-2 globin chain	TNVK*AAWGK	12	1	9067100	1.48337e+08	0.0611251	0.00291935
B0YJ88	RDX	Radixin	VLEQHK*LTK	162	1	8.51853e+06	1.36634e+08	0.0623455	0.0457236
P13584	CYP4B1	Cytochrome P450 4B1	GLLVLEGPK*WLQHR	133	1	251350	3.28507e+06	0.0765129	0.0145866
P00915	CA1	Carbonic anhydrase 1	HDTSLK*PISVSYNPATAK	46	1	3.18193e+06	4.10087e+07	0.0775917	0.00517998
Q09666	AHNAK	Neuroblast differentiation-associated protein AHNAK	VPDVDIK*GPK	1360	0.993	3.00317e+06	38279000	0.0784547	0.00168749
F1DSG4	AQP4	Aquaporin 4 transcript variant a	EAFSK*AAQQTK	268	1	1868300	23169000	0.0806379	0.0380363
Q01118	SCN7A	Sodium channel protein type 7 subunit alpha	FQQTGK*ELQEGNETDEAK	420	1	3.33263e+06	40679000	0.0819252	0.00289002
P62879	GNB2	Guanine nucleotide-binding protein G(I)/G(S)/G(T) subunit beta-2	K*ACGDSTLTQITAGLDPVGR	23	1	1.91187e+06	2.31057e+07	0.0827445	0.00683254
B2R5T5	PRKAR1A	Protein kinase, cAMP-dependent, regulatory, type I, alpha (Tissue specific extinguisher 1), isoform CRA_a	VSILESLDK*WER	261	1	652033	7572800	0.086102	0.0199815
P11686	SFTPC	Surfactant protein C isoform 1 (Fragment)	MDVGSK*EVLMESPPDYSAAPR	6	1	82885000	9.30847e+08	0.0890426	0.000273387
O43491	EPB41L3	Band 4.1-like protein 3	GQVLFDK*VCEHLNLLEK	138	1	2.98873e+06	32127000	0.0930287	0.000263997
A0A024R5Z7	ANXA2	Annexin	ASMK*GLGTDEDSLIEIICSR	119	1	3099700	3.32813e+07	0.0931363	0.000826539
A8K2W3	SDPR	Serum deprivation-response protein	YQASTSNTVSK*LLEK	113	0.997	8479300	8.94047e+07	0.0948418	4.35341e-05
P61088	UBE2N	Ubiquitin-conjugating enzyme E2 N	DK*WSPALQIR	94	1	5.03107e+06	5.29403e+07	0.0950328	0.0104055
D9YZU5	HBB	Beta-globin	GTFATLSELHCDK*LHVDPENFR	96	1	5.99837e+07	621670000	0.096488	0.000183822
F1DSG4	AQP4	Aquaporin 4 transcript variant a	AAQQTK*GSYMEVEDNR	274	1	8.52427e+06	8.45753e+07	0.100789	0.0110304
A3R0T8	HIST1H1E	Histone 1, H1e	SETAPAAPAAPAPAEKTPVK*	21	0.72	1.22802e+07	1.18174e+08	0.103916	0.0091835
Q6NZI2	PTRF	Polymerase I and transcript release factor	SLK*ESEALPEK	173	1	4153000	39582000	0.104921	0.0127673
O15247	CLIC2	Chloride intracellular channel protein 2	LNIIK*VAAK	194	1	7966300	7.47177e+07	0.106619	0.00517063
P08758	ANXA5	Annexin A5	LYDAYELK*HALK	97	0.996	982803	8.76933e+06	0.112073	0.00520408
Q6NZI2	PTRF	Polymerase I and transcript release factor	VSVNVK*TVR	122	1	1538500	1.37019e+07	0.112284	0.0453533
Q9NVH2	INTS7	Integrator complex subunit 7	SGQDYK*IPIDNMTNEMEQR	867	1	1429280	1.26247e+07	0.113213	0.00961821
V9HW25	HEL-S-273	Epididymis secretory protein Li 273	AEQAEADKK*QAEDR	30	0.992	1753600	1.48173e+07	0.118348	0.00253624
Q59E85	CAV1	Caveolin (Fragment)	EQGNIYK*PNNK	65	0.99	8902500	72841000	0.122218	0.0165892
Q6NZI2	PTRF	Polymerase I and transcript release factor	QAEMEGAVQSIQGELSK*LGK	95	0.989	4869600	3.97743e+07	0.122431	0.0112494
P02545	LMNA	Prelamin-A/C	ASSHSSQTQGGGSVTKK*	418	0.556	1.64437e+06	13289000	0.123739	0.00342892
Q6NZI2	PTRF	Polymerase I and transcript release factor	VMIYQDEVK*LPAK	161	0.999	1.59634e+07	1.27746e+08	0.124962	0.00310908
P08670	VIM	Vimentin	QQYESVAAK*NLQEAEEWYK	282	1	990433	7.68873e+06	0.128816	0.0371799
P26447	S100A4	Protein S100-A4	ELPSFLGK*R	48	1	9.84087e+06	7.62903e+07	0.128992	0.0157147
Q4LE27	ABCA3	ABCA3 variant protein (Fragment)	AVAGKEEEDSDPEK*ALR	516	1	2.37413e+06	1.79287e+07	0.132421	0.00906787
P26038	MSN	Moesin	YGDFNK*EVHK	139	1	8.24653e+06	5.98663e+07	0.137749	0.00626023
A0A024RBE7	TMPO	Thymopoietin, isoform CRA_c	YVPK*YVPLADVK	393	1	2176200	15731000	0.138338	0.0018028
G3V1N2	HBA2	HCG1745306, isoform CRA_a	MFLSFPTTK*TYFPHFDLSHGSAQVK	9	1	6.94323e+06	48808000	0.142256	0.000702254
D1MGQ2	HBA1	Hemoglobin subunit alpha	MFLSFPTTK*TYFPHFDLSHGSAQVK	41	1	6.94323e+06	4.74533e+07	0.146317	0.000748967
A0A024R757	CAV1	Caveolin	ADELSEK*QVYDAHTK	8	1	40507000	2.75663e+08	0.146944	0.00331945
Q4LE27	ABCA3	ABCA3 variant protein (Fragment)	AVAGK*EEEDSDPEKALR	507	1	2.37413e+06	15788000	0.150376	0.00532184
B2R6J2	EZR	Ezrin	FGDYNK*EVHK	139	1	2410800	1.59847e+07	0.15082	0.000820044
A0A024R056	GNB1	Guanine nucleotide binding protein (G protein), beta polypeptide 1, isoform CRA_a	K*ACADATLSQITNNIDPVGR	23	1	3.53233e+06	23399000	0.150961	0.000785014
P05362	ICAM1	Intercellular adhesion molecule 1	GTPMK*PNTQATPP	524	1	5.77587e+06	3.77583e+07	0.152969	0.0238642
O00159	MYO1C	Myosin IC, isoform CRA_a	SISPEWK*QQLQQK	868	1	4.74837e+06	3.05347e+07	0.155507	0.0226711
Q96AP7	ESAM	Endothelial cell-selective adhesion molecule	ALEEPANDIK*EDAIAPR	286	1	2.59817e+06	1.64387e+07	0.158052	0.00279694
P16403	HIST1H1E	Histone 1, H1e	ALAAAGYDVEK*NNSR	76	1	1.24177e+06	7805300	0.159093	0.0147863
D9YZU5	HBD	Delta globin	VVAGVANALAHK*YH	145	1	2.85333e+07	172665000	0.165253	0.0183902
Q9NZA1	CLIC5	Chloride intracellular channel protein 5	LHVVK*IVAK	355	1	1.34953e+07	8.10667e+07	0.166471	0.00387748
P08670	VIM	Vimentin	K*VESLQEEIAFLK	223	1	2201700	1.30386e+07	0.16886	0.0464514
P06702	S100A9	Protein S100-A9	TCK*MSQLER	4	1	11086000	6.43943e+07	0.172158	0.00348406
A0A024R4S1	EPN1	Epsin 1, isoform CRA_a	ENMYAVQTLK*DFQYVDR	107	1	5460700	29727000	0.183695	9.52756e-05
A0A0S2Z2Z6	ANXA6	Annexin (Fragment)	K*AMKGLGTDEDTIIDIITHR	374	0.532	2.17783e+06	1.17077e+07	0.186017	0.00389995
Q13228	SELENBP1	Selenium-binding protein 1	TK*LVLPSLISSR	93	1	8129900	43616000	0.186397	0.000275762
A0A024R5Z7	ANXA2	Annexin	DLYDAGVK*R	204	1	8685800	4.62197e+07	0.187924	0.00555574
E9PIE3	PRKCDBP	Protein kinase C delta-binding protein	SHDTTSNTLAQLLAK*AER	84	1	4.20513e+07	216750000	0.194008	0.000751107
P02545	LMNA	Prelamin-A/C	GQVAK*LEAALGEAK	171	1	2.29877e+07	118320000	0.194284	0.00044898
L7N2F9		Uncharacterized protein (Fragment)	DQK*LSELDDR	59	1	5.90763e+06	2.96783e+07	0.199055	0.0055309
A0A024RC65	hCG_1991735	HCG1991735, isoform CRA_a	LFK*TALQEEIK	1027	1	7.54593e+06	3.77947e+07	0.199656	0.000123954
A0A024R757	CAV1	Caveolin	QVYDAHTK*EIDLVNR	16	1	1.74647e+07	8.73947e+07	0.199837	0.0167743
Q59E85	CAV1	Caveolin (Fragment)	QVYDAHTK*EIDLVNR	86	1	1.74647e+07	8.73947e+07	0.199837	0.0167743
P08670	VIM	Vimentin	SK*FADLSEAANR	294	1	1.23573e+06	6.05527e+06	0.204075	0.0328432
P08670	VIM	Vimentin	RQVDQLTNDK*AR	168	1	103283000	4.92683e+08	0.209634	0.00233938
Q6NZI2	PTRF	Polymerase I and transcript release factor	LGK*AHATTSNTVSK	98	1	3.45343e+07	162360000	0.212702	0.0144061
A0A024R324	RHOA	Ras homolog gene family, member A, isoform CRA_a	MK*QEPVKPEEGR	135	1	2.91223e+06	13454600	0.216449	0.015111
O43491	EPB41L2	Band 4.1-like protein 2	GLSPAQADSQFLENAK*R	399	1	2512290	11551600	0.217484	0.0344307
A0A140VK42	PSMC3	26S protease regulatory subunit 6A	LLDSEIK*IMK	53	1	1.15183e+06	5224300	0.220476	0.00547279
P02545	LMNA	Prelamin-A/C	LEAALGEAK*K	180	0.995	6680100	2.96383e+07	0.225387	0.00738118
P16403	HIST1H1C	Histone H1.2	SETAPAAPAAAPPAEK*APVK	17	0.55	1.61423e+06	7.05877e+06	0.228685	0.00927723
P16403	HIST1H1C	Histone H1.2	SETAPAAPAAAPPAEKAPVK*	21	0.55	1.61423e+06	7.05877e+06	0.228685	0.00927723
Q59E85	CAV1	Caveolin (Fragment)	AMADELSEK*QVYDAHTK	78	1	49055000	2.13377e+08	0.229899	0.0217098
Q59E85	CAV1	Caveolin (Fragment)	EQGNIYKPNNK*AMADELSEK	69	0.986	24800000	1.06507e+08	0.232848	0.0187626
B2R4P9	H3F3A	Histone H3	SAPSTGGVK*KPHR	37	0.91	4246100	1.80787e+07	0.234868	0.0113624
P02545	LMNA	Prelamin-A/C	EELDFQK*NIYSEELR	208	1	457267	1.83473e+06	0.249228	0.0402947
D3DV26	S100A10	S100 calcium binding protein A10 (Annexin II ligand, calpactin I, light polypeptide (P11)), isoform CRA_b (Fragment)	VLMEK*EFPGFLENQKDPLAVDK	145	1	12729700	4.95013e+07	0.257159	0.000305532
A0A024RBJ2	KCTD10	Potassium channel tetramerisation domain containing 10, isoform CRA_b	TTSFK*GTSPSSK	25	1	4609000	1.78743e+07	0.257856	0.00696693
P61088	UBE2N	Ubiquitin-conjugating enzyme E2 N	ICLDILK*DK	92	0.999	3.57117e+08	1.38433e+09	0.25797	0.000252066
P08670	VIM	Vimentin	TLLIK*TVETR	445	1	3.22373e+07	1.24917e+08	0.258071	0.00111069
V9HW25	HEL-S-273	Epididymis secretory protein Li 273	CK*QLEEEQQALQK	37	1	1.29624e+07	49697000	0.260829	0.0215183
P08670	DES	Mutant desmin	K*LLEGEESR	402	1	2.70387e+07	1.02537e+08	0.263696	0.00683371
P62987	RPS27A	Ubiquitin-40S ribosomal protein S27a	MQIFVK*TLTGK	6	1	56149000	2.07173e+08	0.271024	0.00507139
Q6NZI2	PTRF	Polymerase I and transcript release factor	AHATTSNTVSK*LLEK	109	1	6.38693e+07	235120000	0.271646	0.00593581
O95436	SLC34A2	Sodium-dependent phosphate transport protein 2B	EAQGEVPASDSK*TECTAL	684	1	8.34947e+06	3.01823e+07	0.276634	0.00301075
Q96LD4	TRIM47	Tripartite motif-containing protein 47	TVALIK*SAAVAER	257	1	1.28543e+06	4.57467e+06	0.28099	0.0484365
A0A087X018	SLC2A11	Solute carrier family 2, facilitated glucose transporter member 11	LSSQQNSSPK*	506	1	9515300	33305000	0.285702	0.0418516
B0I1S9	MYO1B	MYO1B variant protein	TTLSQTK*QK	1086	1	4.47553e+06	1.56567e+07	0.285855	0.0390175
P62258	YWHAE	14-3-3 protein epsilon	LICCDILDVLDK*HLIPAANTGESK	106	1	2.41343e+06	8.38157e+06	0.287945	0.0174994
A0A0S2Z2Z6	ANXA6	Annexin (Fragment)	AMK*GLGTDEDTIIDIITHR	377	1	6458700	2.24203e+07	0.288073	0.00476636
P55072	VCP	Transitional endoplasmic reticulum ATPase	ASGADSK*GDDLSTAILK	8	1	2.26797e+07	7.81767e+07	0.290108	0.000122596
B2RBP3	UBA3	NEDD8-activating enzyme E1 catalytic subunit	VPNCNVVPHFNK*IQDFNDTFYR	147	1	8.66207e+06	2.95673e+07	0.292961	0.00834584
P08670	VIM	Vimentin	FLEQQNK*ILLAELEQLKGQGK	129	1	1.15327e+07	3.93137e+07	0.29335	0.0100454
P02545	LMNA	Prelamin-A/C	IDSLSAQLSQLQK*QLAAK	311	1	7646000	2.60267e+07	0.293776	0.0069679
P08758	ANXA5	Annexin A5	HALK*GAGTNEK	101	1	10556000	35630000	0.296267	0.014426
K7EPF9	APOC1	Apolipoprotein C-I	LKEFGNTLEDK*AR	47	1	20476000	6.76697e+07	0.302588	0.0465142
P02545	LMNA	Prelamin-A/C	TYSAK*LDNAR	270	1	1.07293e+07	3.54183e+07	0.302932	0.0333433
P68032	ACTA2	Actin, alpha 2, smooth muscle, aorta	VAPEEHPTLLTEAPLNPK*ANR	115	1	1.21467e+06	3951100	0.307425	0.0186968
Q13571	LAPTM5	Lysosomal-associated transmembrane protein 5	MLQK*VVLPSYEEALSLPSK	233	1	3.29147e+06	1.06453e+07	0.309193	0.0247986
E9PEJ6	ATP11A	Phospholipid-transporting ATPase	VIEGK*VDQIR	590	1	8.18103e+06	2.58403e+07	0.316599	0.0102496
A0A024R4Y2	hCG_39762	HCG39762, isoform CRA_c	EFLSAK*EETPGAGQK	255	1	3.59183e+06	1.07466e+07	0.334229	0.00213882
U6FVB0	CD74-Ntrk1 fusion gene	Tyrosine-protein kinase receptor	RPGAPESK*CSR	43	1	1.38397e+07	40798000	0.339224	0.0281008
B4E2S3		cDNA FLJ56561	K*IQEAASQGLK	361	1	6.67593e+06	1.92143e+07	0.347445	0.0196826
Q8IUE6	HIST2H2AB	Histone H2A type 2-B	LLGGVTIAQGGVLPNIQAVLLPKK*	120	0.583	69120000	1.95747e+08	0.353109	0.00105392
Q99755	PIP5K1A	Phosphatidylinositol 4-phosphate 5-kinase type-1 alpha	GAIQLGITHTVGSLSTK*PER	103	1	3.69407e+07	1.0345e+08	0.357088	0.000836105
P08670	VIM	Vimentin	ETNLDSLPLVDTHSK*R	439	1	9.54127e+07	2.64337e+08	0.360951	0.00353069
B7ZKM5		Uncharacterized protein	QLVALLK*DEER	135	1	2.44167e+07	6.74127e+07	0.362197	0.000734027
P08670	VIM	Vimentin	RQVQSLTCEVDALK*GTNESLER	334	1	5.95397e+07	1.63993e+08	0.363062	0.00254924
Q9NZM1	MYOF	Myoferlin	LDMIPDLK*AMNPLK	1928	0.997	2661000	7.30757e+06	0.364143	0.00691085
P55072	VCP	Transitional endoplasmic reticulum ATPase	VAILK*ANLR	658	1	36725000	9.96977e+07	0.368364	0.0495227
P08758	ANXA5	Annexin A5	GAGTNEK*VLTEIIASR	108	1	1.27665e+07	3.36557e+07	0.379326	0.0162475
U6FSN9	Mprip-Ntrk1 fusion gene	Tyrosine-protein kinase receptor	GWLTK*QYEDGQWK	396	1	3.90003e+07	1.01818e+08	0.383041	0.00448469
P04083	ANXA1	Annexin A1	AAMK*GLGTDEDTLIEILASR	128	1	1397500	3.59777e+06	0.388435	0.00546332
A0A024RCJ2	HIST1H2BJ	Histone H2B	PEPAK*SAPAPK	6	1	13078700	33421000	0.391332	0.0283677
P08670	VIM	Vimentin	LREK*LQEEMLQR	188	1	322010000	792220000	0.406465	0.0239977
A4D2Q0	UNC84A	Unc-84 homolog A (C. elegans)	K*DVLTAHPAAPGPVSR	253	1	3653200	8860600	0.412297	0.0391837
A0A024R5Z7	ANXA2	Annexin	TK*GVDEVTIVNILTNR	49	1	1.83857e+07	43711000	0.420619	0.00131441
A0A024R1Z6	VAT1	Vesicle amine transport protein 1 homolog (T californica), isoform CRA_a	ISPK*GVDIVMDPLGGSDTAK	255	1	2.57867e+07	6.01463e+07	0.428732	0.00378897
D3DV26	S100A10	S100 calcium binding protein A10 (Annexin II ligand, calpactin I, light polypeptide (P11)), isoform CRA_b (Fragment)	EFPGFLENQK*DPLAVDK	155	1	2.48187e+07	5.56447e+07	0.446021	0.00529263
A0A024R7G8	RAD23A	RAD23 homolog A (S. cerevisiae), isoform CRA_a	LIYAGK*ILSDDVPIRDYR	53	1	119434000	261560000	0.456622	0.00628309
A0A140VJS0		Serine/threonine-protein phosphatase	ELDQWVEQLNECK*QLNENQVR	21	1	12665000	2.65607e+07	0.476833	0.0418921
P08670	VIM	Vimentin	ILLAELEQLK*GQGK	139	0.999	3.21493e+07	6.54547e+07	0.491169	0.00380053
Q3ZTS7	ANKRD13	Ankyrin repeat domain 13, isoform CRA_b	LTLDLMK*PK	217	0.915	37975000	7.68187e+07	0.494346	0.00475333
P62987	RPS27A	Ubiquitin-40S ribosomal protein S27a	TLTGK*TITLEVEPSDTIENVKAK	11	1	1869600000	3770500000	0.495849	0.0128024
Q6IAA8	LAMTOR1	Ragulator complex protein LAMTOR1	K*LLLDPSSPPTK	20	1	6363600	1.23044e+07	0.517182	0.0455565
A0A024QZQ6	DDIT4	DNA-damage-inducible transcript 4, isoform CRA_a	LLMPSQLVSQVGK*ELLR	129	1	759770	1.44167e+06	0.527008	0.0389765
P05023	ATP1A1	Sodium/potassium-transporting ATPase subunit alpha-1	CSSILLHGK*EQPLDEELK	526	1	1.79267e+07	3.39677e+07	0.527757	0.0179513
A0A0S2Z3G9	ACTN4	Actinin alpha 4 isoform 1 (Fragment)	TIQEMQQK*LEDFR	331	1	4.21203e+06	7.82333e+06	0.538394	0.0360694
P04083	ANXA1	Annexin A1	MYGISLCQAILDETK*GDYEK	332	0.962	1.93503e+06	3578100	0.540799	0.0156935
A0A0S2Z3Y2	IFNGR1	Interferon gamma receptor 1 isoform 1 (Fragment)	SIILPK*SLISVVR	285	1	8.29097e+06	15219000	0.544777	0.01829
O75367	H2AFY	Core histone macro-H2A.1	GVTIASGGVLPNIHPELLAKK*	117	0.747	7.88707e+08	1.43143e+09	0.550991	0.0290953
P06703	S100A6	Protein S100-A6	ELTIGSK*LQDAEIAR	47	1	144020000	2.61103e+08	0.551582	0.0021327
Q9H6Y7	RNF167	E3 ubiquitin-protein ligase RNF167	KTCPICK*QPVHR	272	0.999	8.75613e+06	1.58587e+07	0.552136	0.0308772
A0A024RCJ2	HIST1H2BJ	Histone H2B	LLLPGELAK*HAVSEGTK	109	1	3.29423e+08	5.34623e+08	0.616178	0.00773882
Q9BT67	NDFIP1	NEDD4 family-interacting protein 1	TK*AEATIPLVPGRDEDFVGR	83	1	37724000	60684000	0.621647	0.0313274
Q9HCC9	ZFYVE28	Lateral signaling target protein 2	DFCVK*FPEEIR	87	1	1.09382e+08	1.75133e+08	0.624562	0.0222507
B4DL97		cDNA FLJ56458, highly similar to Homo sapiens echinoderm microtubule associated protein like 3 (EML3), mRNA	AIAEGLGSELLVGTTK*NALLR	577	1	23382000	32203000	0.726081	0.0154465
A0A024R1P5	JOSD1	Josephin domain containing 1, isoform CRA_a	GK*NCELLLVVPEEVEAHQSWR	180	1	5.78477e+07	79456000	0.728047	0.022477
K7EMD6	AES	Amino-terminal enhancer of split (Fragment)	AICIDPAYSK*AY	160	1	5.19477e+07	36993000	1.40426	0.0370274
Q96GG9	DCUN1D1	DCN1-like protein 1	MEQELK*EPGR	149	1	5.26023e+07	3.53157e+07	1.48949	0.00516081
Q59FB9	TOLLIP	Toll interacting protein variant	CSEEDLK*AIQDMFPNMDQEVIR	266	1	7834800	5.04553e+06	1.55282	0.0206869
P16104	H2AFX	Histone H2AX	LLGGVTIAQGGVLPNIQAVLLPK*K	119	0.988	502360000	307120000	1.63571	0.0220851
Q8IUE6	HIST2H2AB	Histone H2A type 2-B	LLGGVTIAQGGVLPNIQAVLLPK*K	119	0.988	502360000	307120000	1.63571	0.0220851
A0A140VJZ1	USP5	Ubiquitin carboxyl-terminal hydrolase 5	LEK*IFQNAPTDPTQDFSTQVAK	360	1	1.09207e+08	6.40833e+07	1.70415	0.025361
P02545	LMNA	Prelamin-A/C	LKDLEALLNSK*EAALSTALSEK	144	1	1.67333e+07	9.77607e+06	1.71166	0.00307551
A0A024RCJ2	HIST1H2BJ	Histone H2B	VLK*QVHPDTGISSK	47	1	7.46487e+07	4.16427e+07	1.7926	0.0336447
Q96J02	ITCH	E3 ubiquitin-protein ligase Itchy homolog	EFDPLGPLPPGWEK*R	446	1	4.15817e+07	2.29137e+07	1.81471	0.0494658
Q96J02	ITCH	E3 ubiquitin-protein ligase Itchy homolog	SQGQLNEK*PLPEGWEMR	478	1	1.30447e+07	7.13757e+06	1.82761	0.017031
P54727	RAD23B	UV excision repair protein RAD23 homolog B	NFVVVMVTK*PK*	78	0.622	1.20445e+07	6.54363e+06	1.84064	0.0481698
B4E3D4	GPNMB	cDNA FLJ56293, highly similar to Transmembrane glycoprotein NMB	AVFFPGNQEK*DPLLK	594	0.997	3.82547e+07	2.06323e+07	1.85411	0.0363662
Q6S4P3	FTL	Ferritin	TDPHLCDFLETHFLDEEVK*LIK	140	0.999	85172000	45305000	1.87997	0.0118863
Q6FIG4	RAB1B	RAB1B protein	YASENVNK*LLVGNK	116	1	38813000	1.95307e+07	1.98728	0.0153763
P11142	HSPA8	Heat shock cognate 71 kDa protein	CNEIINWLDK*NQTAEKEEFEHQQK	583	1	153980000	75430000	2.04136	0.0463693
E3UVQ2	BCOR-RARA	BCL6 corepressor/retinoic acid receptor alpha fusion protein	RLIVNK*NAGETLLQR	1408	1	9.84867e+07	4.77283e+07	2.06348	0.00869253
Q96EI5	TCEAL4	Transcription elongation factor A protein-like 4	EYK*EAIHDMNFSNEDMIR	142	1	386800000	186510000	2.07388	0.00192308
Q71DI3	HIST1H3A	Histone H3.1	K*SAPATGGVK	28	1	8967200	4219000	2.12543	0.00443183
Q15012	LAPTM4A	Lysosomal-associated transmembrane protein 4A	MPEK*EPPPPYLPA	224	1	2.27777e+07	10513000	2.16662	0.000120633
E9PEJ6	ATP11A	Phospholipid-transporting ATPase	AADTIEALQK*AGIK	678	0.999	6.99293e+07	3.16077e+07	2.21242	0.00444611
Q16186	ADRM1	Proteasomal ubiquitin receptor ADRM1	MSLK*GTTVTPDKR	34	1	143170000	63045000	2.27092	0.0123969
Q02543	RPL18A	60S ribosomal protein L18a	VEEIAASK*CR	136	1	7088100	3.11817e+06	2.27316	0.00331373
A0A024R9W5	HUWE1	HECT, UBA and WWE domain containing 1, isoform CRA_b	SSLLTEK*LLR	3452	1	48685000	21275000	2.28837	0.00292933
A0A0G2JIW1	HSPA1B	Heat shock 70 kDa protein 1B	LIGDAAK*NQVALNPQNTVFDAK	57	1	5952700	2.58547e+06	2.30237	0.00067895
A0A087X2I1	PSMC6	26S protease regulatory subunit 10B	SENDLK*ALQSVGQIVGEVLK	62	1	4.43383e+06	1867500	2.37421	0.00451112
A0A140VJL3	HPRT1	Testicular tissue protein Li 89	MVK*VASLLVK	159	1	1.40265e+07	5.56497e+06	2.52049	0.0385542
Q9NX12	INTS7	Integrator complex subunit 7	VTFNSALAQK*EAK	13	1	7.03783e+07	2.77931e+07	2.53222	0.0463184
P11142	HSPA8	Heat shock cognate 71 kDa protein	MVQEAEK*YKAEDEK	524	0.999	3.26257e+08	1.27955e+08	2.54978	0.000469061
Q8IY22	CMIP	C-Maf-inducing protein	TFLSK*ILTSK	74	1	4.30803e+07	16645000	2.58818	0.00581989
A0A140VJG8	COMT	Testicular tissue protein Li 42	K*GTVLLADNVICPGAPDFLAHVR	212	1	2.70383e+07	10424400	2.59375	0.00883267
P52209	PGD	6-phosphogluconate dehydrogenase, decarboxylating	VVGAQSLK*EMVSK	59	1	3.68907e+07	1.38718e+07	2.65941	0.00506787
P04406	GAPDH	Glyceraldehyde-3-phosphate dehydrogenase	TVDGPSGK*LWR	194	1	4.20493e+07	1.57573e+07	2.66856	0.00837779
A0A140VJZ1	USP5	Ubiquitin carboxyl-terminal hydrolase 5	ALIGK*GHPEFSTNR	423	1	7.85027e+07	29308000	2.67854	0.0106561
B4DPJ8		cDNA FLJ52344, highly similar to T-complex protein 1 subunit zeta	AAVK*TLNPK	5	0.999	26940000	1.00101e+07	2.69127	0.00912213
Q86YT6	MIB1	E3 ubiquitin-protein ligase MIB1	WGK*QDGGEGHVGTVR	28	1	49775000	1.81843e+07	2.73725	0.0431915
Q4W4Y1	DRIP4	Dopamine receptor interacting protein 4	MK*QSNNEANLR	640	1	2.70863e+07	9.78757e+06	2.76742	0.00655176
B2R4R0	HIST1H4H	Histone H4	DNIQGITK*PAIR	32	1	1.87833e+08	6.62283e+07	2.83615	0.0049037
A0A090N8Q3	TMUB1	Transmembrane and ubiquitin-like domain-containing protein 1	LK*FLNDSEQVAR	108	1	2.14047e+07	7.45387e+06	2.87162	0.0177566
A0A140VJZ1	USP5	Ubiquitin carboxyl-terminal hydrolase 5	SAADSISESVPVGPK*VR	793	1	1.65687e+07	5.72547e+06	2.89385	0.0330848
A0A0A7KU15	TSC1-PDGFRB	TSC1-PDGFEB fusion protein (Fragment)	MAQPAHASDEIYEIMQK*CWEEK	1215	0.951	5.62627e+06	1.94343e+06	2.89501	0.00215143
P62987	RPS27A	Ubiquitin-40S ribosomal protein S27a	IQDK*EGIPPDQQR	33	1	4.05003e+07	13950000	2.90325	0.000374732
Q71DI3	H3F3A	Histone H3	YQK*STELLIR	57	1	4.14413e+07	1.4149e+07	2.92892	0.0222106
Q96J02	ITCH	E3 ubiquitin-protein ligase Itchy homolog	FIYGNQDLFATSQSK*EFDPLGPLPPGWEK	432	1	76975000	25237000	3.05009	0.000459864
A0A0G2JIW1	HSPA1B	Heat shock 70 kDa protein 1B	AMTK*DNNLLGR	452	1	4.98237e+07	15970000	3.11983	0.000422185
P04406	GAPDH	Glyceraldehyde-3-phosphate dehydrogenase	GALQNIIPASTGAAK*AVGK	215	0.995	283630000	88213000	3.21529	0.0418676
P04406	GAPDH	Glyceraldehyde-3-phosphate dehydrogenase	VVK*QASEGPLK	263	1	6.33173e+07	1.83533e+07	3.44991	0.0384919
A0A0G2JIW1	HSPA1B	Heat shock 70 kDa protein 1B	MVQEAEK*YKAEDEVQR	525	1	442610000	1.26953e+08	3.4864	0.000621258
P68371	TUBB2A	Tubulin beta-2A chain	MSMK*EVDEQMLNVQNK	324	1	3.97077e+07	1.12857e+07	3.51839	0.000419596
A0A0G2JIW1	HSPA1B	Heat shock 70 kDa protein 1B	YK*AEDEVQR	527	1	13685000	3850300	3.55427	0.0111992
Q9UKJ5	CHIC2	Cysteine-rich hydrophobic domain-containing protein 2	SIEK*LLEWENNR	117	1	1.59697e+08	4.49203e+07	3.55511	0.00207327
Q5TDH0	DDI2	Protein DDI1 homolog 2	WAGIAK*GVGTQK	283	0.997	18009000	4.85017e+06	3.71307	0.0244664
P31949	S100A11	Protein S100-A11	NQK*DPGVLDR	55	1	74838000	2.01463e+07	3.71472	0.00124901
P04075	ALDOC	Fructose-bisphosphate aldolase	YASICQQNGIVPIVEPEILPDGDHDLK*R	200	1	27157000	7.14477e+06	3.80096	0.000129822
P62987	RPS27A	Ubiquitin-40S ribosomal protein S27a	TITLEVEPSDTIENVK*AK	27	0.98	2.65603e+08	69675000	3.81203	4.53391e-05
P04075	ALDOA	Fructose-bisphosphate aldolase A	VDK*GVVPLAGTNGETTTQGLDGLSER	111	1	2.74793e+07	7161500	3.83709	0.000424558
X6RAL5	SAP18	Histone deacetylase complex subunit SAP18	ELTSLVK*EVYPEAR	93	1	1.47977e+07	3.79837e+06	3.8958	0.0069097
Q6NX51	EXOC4	Exocyst complex component 4	QVPQK*LEQCMASK	140	1	3.25817e+06	819087	3.9778	0.00999962
P16070	CD44	CD44 antigen	SQEMVHLVNK*ESSETPDQFMTADETR	715	1	18806000	4680200	4.0182	0.030812
A0A024R539	LOC51035	UBX domain-containing protein 1	MLELVAQK*QR	105	1	3.12787e+07	7.62923e+06	4.09984	0.011212
Q5H9Q6	IMPDH	Inosine-5'-monophosphate dehydrogenase	GK*LPIVNDCDELVAIIAR	283	1	1.16739e+07	2.66753e+06	4.3763	0.00730623
A8K3H8		cDNA FLJ77680, highly similar to Homo sapiens protein phosphatase 2 (formerly 2A), regulatory subunit A (PR 65), alpha isoform (PPP2R1A), mRNA	VSSAVK*AELR	163	1	2.89657e+06	640267	4.524	0.0261166
P31949	S100A11	Protein S100-A11	AK*ISSPTETER	3	1	2.04977e+08	4.35707e+07	4.70446	0.0166117
P68363	TUBA1B	Tubulin alpha-1B chain	QLFHPEQLITGK*EDAANNYAR	96	1	13905000	2.93253e+06	4.74163	0.00104148
A0A0A6YZ17	USP13	Ubiquitin specific protease 13	GLQPGEEELPDISPPIVIPDDSK*DR	640	1	1.04127e+07	2.18057e+06	4.77521	0.00294328
A0A140VK42	PSMC3	26S protease regulatory subunit 6A	DAFALAK*EK	276	0.993	2.65007e+07	5.40867e+06	4.89967	0.035013
Q12904	AIMP1	Aminoacyl tRNA synthase complex-interacting multifunctional protein 1	AQTMSNSGIK*	312	1	4.72953e+06	960867	4.92215	0.0217844
P63167	DYNLL1	Dynein light chain 1, cytoplasmic	YNIEK*DIAAHIK	36	1	6.98197e+06	1.41327e+06	4.9403	0.0444649
A0A140VK70	PSMC2	26S protease regulatory subunit 7	QIK*QVEDDIQQLLK	46	1	6017400	1.21366e+06	4.95805	0.00459035
O60716	CTNND1	Catenin delta-1	K*GGPPPPNWR	355	1	1.0728e+08	2.15153e+07	4.98623	0.0317207
P68363	TUBA1B	Tubulin alpha-1B chain	GDVVPK*DVNAAIATIK	326	1	4.73853e+07	9.35527e+06	5.0651	0.00893372
P17302	GJA1	Gap junction alpha-1 protein	VAQTDGVNVDMHLK*QIEIK	128	1	146180000	2.87587e+07	5.08299	0.0140501
P49327	FASN	Fatty acid synthase	VVVQVLAEEPEAVLKGAKPK	1866	0.982	1.82153e+08	3.53157e+07	5.15786	6.54315e-05
Q5VWC4	PSMD4	26S proteasome non-ATPase regulatory subunit 4	ILSK*LHTVQPK	74	1	2.84127e+07	5.50473e+06	5.1615	0.0178736
P17987	TCP1	T-complex protein 1 subunit alpha	LHPESK*DDK	538	0.997	9.68213e+06	1815000	5.33451	0.0175801
P11142	HSPA8	Heat shock cognate 71 kDa protein	YKAEDEK*QR	531	1	2.01587e+07	3771900	5.34443	0.0288951
O15162	PLSCR1	Phospholipid scramblase 1	FTIQNEK*R	223	1	2.55263e+07	4755200	5.36809	0.0356264
O75312	ZPR1	Zinc finger protein ZPR1	TNEVK*SGGAVEPLGTR	299	1	1.98573e+07	3.69477e+06	5.37445	0.00753266
A0A0S2Z428	KRT6A	HCG2039812, isoform CRA_b (Fragment)	FASFIDK*VR	180	1	1.26377e+08	23482000	5.38185	0.000257353
Q86YT6	MIB1	E3 ubiquitin-protein ligase MIB1	DKDNTNVNADVQK*LQQQLQDIK	949	1	11359100	2.02837e+06	5.60012	0.00268637
B4DIH5	COPS2	COP9 signalosome complex subunit 2	YTALDK*WTNQLNSLNQAVVSK	362	0.997	5.71357e+06	1.00833e+06	5.66635	0.00974041
Q5H9Q6	IMPDH	Inosine-5'-monophosphate dehydrogenase	K*GKLPIVNDCDELVAIIAR	281	0.538	8916400	1.4896e+06	5.98575	0.0265691
P11142	HSPA8	Heat shock cognate 71 kDa protein (Fragment)	QATK*DAGTIAGLNVLR	159	1	2.95753e+06	479267	6.17096	0.00984555
P41250	GARS	Glycine--tRNA ligase	TSGHVDK*FADFMVK	197	1	10942700	1.73583e+06	6.304	0.0392217
P04083	ANXA1	Annexin A1	CATSK*PAFFAEK	274	1	34771000	5.50833e+06	6.31244	0.00145071
B2RE75	MERTK	Tyrosine-protein kinase Mer	LQLEK*LLESLPDVR	856	1	3696900	579933	6.3747	0.00333254
A0A024R1N1	MYH9	Myosin, heavy polypeptide 9, non-muscle, isoform CRA_a	DYVQK*AQTK	403	1	8.19817e+06	1.28287e+06	6.39051	0.00745755
P11142	HSPA8	Heat shock cognate 71 kDa protein	ELEK*VCNPIITK	601	1	7.75843e+07	11764400	6.59484	0.000222491
P32320	CDA	Cytidine deaminase	IFK*GCNIENACYPLGICAER	51	1	4.50023e+07	6.57353e+06	6.84599	0.000301625
K9JA46	EL52	Epididymis luminal secretory protein 52	ELHINLIPNK*QDR	84	1	6.12677e+06	892933	6.86139	0.0222863
Q15366	PCBP2	Poly(rC)-binding protein 2	LVVPASQCGSLIGKGGCK*	119	0.654	7953000	1.15283e+06	6.89866	0.000844673
Q32Q12	NME1	Nucleoside diphosphate kinase A	TFIAIK*PDGVQR	37	1	2.89567e+07	4081700	7.09427	0.00486716
Q32Q12	NME2P1	Putative nucleoside diphosphate kinase	VMLGETNPADSK*PGTIR	125	1	3.02033e+07	4233800	7.13386	0.00403184
Q15365	PCBP1	Poly(rC)-binding protein 1	QMSGAQIK*IANPVEGSSGR	314	1	4.34323e+07	6048600	7.18056	5.73422e-05
Q15758	SLC1A5	Neutral amino acid transporter B(0)	STEPELIQVK*SELPLDPLPVPTEEGNPLLK	502	1	27506000	3.82347e+06	7.19399	0.0036873
G3V5Z7	PSMA6	Proteasome subunit alpha type	K*VPDKLLDSSTVTHLFK	55	0.999	1.49483e+07	2.04597e+06	7.30624	0.00175074
P68363	TUBA1B	Tubulin alpha-1B chain	TIGGGDDSFNTFFSETGAGK*HVPR	60	1	29265000	3.91607e+06	7.47306	0.00263221
Q71DI3	H3F3A	Histone H3	RVTIMPK*DIQLAR	123	1	2906800	386867	7.5137	0.00442054
P00558	PGK1	Phosphoglycerate kinase 1	DCVGPEVEK*ACANPAAGSVILLENLR	106	1	3.99347e+06	520033	7.67925	0.00294118
P12268	IMPDH2	Inosine-5'-monophosphate dehydrogenase 2	GK*LPIVNEDDELVAIIAR	208	1	2.50473e+07	3.24453e+06	7.71986	0.000651032
P27708	CAD	CAD protein	NK*SELLPTVR	1325	1	3.07663e+06	388667	7.91587	0.00229418
O43175	PHGDH	D-3-phosphoglycerate dehydrogenase	AWAGSPK*GTIQVITQGTSLK	351	1	7724200	964567	8.00795	0.0231732
A0A024R1N1	MYH9	Myosin, heavy polypeptide 9, non-muscle, isoform CRA_a	VK*PLLQVSR	835	1	1.68907e+07	2086700	8.09444	0.000813927
I1SRC5	UBE2L3	Ubiquitin-conjugating enzyme E2L 3, isoform CRA_a	IYHPNIDEK*GQVCLPVISAENWKPATK	82	1	1.73583e+07	2.07777e+06	8.35432	0.0267282
P17302	GJA1	Gap junction alpha-1 protein	SDPYHATSGALSPAK*DCGSQK	258	1	1.87933e+08	2.21453e+07	8.48636	0.000555718
A0A0G2JIW1	HSPA1B	Heat shock 70 kDa protein 1B	RK*ELEQVCNPIISGLYQGAGGPGPGGFGAQGPK*	598	1	36014000	4.22823e+06	8.51751	0.00359333
P12268	IMPDH2	Inosine-5'-monophosphate dehydrogenase 2	K*GKLPIVNEDDELVAIIAR	206	0.859	1.44327e+07	1.68807e+06	8.54982	0.000786289
A0A024RA24	FLJ20323	Uncharacterized protein	HNWSGLDK*QSDIQNLNEER	479	1	4958100	578700	8.56765	0.00670101
A0A024R210	IFITM1	Interferon induced transmembrane protein 1 (9-27), isoform CRA_a	MHK*EEHEVAVLGAPPSTILPR	3	1	40647000	4.66283e+06	8.71723	0.00147635
A0A024R0Z5	TEGT	Testis enhanced gene transcript (BAX inhibitor 1), isoform CRA_a	K*INFDALLK	7	1	21429000	2.41417e+06	8.87635	0.0343116
J3KPF3	SLC3A2	4F2 cell-surface antigen heavy chain	IK*VAEDEAEAAAAAK	148	1	28747000	3180500	9.03852	0.0192352
Q86YT6	MIB1	E3 ubiquitin-protein ligase MIB1	KGQSPLDLCPDPNLCK*ALAK	787	1	2.60197e+07	2.80287e+06	9.28323	0.00461354
A0A024RAY2	KRT18	Keratin 18, isoform CRA_a	NLK*ASLENSLR	317	1	1.53453e+07	1.65253e+06	9.28594	0.00645714
P68363	TUBA1B	Tubulin alpha-1B chain	DVNAAIATIKTK*R	338	1	2.09013e+08	2.23013e+07	9.37223	0.0167863
Q562R1	ACTBL2	Beta-actin-like protein 2	IK*IIAPPERK	329	1	2.04407e+08	2.10537e+07	9.70884	0.000555614
A0A024R7Z5	SDCBP	Syndecan binding protein (Syntenin), isoform CRA_c	SLYPSLEDLK*VDK	11	0.974	19084000	1.88687e+06	10.1141	0.00183455
A0A140VKA6	ST13	Hsc70-interacting protein	LSAK*FGGQA	364	1	7.27803e+07	7.16233e+06	10.1615	0.00408752
A0A024R4M0	RPS9	40S ribosomal protein S9	K*QVVNIPSFIVR	139	1	6.05023e+06	565213	10.7043	0.030672
P14618	PKM	Pyruvate kinase PKM	SVETLK*EMIK	62	1	15338000	1.42193e+06	10.7867	0.00731342
A0A0G2JIW1	HSPA1B	Heat shock 70 kDa protein 1B	QATK*DAGVIAGLNVLR	160	1	7.35833e+06	677087	10.8676	0.01233
Q96GG9	DCUN1D1	DCN1-like protein 1	AQIPK*MEQELKEPGR	143	1	5.91237e+07	5.32003e+06	11.1134	0.0117592
A0A024R4F1	ENO1	Enolase 1, (Alpha), isoform CRA_a	YGK*DATNVGDEGGFAPNILENK	202	1	5410500	480800	11.2531	0.0120573
Q9UHQ7	TCEAL9	Transcription elongation factor A protein-like 9	LIQSLQEFK*EDIHNR	57	1	7.99087e+06	598057	13.3614	0.017225
Q86YT6	MIB1	E3 ubiquitin-protein ligase MIB1	K*GQSPLDLCPDPNLCK	772	1	7.26643e+06	517300	14.0468	0.0105499
A0A0G2JIW1	HSPA1B	Heat shock 70 kDa protein 1B	ANK*ITITNDK	501	1	1.13553e+07	779800	14.5619	0.000266329
Q9NV92	NDFIP2	NEDD4 family-interacting protein 2	AK*AAAMAAAAAETSQR	193	1	4263300	286957	14.8569	0.00396671
O60218	AKR1B15	Aldo-keto reductase family 1 member B15	LLNK*PGLK	173	1	128918000	8640000	14.9211	0.0318576
A0A024RDK7	TMEM248	Transmembrane protein 248	QSNPEFCPEK*VALAEA	308	1	4.65493e+06	300020	15.5154	0.00571376
A8K2T7	EGFR	Epidermal growth factor receptor	VK*IPVAIK	739	1	76911000	4852300	15.8504	0.00208335
P09936	UCHL1	Ubiquitin carboxyl-terminal hydrolase isozyme L1	MQLK*PMEINPEMLNK	4	1	4.59727e+07	2.81673e+06	16.3213	0.00576815
A0A024R870	LRSAM1	Leucine rich repeat and sterile alpha motif containing 1, isoform CRA_a	WALSSLLQQLLKEK*	522	0.646	2802300	161487	17.3531	0.000389329
P68363	TUBA1B	Tubulin alpha-1B chain	DVNAAIATIK*TKR	336	1	2.82603e+08	1.29129e+07	21.8854	0.0261877
P52272	HNRNPM	Heterogeneous nuclear ribonucleoprotein M	RGEIIAK*QGGGGGGGSVPGIER	388	1	4.43283e+07	1.95337e+06	22.6933	0.000626114
P05023	ATP1A1	Sodium/potassium-transporting ATPase subunit alpha-1	CIELCCGSVK*EMR	468	1	5.25443e+07	2.29623e+06	22.8828	0.0104654
E7EMK3	FLOT2	Flotillin-2	NVQDIK*NVVLQTLEGHLR	155	1	5.60053e+06	236277	23.7033	0.00399412
B3KXY9		cDNA FLJ46359 fis, clone TESTI4049786, highly similar to Hexokinase-1 (EC 2.7.1.1)	GK*FNTSDVSAIEK	368	1	1.15091e+07	478300	24.0626	0.00521177
P52209	PGD	6-phosphogluconate dehydrogenase, decarboxylating	IK*DAFDRNPELQNLLLDDFFK	377	1	15993000	645247	24.7859	0.00312794
A8K2T7	EGFR	Epidermal growth factor receptor	GLWIPEGEK*VKIPVAIK	737	0.986	7.20203e+07	2878400	25.021	0.00276124
P04406	GAPDH	Glyceraldehyde-3-phosphate dehydrogenase	VIHDNFGIVEGLMTTVHAITATQK*TVDGPSGK	186	0.999	6.03797e+06	238110	25.3579	1.31912e-05
J9R021	eIF3a	Eukaryotic translation initiation factor 3 subunit A	QSVYEEK*LK	775	0.999	4.03763e+07	1.59173e+06	25.3663	0.0199401
P68104	EEF1A1	Elongation factor 1-alpha 1	AAGAGK*VTK	450	0.999	22816000	848867	26.8782	0.000536292
P68366	TUBA4A	Tubulin alpha-5A chain	DVNAAIAAIKTK*	338	0.66	1.45557e+07	531667	27.3774	0.00666868
O95864	FADS2	Fatty acid desaturase 2	EVSVPTFSWEEIQK*HNLR	28	1	5.85973e+06	208353	28.124	0.00414202
A7UJ17	DNAJB6	DnaJ homolog subfamily B member 6	SLTINGK*EQLLR	232	1	1.32277e+07	470300	28.126	0.00574372
P04792	HSPB1	Heat shock protein beta-1	DGVVEITGK*HEER	123	1	13658000	441933	30.9051	7.86074e-06
Q8N353	TMEM106B	TMEM106B protein (Fragment)	SLSHLPLHSSK*EDAYDGVTSENMR	54	1	42794000	1.38423e+06	30.9153	0.00658905
A0A024R9M9	CHP	Calcium binding protein P22, isoform CRA_a	DEELEEIK*K	18	0.992	2.70433e+07	845767	31.9749	0.00489046
P07108	DBI	Acyl-CoA-binding protein	AYINK*VEELK	77	1	311980000	9.39557e+06	33.205	0.00178744
Q5VWC4	PSMD4	26S proteasome non-ATPase regulatory subunit 4	LQAQQDAVNIVCHSK*TR	40	1	3.22043e+07	952700	33.8032	0.00313435
Q6P2H0	DTX2	DTX2 protein	VQQALAGATPK*	19	1	2.02567e+08	5718400	35.4237	0.000243717
Q9Y4X5	ARIH1	E3 ubiquitin-protein ligase ARIH1	QFCFNCGENWHDPVK*CK	316	0.899	3.08363e+07	828233	37.2315	0.0115151
A0A024RCL1	DDR1	Discoidin domain receptor family, member 1, isoform CRA_a	K*GHPLLVAVK	646	1	1.23646e+09	2.99277e+07	41.3148	0.00621305
E9KL35		Epididymis tissue sperm binding protein Li 3a	IIVDELK*QEVISTSSK	271	1	1.80443e+07	391333	46.1099	0.0222772
Q6IBN1	HNRPK	HNRPK protein	IILDLISESPIK*GR	219	1	1.21949e+07	142560	85.5425	0.00134312
A0A024R9Z8	AHR	Aryl hydrocarbon receptor, isoform CRA_a	SFFDVALK*SSPTER	88	1	17818000	166573	106.968	0.00170306
P68104	EEF1A1	Elongation factor 1-alpha 1	QTVAVGVIK*AVDKK	439	1	9.67983e+07	891633	108.563	0.000630715
Q59GX2	SLC2A1	Solute carrier family 2 (Facilitated glucose transporter), member 1 variant (Fragment)	LRGTADVTHDLQEMK*EESR	270	1	3.21283e+08	2896200	110.933	0.00117018
Q04828	AKR1C2	Aldo-keto reductase family 1 member C2	SK*IADGSVK	68	1	1.97163e+08	1356000	145.401	0.00405992
A0A0S2Z428	KRT6A	HCG2039812, isoform CRA_b (Fragment)	FLEQQNK*VLETK	189	1	1.61723e+09	1.01158e+07	159.871	0.00157706
Q04828	AKR1C2	Aldo-keto reductase family 1 member C2	KLLDFCK*SK	207	0.999	1.75647e+08	748767	234.581	0.0128547
A0A0S2Z428	KRT6A	HCG2039812, isoform CRA_b (Fragment)	TAAENEFVTLK*K	271	0.995	2.87103e+08	814167	352.635	0.00218035
A0A024R8A2	GAPVD1	GTPase activating protein and VPS9 domains 1, isoform CRA_d	LVALVNK*	264	1	587027	19649000	0.0298757	0.386969
P63218	GNG5	Guanine nucleotide-binding protein G(I)/G(S)/G(O) subunit gamma-5	SGSSSVAAMK*K	11	0.763	153290	4.29753e+06	0.0356693	0.134691
A0A024RAS2	H2AFJ	Histone H2A	VTIAQGGVLPNIQAVLLPKKTESQK*	125	0.558	389700	6682500	0.0583165	0.181984
P26038	MSN	Moesin	LNK*DQWEER	165	1	648067	1.00216e+07	0.0646672	0.0723201
A8K556	GPRC5A	Retinoic acid-induced protein 3	NPMDYPVEDAFCKPQLVK*K	290	0.928	1.09483e+06	1.46597e+07	0.0746834	0.224642
A4D2Q0	UNC84A	Unc-84 homolog A (C. elegans)	EQTTVDHFWGLDDDGDLK*GGNK	217	0.841	705200	9.30967e+06	0.0757492	0.0721408
Q9Y490	TLN1	Talin-1	EVANSTANLVK*TIK	1541	0.887	218263	2.87777e+06	0.0758447	0.174591
B0YJ88	RDX	Radixin	LK*QIEEQTIK	352	1	2.06687e+06	26578000	0.0777661	0.0716851
A8K9G0		cDNA FLJ78634, highly similar to Homo sapiens solute carrier family 34 (sodium phosphate), member 2 (SLC34A2), mRNA	YLEGAAGQQPTAPDKSK*	33	0.591	2078100	24989000	0.0831606	0.0723005
Q9BV40	VAMP8	Vesicle-associated membrane protein 8	NLQSEVEGVK*NIMTQNVER	24	1	1.15406e+06	12856000	0.0897685	0.0697186
H0Y300	HP	Haptoglobin	HYEGSTVPEK*K	357	0.991	7.47983e+06	73253000	0.10211	0.260066
P00167	CYB5A	Cytochrome b5	VYDLTK*FLEEHPGGEEVLR	39	1	801133	7807100	0.102616	0.115892
B2R4S9	HIST1H2BE	Histone H2B	AVTK*YTSSK	121	1	5.14217e+08	4.30203e+09	0.119529	0.258022
A0A024R7Z5	SDCBP	Syndecan binding protein (Syntenin), isoform CRA_c	SLYPSLEDLKVDK*	14	0.727	427633	3.03933e+06	0.1407	0.442755
A0A087WWM1	MUC1	Mucin-1	K*NYGQLDIFPAR	1196	1	953333	6.74517e+06	0.141336	0.121314
Q59FB9	TOLLIP	Toll interacting protein variant	LNITVVQAK*LAK	94	0.994	1.28978e+07	8.82003e+07	0.146233	0.0666949
Q9NX12	INTS7	Integrator complex subunit 7	VTFNSALAQKEAK*	16	0.889	11994000	8.19973e+07	0.146273	0.0796299
O95436	SLC34A2	Sodium-dependent phosphate transport protein 2B	YLEGAAGQQPTAPDK*SK	31	1	2078100	1.29675e+07	0.160255	0.108459
Q6EMK4	VASN	Vasorin	GQVGPGAGPLELEGVK*VPLEPGPK	628	1	1447500	8860900	0.163358	0.0520981
O15294	OGT	UDP-N-acetylglucosamine--peptide N-acetylglucosaminyltransferase 110 kDa subunit	ASSVGNVADSTEPTK*R	16	1	1853600	1.11807e+07	0.165785	0.0702024
A3R0T8	HIST1H1E	Histone 1, H1e	SETAPAAPAAPAPAEK*TPVKK	17	0.937	7.04977e+06	4.23143e+07	0.166605	0.0674203
A0A024RCJ2	HIST1H2BJ	Histone H2B	AVTK*YTSAK	121	1	1.07867e+08	612440000	0.176126	0.101858
P13646	KRT13	Keratin, type I cytoskeletal 13	SLLEGQDAK*MIGFPSSAGSVSPR	415	1	1.53543e+06	8.42433e+06	0.182262	0.459639
P00918	CA2	Carbonic anhydrase 2	VGSAKPGLQK*VVDVLDSIK	158	0.936	496373	2571500	0.193029	0.197539
P13584	CYP4B1	Cytochrome P450 4B1	LPIK*MPQLVLR	486	1	474800	2.25027e+06	0.210997	0.247972
Q6FIC5	CLIC4	Chloride intracellular channel protein	LHIVK*VVAK	199	1	1.12317e+07	5.23343e+07	0.214615	0.054397
P35580	MYH10	Myosin-10	QLLQANPILESFGNAKTVK*	235	0.689	1723940	7406800	0.232751	0.382619
P53621	COPA	Coatomer subunit alpha	GFFEGTIASKGK*	827	0.625	1.35967e+06	5.78783e+06	0.234918	0.21429
P18206	VCL	Vinculin	AVAGNISDPGLQK*SFLDSGYR	815	1	1834400	7.75323e+06	0.236598	0.0926878
Q9UHP3	USP25	Ubiquitin carboxyl-terminal hydrolase 25	FLAVGVLEGK*K	312	0.63	513077	2.08063e+06	0.246596	0.242055
A0A024R7G8	RAD23A	RAD23 homolog A (S. cerevisiae), isoform CRA_a	NFVVVMVTKTK*	80	0.67	7.13157e+06	28835000	0.247323	0.105742
P02545	LMNA	Prelamin-A/C	LQTMK*EELDFQK	201	1	5053000	2.01477e+07	0.250798	0.0531242
A0A024R1A3	UBE1	Testicular secretory protein Li 63	QLLHNFPPDQLTSSGAPFWSGPK*R	746	1	4079600	1.5727e+07	0.2594	0.0554342
A0A024R1K7	YWHAH	Tyrosine 3-monooxygenase/tryptophan 5-monooxygenase activation protein, eta polypeptide, isoform CRA_b	TMADGNEK*K	77	0.871	1.11927e+06	3.98733e+06	0.280706	0.52671
P55072	VCP	Transitional endoplasmic reticulum ATPase	GDDLSTAILKQK*	20	0.597	5.31033e+06	18875000	0.281342	0.0523994
A0A0S2Z3G9	ACTN1	Actinin, alpha 1, isoform CRA_a	QK*ASIHEAWTDGK	421	1	5636400	1.98019e+07	0.284639	0.173385
P07737	PFN1	Profilin-1	EGVHGGLINK*K	126	0.999	1.46553e+07	5.14123e+07	0.285055	0.121331
A4D2Q0	UNC84A	Unc-84 homolog A (C. elegans)	EQTTVDHFWGLDDDGDLKGGNK*	221	0.558	2.79403e+06	9224000	0.302909	0.238299
P13584	CYP4B1	Cytochrome P450 4B1	FSTENASK*R	437	1	8.72577e+06	2.84843e+07	0.306336	0.321636
O75367	H2AFY	Core histone macro-H2A.1	FVIHCNSPVWGADK*CEELLEK	285	1	1299100	4.23843e+06	0.306505	0.302803
D3DX19	CLDN5	Claudin	RPTATGDYDK*K	299	0.975	1.58697e+06	5.16773e+06	0.307091	0.390991
A0A024R5I4	SLCO2B1	Solute carrier organic anion transporter family member	DSPSK*QSPGESTK	331	1	7378000	23868000	0.309117	0.0543503
A0A024R1K7	YWHAH	Tyrosine 3-monooxygenase/tryptophan 5-monooxygenase activation protein, eta polypeptide, isoform CRA_b	TMADGNEKK*	78	0.59	2.44837e+06	7.16313e+06	0.341801	0.160093
Q6S4P3	FTL	Ferritin	ELAEEK*R	59	1	3.82725e+07	1.09322e+08	0.350088	0.151562
Q8N370	SLC43A2	Large neutral amino acids transporter small subunit 4	SAK*EQVALQEGHK	283	1	1.31445e+07	3.59338e+07	0.365798	0.220642
P05109	S100A8	Protein S100-A8	K*LLETECPQYIR	36	1	4.30093e+06	11610300	0.370441	0.25356
Q59FB9	TOLLIP	Toll interacting protein variant	LNITVVQAKLAK*	97	0.653	7.97773e+06	2.10898e+07	0.378275	0.519885
P31946	YWHAB	14-3-3 protein beta/alpha	SELVQK*AK	11	0.997	2.09027e+08	5.41257e+08	0.386188	0.167575
P02795	MT2A	Metallothionein-2	CAQGCICK*GASDK	51	1	1.22203e+06	3.10417e+06	0.393675	0.602763
P08670	DES	Mutant desmin	TNEK*VELQELNDR	104	1	1.84118e+07	4.65237e+07	0.395751	0.0608464
Q4LE36	ACLY	ACLY variant protein (Fragment)	GVTIIGPATVGGIK*PGCFK	666	0.977	1.48083e+06	3.73947e+06	0.396001	0.399176
P06396	GSN	Gelsolin	LK*GIR	245	1	3.14833e+08	7.85113e+08	0.401004	0.0511956
A0A024RBE7	TMPO	Thymopoietin, isoform CRA_c	MEESFSSK*YVPK	389	1	3.61457e+06	8.93067e+06	0.404736	0.0604308
P02545	LMNA	Prelamin-A/C	K*QLQDEMLR	181	1	1.06985e+07	25964000	0.41205	0.256682
P04406	GAPDH	Glyceraldehyde-3-phosphate dehydrogenase	GALQNIIPASTGAAKAVGK*	219	0.577	1.87163e+07	4.47543e+07	0.418202	0.396887
P06703	S100A6	Protein S100-A6	EGDK*HTLSK	26	1	1.42717e+06	3.39797e+06	0.420006	0.427011
P62987	RPS27A	Ubiquitin-40S ribosomal protein S27a	TLSDYNIQK*ESTLHLVLR	63	1	1.46033e+09	3.43743e+09	0.424832	0.0528879
B3KPZ0	ANKFY1	Rabankyrin-5	SAEAILK*R	800	1	1.06103e+06	2.49183e+06	0.425804	0.3696
P02545	LMNA	Prelamin-A/C	TLDSVAK*ER	97	1	4566200	10669800	0.427956	0.452245
A0A024R1A3	UBE1	Testicular secretory protein Li 63	K*PLLESGTLGTK	593	1	1.07512e+07	2.48483e+07	0.432674	0.0515795
P18669	PGAM1	Phosphoglycerate mutase 1	AETAAK*HGEAQVK	106	1	18559400	4.28233e+07	0.433395	0.0725582
A0A024R968	ATP2B4	Calcium-transporting ATPase	NEK*GEVEQEK	735	1	13431000	3.03897e+07	0.441959	0.101636
Q13571	LAPTM5	Lysosomal-associated transmembrane protein 5	CMNSVEEK*R	225	1	3013000	6.79263e+06	0.443569	0.0886233
B2R4P9	H3F3A	Histone H3	K*SAPSTGGVK	28	1	3863000	8.66277e+06	0.445931	0.574058
A0A024R4B7	TXNIP	Thioredoxin interacting protein, isoform CRA_a	VYGSGEK*VAGR	26	1	7894000	1.74207e+07	0.453138	0.400059
P07195	LDHB	L-lactate dehydrogenase B chain	GLTSVINQK*LK	308	0.973	1.23373e+07	2.70907e+07	0.455409	0.192727
A8K6I6		cDNA FLJ75092, highly similar to Homo sapiens golgi associated, gamma adaptin ear containing, ARF binding protein 3 (GGA3), transcript variant long, mRNA	AEAEGESLESWLNK*ATNPSNR	15	1	1.24219e+06	2678800	0.463713	0.131211
A0A024R9N6	EHD4	EH-domain containing 4, isoform CRA_a	SISVIDSPGILSGEK*QR	165	1	4.22357e+06	8.96307e+06	0.471219	0.0602468
A0A0S2Z3S6	CYBB	Cytochrome b-245 beta polypeptide isoform 1 (Fragment)	TLYGRPNWDNEFK*TIASQHPNTR	521	1	1.72697e+06	3.65233e+06	0.472839	0.259837
Q8N3F0	MTURN	Maturin	TLHEVLEK*VFK	88	1	11872800	2.51023e+07	0.472976	0.158796
P08670	VIM	Vimentin	QAK*QESTEYR	313	1	1.63058e+07	3.36143e+07	0.485086	0.180093
A0A024R977	ARL8A	ADP-ribosylation factor-like 8A, isoform CRA_a	DLPGALDEK*ELIEK	141	1	4968600	1.01519e+07	0.489424	0.146875
A8K2G0		Secretory carrier-associated membrane protein 1	TVQTAAANAASTAASSAAQNAFK*GNQI	334	1	4.72313e+06	9.56967e+06	0.493553	0.373985
P50990	CCT8	T-complex protein 1 subunit theta	ALHVPK*APGFAQMLK	7	1	7.90027e+06	1.57317e+07	0.502189	0.120331
B2RDY9	CAP1	Adenylyl cyclase-associated protein	VPTISINK*TDGCHAYLSK	412	1	3.43367e+06	6.69143e+06	0.513144	0.145497
A0A024R017	HIST1H2AC	Histone H2A	NDEELNK*LLGR	96	1	1.67641e+07	3.26483e+07	0.513474	0.0889851
Q53GQ0	HSD17B12	Very-long-chain 3-oxoacyl-CoA reductase	SK*DKLDQVSSEIK	84	0.995	2.06943e+06	3.92013e+06	0.527899	0.325271
A8K0R1	DNAJB2	DnaJ homolog subfamily B member 2	SASADDIK*K	20	0.743	2122700	3.96413e+06	0.535476	0.576524
B3KUN1	PPP2CA	Serine/threonine-protein phosphatase	ELDQWIEQLNECK*QLSESQVK	21	1	13900000	25382000	0.547632	0.0598607
B2R5T5	PRKAR1A	Protein kinase, cAMP-dependent, regulatory, type I, alpha (Tissue specific extinguisher 1), isoform CRA_a	CVK*LDRPR	349	1	8.39917e+07	152263000	0.551622	0.283718
P61088	UBE2N	Ubiquitin-conjugating enzyme E2 N	IYHPNVDK*LGR	82	1	2.67243e+07	4.84273e+07	0.551844	0.249
P07305	H1F0	Histone H1.0	SHYK*VGENADSQIK	59	1	1.30647e+06	2366600	0.552044	0.70219
P08670	VIM	Vimentin	FANYIDK*VR	120	1	3.33937e+07	6.03227e+07	0.553584	0.13255
D3DRP5	C9orf19	Chromosome 9 open reading frame 19, isoform CRA_a (Fragment)	ILK*HSPESSR	250	1	2632600	4.74333e+06	0.555011	0.680191
Q71DI3	H3F3A	Histone H3	QLATK*AAR	24	1	2.48013e+08	433150000	0.572581	0.0704457
P32969	RPL9	60S ribosomal protein L9	TILSNQTVDIPENVDITLK*GR	21	1	4.70414e+06	8.15207e+06	0.577049	0.193849
P26038	MSN	Moesin	LK*QIEEQTK	352	1	20709100	3.58297e+07	0.577988	0.410424
A0A024RBL2	KCTD10	Potassium channel tetramerisation domain containing 10, isoform CRA_b	LVTLPDITSVAK*SLGAK	227	0.875	4293700	7.37707e+06	0.582034	0.333071
Q4LE27	ABCA3	ABCA3 variant protein (Fragment)	VFGILEKAK*	1674	0.657	4621900	7842300	0.589355	0.187476
P54727	RAD23B	UV excision repair protein RAD23 homolog B	LIYAGK*ILNDDTALK	51	1	4.25283e+07	7.14973e+07	0.594824	0.070616
Q14764	MVP	Major vault protein	DTAK*SLQPLAPR	444	1	3393800	5583500	0.607827	0.516051
P35580	MYH10	Myosin-10	QLLQANPILESFGNAK*TVK	232	0.85	7.51957e+06	1.23113e+07	0.610784	0.484519
B2R761	SCP2	Non-specific lipid-transfer protein	LEEEGEQFVK*K	453	0.997	1.35968e+07	22165100	0.613434	0.332975
A0A0S2Z4J1	HSD17B4	Hydroxysteroid (17-beta) dehydrogenase 4, isoform CRA_b (Fragment)	FAK*PVYPGQTLQTEMWK	565	1	13483800	2.10573e+07	0.640337	0.243629
A8K3H8		cDNA FLJ77680, highly similar to Homo sapiens protein phosphatase 2 (formerly 2A), regulatory subunit A (PR 65), alpha isoform (PPP2R1A), mRNA	YMVADK*FTELQK	266	1	1.19179e+07	1.85707e+07	0.641758	0.15312
D3VVK7	ATXN3	Ataxin 3 variant ref (Fragment)	LIGEELAQLK*EQR	200	1	2.49767e+07	38526000	0.648307	0.474179
P62424	RPL7A	60S ribosomal protein L7a	LK*VPPAINQFTQALDR	75	1	4.23327e+06	6.47373e+06	0.653914	0.103556
B7Z6L9	ATP6V0D1	V-type proton ATPase subunit d 1	AK*IDNYIPIF	384	1	9559000	1.44337e+07	0.662271	0.192372
Q9UBC2	EPS15L1	Epidermal growth factor receptor substrate 15-like 1	VQLETIIK*SLK	531	0.982	8.26207e+06	1.24627e+07	0.662945	0.583011
A0A024R1A3	UBE1	Testicular secretory protein Li 63	SIPICTLK*NFPNAIEHTLQWAR	635	1	3.94007e+06	5.82133e+06	0.676832	0.121359
P0C0S5	H2AFZ	Histone H2A.Z	ATIAGGGVIPHIHKSLIGKK*	122	0.536	2.78336e+07	4.08547e+07	0.681284	0.437767
A0A024RCJ2	HIST1H2BJ	Histone H2B	HAVSEGTK*AVTK	117	1	9.09553e+08	1.32763e+09	0.685094	0.274345
P02545	LMNA	Prelamin-A/C	LVEIDNGK*QR	233	1	11329500	1.64866e+07	0.687196	0.407763
Q9BUL8	PDCD10	Programmed cell death protein 10	QILSK*IPDEINDR	116	1	6.14283e+07	88794000	0.691807	0.174979
O95786	DDX58	Probable ATP-dependent RNA helicase DDX58	ALVDALK*NWIEGNPK	644	1	3.38597e+06	4880000	0.693846	0.227663
A0A140VKC8	ST13	Hsc70-interacting protein	ILVTGGSGLVGK*AIQK	21	1	1.78846e+07	2.56733e+07	0.69662	0.324491
P00491	PNP	Purine nucleoside phosphorylase	FHMYEGYPLWK*VTFPVR	95	1	43528000	6.23923e+07	0.69765	0.0758518
A0A024RBL2	KCTD10	Potassium channel tetramerisation domain containing 10, isoform CRA_b	LVTLPDITSVAKSLGAK*	232	0.531	1.87953e+06	2.68213e+06	0.700761	0.494463
P02545	LMNA	Prelamin-A/C	ASSHSSQTQGGGSVTK*K	417	0.827	3744200	5290000	0.707788	0.526465
A0A024R7V6	RAB2	RAB2, member RAS oncogene family, isoform CRA_a	TASNVEEAFINTAK*EIYEK	165	0.954	2.53823e+06	3.57227e+06	0.710539	0.435684
Q16777	HIST2H2AC	Histone H2A type 2-C	VTIAQGGVLPNIQAVLLPKK*	120	0.882	1.09159e+10	15314700000	0.712775	0.605463
P18206	VCL	Vinculin	MTGLVDEAIDTK*SLLDASEEAIKK	720	1	1691400	2.37143e+06	0.71324	0.713775
A0A024RAS2	H2AFJ	Histone H2A	VTIAQGGVLPNIQAVLLPKK*	120	0.882	10758600000	15009300000	0.716796	0.60838
P18206	VCL	Vinculin	QVATALQNLQTK*TNR	476	1	4.55647e+06	6.26437e+06	0.727363	0.378516
O75367	H2AFY	Core histone macro-H2A.1	CEELLEK*TVK	292	1	40237000	5.51537e+07	0.729544	0.244952
P26038	MSN	Moesin	AK*FYPEDVSEELIQDITQR	83	1	1.52963e+06	2.06803e+06	0.739656	0.140312
A0A024R017	HIST1H2AC	Histone H2A	VTIAQGGVLPNIQAVLLPKK*TESHHK	120	0.986	1.10467e+10	1.48578e+10	0.743496	0.644437
A0A0U1RRH7	HIST1H2AK	Histone H2A	VTIAQGGVLPNIQAVLLPKK*TESHHK	120	0.995	1.10516e+10	1.48578e+10	0.743825	0.644871
J3QTA2	BAG1	BAG family molecular chaperone regulator 1	DLQAEALCK*LDRR	273	1	8.51173e+06	1.13398e+07	0.750609	0.303502
P02675	FGB	Fibrinogen beta chain	ARPAK*AAATQK	77	1	1.42933e+07	18933000	0.754943	0.725321
Q6S4P3	FTL	Ferritin	LLK*MQNQR	68	1	1.84547e+08	2.43077e+08	0.759212	0.10496
P11169	SLC2A3	Solute carrier family 2, facilitated glucose transporter member 3	SGK*DGVMEMNSIEPAK	477	1	650633	832100	0.781917	0.871937
B7ZKR9	POLR1A	DNA-directed RNA polymerase subunit	SPSACLVVGK*VVR	1704	1	845200	1.07997e+06	0.782617	0.849455
A0A024R637	ANXA2	Annexin	VASPMNK*SPSAMQQQDGLDR	786	1	2.54537e+08	320060000	0.795278	0.498664
P16403	HIST1H1E	Histone 1, H1e	KASGPPVSELITK*AVAASK	46	1	1.0786e+08	135090000	0.798428	0.162907
B9EKV4	ALDH9A1	Aldehyde dehydrogenase 9 family, member A1	IWSQK*SGMER	92	1	3.06843e+08	3.83573e+08	0.79996	0.233441
A6ZKI3	FAM127A	Protein FAM127A	K*ESPLLNDYR	86	1	4.96363e+06	6.17263e+06	0.804135	0.622025
Q9C0C9	UBE2O	(E3-independent) E2 ubiquitin-conjugating enzyme	VQWYPEGVKQHVK*	136	0.671	5.31673e+06	6.56133e+06	0.810313	0.873969
P60866	RPS20	40S ribosomal protein S20	AFK*DTGKTPVEPEVAIHR	4	1	6.31073e+07	7.66503e+07	0.823315	0.395501
Q9BTU6	PI4K2A	Phosphatidylinositol 4-kinase type 2-alpha	DTDWVVVK*EPVIK	336	1	4313700	5.19967e+06	0.829611	0.413111
Q6S4P3	FTL	Ferritin	K*MGDHLTNLHR	144	1	2.60883e+08	3.13273e+08	0.832766	0.62153
P62987	RPS27A	Ubiquitin-40S ribosomal protein S27a	LIFAGK*QLEDGRTLSDYNIQK	48	1	2.15443e+10	25674000000	0.83915	0.547138
Q7Z759	CCT8	CCT8 protein	MVINHLEK*LFVTNDAATILR	11	1	4.54693e+07	5.41677e+07	0.839418	0.390416
S4R435	RPS10-NUDT3	Protein RPS10-NUDT3 (Fragment)	SAVPPGADK*K	138	0.978	8.38623e+07	9.95173e+07	0.842691	0.732237
O75367	H2AFY	Core histone macro-H2A.1	GVTIASGGVLPNIHPELLAK*K	116	0.981	711470000	8.42953e+08	0.844021	0.714123
A8K008	IG	Ig gamma-3 chain C region (Fragment)	VSNK*ALPAPIEK	351	1	20611000	2.42787e+07	0.848935	0.581987
P07737	PFN1	Profilin-1	TFVNITPAEVGVLVGK*DR	54	1	13282900	1.56297e+07	0.849852	0.525564
O75367	H2AFY	Core histone macro-H2A.1	TVK*NCLALADDK	295	1	1.94697e+07	2.28953e+07	0.850377	0.561128
B7Z6Z4	MYL6	Myosin light polypeptide 6	ALGQNPTNAEVLK*VLGNPK	143	1	12072200	14104000	0.855942	0.661356
A3R0T8	HIST1H1E	Histone 1, H1e	K*ATGAATPK	140	1	1843400	2.14423e+06	0.859701	0.920396
P16104	H2AFX	Histone H2AX	K*TSATVGPK	120	1	5836500000	6706900000	0.870223	0.19465
P00488	F13A1	Coagulation factor XIII A chain	KDGTHVVENVDATHIGK*LIVTK	463	0.983	4979000	5.68437e+06	0.875911	0.849362
P35580	MYH10	Myosin-10	AGK*LDPHLVLDQLR	689	1	3.74883e+07	4.20307e+07	0.891928	0.761289
P16403	HIST1H1E	Histone 1, H1e	K*ASGPPVSELITK	34	1	6.96867e+06	7776900	0.896073	0.795557
P00558	PGK1	Phosphoglycerate kinase 1	VDFNVPMK*NNQITNNQR	30	1	6.06223e+06	6.75983e+06	0.896802	0.550084
Q15149	PLEC	Plectin	SELELTLGK*LEQVR	1210	1	7.89503e+07	87890000	0.898286	0.0520337
Q59GY2		Ribosomal protein L4 variant (Fragment)	ILK*SPEIQR	308	1	2.23907e+07	2.49197e+07	0.898514	0.742994
A8K3H8		cDNA FLJ77680, highly similar to Homo sapiens protein phosphatase 2 (formerly 2A), regulatory subunit A (PR 65), alpha isoform (PPP2R1A), mRNA	RAAASK*LGEFAK	188	1	5.02193e+07	5.56973e+07	0.901647	0.632956
Q6NS36	FTH1	Ferritin (Fragment)	AIK*ELGDHVTNLR	196	1	23246000	25487000	0.912073	0.729383
P24001	IL32	Interleukin-32	FYDK*MQNAESGR	74	1	2.25103e+07	24614000	0.914534	0.788283
A0A140VK56	TALDO1	Transaldolase	LVPVLSAK*AAQASDLEK	277	1	117326000	127040000	0.923536	0.600426
Q9C0C9	UBE2O	(E3-independent) E2 ubiquitin-conjugating enzyme	VQWYPEGVK*QHVK	132	0.984	1.69483e+07	18290400	0.926625	0.84023
P62987	RPS27A	Ubiquitin-40S ribosomal protein S27a	TITLEVEPSDTIENVKAK*	29	0.66	2.42705e+08	2.60077e+08	0.933207	0.855135
P02795	MT2A	Metallothionein-2	SCCSCCPVGCAK*CAQGCICK	43	1	1.74783e+07	1.86997e+07	0.934687	0.783553
Q9NV96	TMEM30A	Cell cycle control protein 50A	DEVDGGPPCAPGGTAK*TR	24	1	5.99383e+06	6.37337e+06	0.94045	0.79819
P06703	S100A6	Protein S100-A6	EGDKHTLSK*K	31	1	17455000	18519200	0.942535	0.935314
P60866	RPS20	40S ribosomal protein S20	DTGK*TPVEPEVAIHR	8	1	96704000	1.02142e+08	0.946757	0.777795
A0A024R9M3	LRRC57	Leucine rich repeat containing 57, isoform CRA_c	HLDVMDLSK*NQIR	140	1	1.53269e+07	1.61223e+07	0.950661	0.870981
P11142	HSPA8	Heat shock cognate 71 kDa protein (Fragment)	LIGDAAK*NQVAMNPTNTVFDAK	56	1	3.73117e+06	3.90817e+06	0.95471	0.945734
Q9Y6K9	IKBKG	NF-kappa-B essential modulator	LK*EEAEQHK	285	1	4.25487e+07	4.45563e+07	0.954941	0.815786
P23458	JAK1	Tyrosine-protein kinase JAK1	DFLK*EFNNK	249	1	2.21987e+07	23206000	0.956592	0.888058
Q93034	CUL5	Cullin-5	TQEAIIQIMK*MR	724	1	1.09295e+07	1.1385e+07	0.959991	0.846279
Q9H305	CDIP1	Cell death-inducing p53-target protein 1	SSEPPPPYPGGPTAPLLEEK*SGAPPTPGR	21	1	4816200	4.99423e+06	0.964352	0.883618
B4E0B1		cDNA FLJ52100	SHLDK*MQK	88	1	1.89107e+07	19479000	0.970823	0.955768
E7EX29	YWHAZ	14-3-3 protein zeta/delta (Fragment)	YLAEVAAGDDK*K	138	0.973	28404000	2.91733e+07	0.973629	0.945972
P50990	CCT8	T-complex protein 1 subunit theta	MVINHLEK*LFVTNDAATILR	62	1	4.54693e+07	4.66783e+07	0.974099	0.907019
P04083	ANXA1	Annexin A1	LHQAMK*GVGTR	287	1	6.08067e+07	6.22793e+07	0.976354	0.958436
P49327	FASN	Fatty acid synthase	AALQEELQLCK*GLVQALQTK	1142	1	5.52387e+06	5.61003e+06	0.984641	0.912992
A0A024QZP6	H2AFY2	Core histone macro-H2A	IHPELLAKK*	117	0.603	1.60372e+08	161830000	0.990988	0.983746
A0A024R1N1	MYH11	Myosin, heavy polypeptide 11, smooth muscle, isoform CRA_a	QLLQANPILEAFGNAK*TVK	225	0.991	5.15643e+07	5.18587e+07	0.994324	0.989224
A0A140VK42	PSMC3	26S protease regulatory subunit 6A	IKENSEK*IK	79	0.999	3.94717e+06	3949800	0.999333	0.999344
Q9UBB4	ATXN10	Ataxin-10	ITSDEPLTK*DDIPVFLR	262	1	9.16683e+06	9165000	1.0002	0.999734
O95825	CRYZL1	Quinone oxidoreductase-like protein 1	YLCILK*DVMEK	305	1	8486000	8.46233e+06	1.0028	0.993279
Q5JWF2	GNAS	Guanine nucleotide-binding protein G(s) subunit alpha isoforms Xlas	IDVIK*QADYVPSDQDLLR	829	1	4.21513e+06	4.19647e+06	1.00445	0.99393
P32456	GBP2	Guanylate-binding protein 2	CFVFDWPAPKK*	243	0.582	2.52023e+07	24811000	1.01577	0.963393
B2RE64		cDNA, FLJ93772, highly similar to Homo sapiens vesicle transport through interaction with t-SNAREs homolog 1B (yeast) (VTI1B), mRNA	ASSAASSEHFEK*LHEIFR	13	1	2.13747e+07	20394000	1.04809	0.916079
S4R435	RPS10-NUDT3	Protein RPS10-NUDT3 (Fragment)	SAVPPGADKK*	139	0.55	34356000	3.27417e+07	1.04931	0.849643
Q53EM5	TKT	Transketolase	K*AYGQALAK	319	1	1.409e+08	133500000	1.05543	0.799368
S4R3E9	NEDD8-MDP1	Protein NEDD8-MDP1	LIYSGK*QMNDEK	48	1	3.83823e+07	3.63293e+07	1.05651	0.851997
P25705	ATP5A1	ATP synthase subunit alpha, mitochondrial (Fragment)	TSIAIDTIINQK*R	230	1	9.04313e+06	8.55037e+06	1.05763	0.937923
P55072	VCP	Transitional endoplasmic reticulum ATPase	VINQILTEMDGMSTKK*	615	0.561	1.8289e+07	1.72527e+07	1.06007	0.894576
Q96IV0	NGLY1	Peptide-N(4)-(N-acetyl-beta-glucosaminyl)asparagine amidase	DTINGLNK*QR	419	1	5.17303e+06	4879200	1.06022	0.914209
A0A024RDL1	CCT6A	Chaperonin containing TCP1, subunit 6A (Zeta 1), isoform CRA_a	AAVK*TLNPK	5	0.999	9.36177e+06	8735300	1.07172	0.717024
P68363	TUBA1B	Tubulin alpha-1B chain	VGINYQPPTVVPGGDLAK*VQR	370	1	6.11007e+08	5.67067e+08	1.07749	0.791703
E7EX29	YWHAZ	14-3-3 protein zeta/delta (Fragment)	YLAEVAAGDDKK*	139	0.945	33531000	3.09507e+07	1.08337	0.825635
B4E1J8		cDNA FLJ56285, highly similar to ADP-ribosylation factor-like protein 8B	DLPNALDEK*QLIEK	193	1	1.2172e+08	111804000	1.08869	0.780201
D3DQ48	TMEM59	Transmembrane protein 59, isoform CRA_e	TEDHEEAGPLPTK*VNLAHSEI	316	1	8.24993e+07	75405000	1.09408	0.720829
P02545	LMNA	Prelamin-A/C	LK*DLEALLNSK	135	1	63953000	5.79807e+07	1.10301	0.873127
K9JA46	EL52	Epididymis luminal secretory protein 52	LDSGK*ELHINLIPNKQDR	74	0.998	736200	660100	1.11529	0.94235
B2RNB2	ADAM17	ADAM metallopeptidase domain 17	IIK*PFPAPQTPGR	728	1	4707700	4.21847e+06	1.11597	0.873499
Q6IBN1	HNRPK	HNRPK protein	DLAGSIIGK*GGQR	405	1	3.54197e+06	3.17047e+06	1.11718	0.85429
B7ZA40		cDNA, FLJ79054, highly similar to Hsc70-interacting protein	K*VAAIEALNDGELQK	20	1	2296300	2041300	1.12492	0.830854
F5GXV7	NBEA	Neurobeachin	DLSKPIGALNPK*R	2354	1	7.05387e+06	6.19273e+06	1.13906	0.69944
O60716	CTNND1	Catenin delta-1	EPNEDCK*PR	517	1	5.15257e+07	44897000	1.14764	0.653959
A0A024R1N1	MYH11	Myosin, heavy polypeptide 11, smooth muscle, isoform CRA_a	QLLQANPILEAFGNAKTVK*	228	0.682	2.04337e+07	1.76872e+07	1.15528	0.891761
H3BVG0	NUP93	Nuclear pore complex protein Nup93	QMTDVLLTPATDALK*NR	243	1	8.57293e+06	7.40307e+06	1.15802	0.456521
P16403	HIST1H1E	Histone 1, H1e	AVAASK*ER	52	1	11978000	1.02567e+07	1.16783	0.849118
P16401	HIST1H1B	Histone H1.5	AVAASK*ER	55	1	11978000	1.02567e+07	1.16783	0.849118
P16403	HIST1H1E	Histone 1, H1e	LGLK*SLVSK	85	1	1.33123e+07	1.13703e+07	1.1708	0.752274
B4DNB9	AP2M1	cDNA FLJ53069, highly similar to AP-2 complex subunit mu-1	GTADETSK*SGK	260	0.957	1838700	1.54833e+06	1.18753	0.880139
Q71DI3	H3F3A	Histone H3	EIAQDFK*TDLR	80	1	1.19385e+08	9.89403e+07	1.20663	0.323208
O75367	H2AFY	Core histone macro-H2A.1	GK*LEAIITPPPAKK	123	1	3.18483e+08	254570000	1.25106	0.168343
A0A024R1N1	MYH9	Myosin, heavy polypeptide 9, non-muscle, isoform CRA_a	AGK*LDPHLVLDQLR	682	1	5.28093e+07	4.20307e+07	1.25645	0.489737
A0A0S2Z2Z6	ANXA6	Annexin (Fragment)	EIK*DAISGIGTDEK	102	1	5.55873e+06	4338700	1.2812	0.709494
Q5TDH0	DDI2	Protein DDI1 homolog 2	GVGTQK*IIGR	289	1	1.41763e+06	1.08353e+06	1.30834	0.809741
A0A024R1Z6	VAT1	Vesicle amine transport protein 1 homolog (T californica), isoform CRA_a	VADAMK*QMQEK	372	1	4.26807e+07	3.25767e+07	1.31016	0.57968
Q9Y679	AUP1	Ancient ubiquitous protein 1	VQQLVAK*ELGQTGTR	316	1	13025900	9848400	1.32264	0.496136
P29590	PML	Protein PML	LQDLSSCITQGK*DAAVSK	394	1	9.10767e+07	68368000	1.33215	0.411383
P60866	RPS20	40S ribosomal protein S20	SLEK*VCADLIR	34	1	1.23913e+07	9242100	1.34075	0.380747
A0A0S2Z4G4	TPM3	Tropomyosin 3 isoform 1 (Fragment)	AGITTIEAVK*R	11	1	1.34303e+07	9.95167e+06	1.34956	0.146428
P04083	ANXA1	Annexin A1	SSK*GGPGSAVSPYPTFNPSSDVAALHK	29	1	2.29747e+07	17014500	1.3503	0.368338
Q5TDH0	DDI2	Protein DDI1 homolog 2	QK*ENADPRPPVQFPNLPR	77	1	6694800	4957300	1.35049	0.109783
Q96IV0	NGLY1	Peptide-N(4)-(N-acetyl-beta-glucosaminyl)asparagine amidase	ALACIPVQELK*R	204	1	19642000	1.44729e+07	1.35715	0.449059
A8K0R1	DNAJB2	DnaJ homolog subfamily B member 2	SASADDIKK*	21	0.579	7.75567e+06	5665200	1.369	0.627703
H0Y8C6	IPO5	Importin-5 (Fragment)	GK*TIECISLIGLAVGK	558	1	1.67933e+06	1.21637e+06	1.38061	0.682404
P15880	RPS2	40S ribosomal protein S2	AEDK*EWMPVTK	58	1	95849000	6.87587e+07	1.39399	0.0619397
Q86YT6	MIB1	E3 ubiquitin-protein ligase MIB1	SSEDATDDISSGNIPVLQK*DKDNTNVNADVQK	936	0.55	4384000	3.12853e+06	1.4013	0.800729
Q16777	H2AFJ	Histone H2A	NDEELNK*LLGK	96	1	6.32477e+07	4.51033e+07	1.40228	0.202085
B2R761	SCP2	Non-specific lipid-transfer protein	KLEEEGEQFVKK*	454	0.572	4360000	3073200	1.41872	0.794675
P11142	HSPA8	Heat shock cognate 71 kDa protein	DISENK*R	257	1	1.60297e+08	1.10511e+08	1.45051	0.416769
P11142	HSPA2	Heat shock 70kDa protein 2, isoform CRA_a	ITITNDK*GR	507	1	336170000	2.27303e+08	1.47895	0.117252
A0A0G2JIW1	HSPA1B	Heat shock 70 kDa protein 1B	ITITNDK*GR	508	1	336170000	2.27303e+08	1.47895	0.117252
A5Y5A3	TPD52	PC1/MRPS28 fusion protein	VEEEIQTLSQVLAAKEK*	102	0.594	8734600	5.83927e+06	1.49584	0.429722
S4R3E9	NEDD8-MDP1	Protein NEDD8-MDP1	QMNDEK*TAADYK	54	1	1.49497e+07	9976600	1.49847	0.13793
D3DNI3	PFN2	Profilin (Fragment)	EGFFTNGLTLGAKK*	264	0.539	3.57963e+06	2377600	1.50557	0.316026
Q4LE36	ACLY	ACLY variant protein (Fragment)	GVTIIGPATVGGIKPGCFK*	671	0.662	8137300	5.38643e+06	1.5107	0.44165
Q16777	HIST2H2AC	Histone H2A type 2-C	VTIAQGGVLPNIQAVLLPKKTESHK*	125	0.649	5.43523e+08	3.57483e+08	1.52042	0.655697
A0A024R994	CPNE3	Copine III, isoform CRA_a	DLFGK*SDPYLEFHK	158	1	6.72353e+06	4384000	1.53365	0.411496
P55072	VCP	Transitional endoplasmic reticulum ATPase	ETVVEVPQVTWEDIGGLEDVK*R	486	1	3.03693e+06	1.93793e+06	1.5671	0.522947
P54727	RAD23B	UV excision repair protein RAD23 homolog B	IDIDPEETVK*ALK	24	0.988	6794600	4276400	1.58886	0.517436
E9PAV3	NACA	Nascent polypeptide-associated complex subunit alpha, muscle-specific form	IEDLSQQAQLAAAEK*FK	2005	0.974	1.42386e+07	8.67763e+06	1.64084	0.417843
A0A024R3X1	LGALS8	Galectin	SFNVDLLAGKSK*	266	0.946	2.46833e+06	1498400	1.64731	0.538597
Q9H3U1	UNC45A	Protein unc-45 homolog A	ALIPLALEGTDVGQTK*AAQALAK	707	0.998	3.44487e+06	2.05107e+06	1.67955	0.280744
A0A140VJZ1	USP5	Ubiquitin carboxyl-terminal hydrolase 5	FASFPDYLVIQIKK*	575	0.561	5618400	3340600	1.68185	0.120083
A8K3H8		cDNA FLJ77680, highly similar to Homo sapiens protein phosphatase 2 (formerly 2A), regulatory subunit A (PR 65), alpha isoform (PPP2R1A), mRNA	SLQK*IGPILDNSTLQSEVKPILEK	546	1	3266200	1.92963e+06	1.69265	0.278325
P12004	PCNA	Proliferating cell nuclear antigen	DLSHIGDAVVISCAK*DGVK	164	1	1.49405e+08	87496000	1.70757	0.270248
Q86YT6	MIB1	E3 ubiquitin-protein ligase MIB1	DK*DNTNVNADVQK*LQQQLQDIK	938	0.551	7.07297e+06	4139400	1.70869	0.442514
A0A024R017	HIST1H2AC	Histone H2A	VTIAQGGVLPNIQAVLLPK*	119	1	16743000000	9784600000	1.71116	0.15003
A0A0U1RRH7	HIST1H2AK	Histone H2A	VTIAQGGVLPNIQAVLLPK*	119	1	16745000000	9784600000	1.71136	0.149976
S4R3E9	NEDD8-MDP1	Protein NEDD8-MDP1	TLTGK*EIEIDIEPTDKVER	11	1	1.25123e+07	7.27673e+06	1.7195	0.221747
P04075	ALDOA	Fructose-bisphosphate aldolase A	GILAADESTGSIAK*R	42	1	8.76093e+06	5061000	1.73107	0.113463
P61981	YWHAG	14-3-3 protein gamma	VDREQLVQK*AR	10	1	3.67127e+08	206040000	1.78182	0.181026
P55072	VCP	Transitional endoplasmic reticulum ATPase	ELQELVQYPVEHPDKFLK*	505	0.543	5.18037e+06	2895400	1.78917	0.321712
D3DSQ0	PCM1	Pericentriolar material 1, isoform CRA_a	LK*QMLNELMR	1076	1	3.17107e+06	1.77103e+06	1.79052	0.495994
A0A024QZP6	H2AFY2	Core histone macro-H2A	IHPELLAK*K	116	0.981	1.17828e+08	65162000	1.80823	0.0789554
P0C0S5	H2AFZ	Histone H2A.Z	ATIAGGGVIPHIHK*SLIGK	116	0.984	2.69497e+07	14870900	1.81224	0.191752
Q93009	USP7	Ubiquitin carboxyl-terminal hydrolase 7	FMYDPQTDQNIK*INDR	420	1	1.55373e+07	8542700	1.81878	0.0553611
Q16777	HIST2H2AC	Histone H2A type 2-C	VTIAQGGVLPNIQAVLLPK*	119	1	1.31563e+10	6.90643e+09	1.90494	0.0714128
P31946	YWHAB	14-3-3 protein beta/alpha	AK*LAEQAER	13	1	3.60467e+08	1.83581e+08	1.96353	0.251894
P50990	CCT8	T-complex protein 1 subunit theta	PAGGPK*PPSGK	534	1	941767	470667	2.00092	0.677705
P05556	ITGB1	Integrin beta-1	WDTGENPIYK*SAVTTVVNPK	784	1	3.56547e+07	17778000	2.00555	0.0773656
P14618	PKM	Pyruvate kinase PKM	AGK*PVICATQMLESMIK	322	1	7918700	3.94553e+06	2.007	0.132109
P27348	YWHAQ	14-3-3 protein theta	AK*LAEQAER	11	1	9.76237e+07	48466000	2.01427	0.102188
E7EX29	YWHAZ	14-3-3 protein zeta/delta (Fragment)	MDKNELVQK*AK	9	1	539860000	2.67797e+08	2.01593	0.109864
A0A087WVQ6	CLTC	Clathrin heavy chain	EYLTK*VDKLDASESLR	1613	0.996	13517100	6660000	2.02959	0.369784
P55011	SLC12A2	Solute carrier family 12 member 2	GPIVPLNVADQK*LLEASTQFQK	1007	1	1.74723e+06	826250	2.11465	0.353346
Q5TDH0	DDI2	Protein DDI1 homolog 2	DMLLANPHELSLLK*ER	153	1	4033200	1885500	2.13906	0.357862
O15294	OGT	UDP-N-acetylglucosamine--peptide N-acetylglucosaminyltransferase 110 kDa subunit	SDLGNLLK*ALGR	168	1	5.85843e+06	2.71727e+06	2.156	0.195887
A0A024R1N1	MYH9	Myosin, heavy polypeptide 9, non-muscle, isoform CRA_a	LFTK*VKPLLQVSR	833	0.999	1.04228e+07	4830300	2.15779	0.0955792
A0A0U1RRH7	HIST1H2AC	Histone H2A	VTIAQGGVLPNIQAVLLPKKTESHHK*	126	0.667	29231000	1.35156e+07	2.16275	0.0820076
P05023	ATP1A1	Sodium/potassium-transporting ATPase subunit alpha-1	ACVVHGSDLK*DMTSEQLDDILK	671	1	11301700	5220800	2.16474	0.091263
P15880	RPS2	40S ribosomal protein S2	SPYQEFTDHLVK*THTR	275	1	6.33753e+06	2.87453e+06	2.20472	0.210859
O75367	H2AFY	Core histone macro-H2A.1	GSK*GKLEAIITPPPAK	121	0.922	1.02762e+07	4525200	2.27089	0.12278
E7EMK3	FLOT2	Flotillin-2	MALVLEALPQIAAK*IAAPLTK	425	0.998	1.93797e+06	852797	2.27248	0.122822
A0A024RAS2	H2AFJ	Histone H2A	VTIAQGGVLPNIQAVLLPK*	119	1	12673000000	5.53183e+09	2.29092	0.0605827
Q59H81		BRCA1 associated protein variant (Fragment)	TDGK*IVQYECEGDTCQEEK	425	1	8.44867e+06	3.66023e+06	2.30823	0.119818
E7EX29	YWHAZ	14-3-3 protein zeta/delta (Fragment)	AK*LAEQAER	11	1	8.06407e+07	3.46433e+07	2.32774	0.0922993
Q06830	PRDX1	Peroxiredoxin-1	SSGNAK*IGHPAPNFK	7	1	22238000	9.55147e+06	2.32823	0.111344
P62424	RPL7A	60S ribosomal protein L7a	NFGIGQDIQPK*R	48	1	2.46697e+07	1.05857e+07	2.33048	0.104583
B5BUB5	SSB	Autoantigen La (Fragment)	IIEDQQESLNK*WK	328	0.987	4.71327e+06	2.01207e+06	2.3425	0.473173
A0A024RBS2	RPLP0	60S acidic ribosomal protein P0	CFIVGADNVGSK*QMQQIR	38	1	8080300	3.44593e+06	2.34488	0.0553423
P13010	XRCC5	X-ray repair cross-complementing protein 5	TDTLEDLFPTTK*IPNPR	481	1	1.36486e+07	5.72047e+06	2.38592	0.0957695
A0A0S2Z3G9	ACTN1	Actinin, alpha 1, isoform CRA_a	DLLLDPAWEK*QQR	50	1	8147900	3.36827e+06	2.41902	0.142662
P68363	TUBA1B	Tubulin alpha-1B chain	GHYTIGK*EIIDLVLDR	112	1	1.64403e+06	671667	2.44769	0.413287
O43567	RNF13	E3 ubiquitin-protein ligase RNF13	CVDPWLTKTK*	275	0.707	9527000	3.80517e+06	2.5037	0.26562
A0A140VKA6	ST13	Hsc70-interacting protein	K*VAAIEALNDGELQK	118	1	2296300	916633	2.50515	0.24316
H7C3I1	ST13	Hsc70-interacting protein (Fragment)	K*VAAIEALNDGELQK	31	1	2296300	916633	2.50515	0.24316
P31947	SFN	14-3-3 protein sigma	AK*LAEQAER	11	1	6.92627e+07	2.75913e+07	2.51031	0.136681
Q53GY0	PLS3	Plastin-3	VYALPEDLVEVKPK*	613	0.565	3.64093e+06	1.44496e+06	2.51974	0.318148
Q5VX20	PFKFB3	6-phosphofructo-2-kinase/fructose-2,6-bisphosphatase 3	VWTSQLK*STIQTAEALR	302	1	3.45567e+06	1369480	2.52334	0.320003
A0A024RDV9	SPG20	Spastic paraplegia 20 isoform 1	TRPSSDQLK*EASGTDVK	362	1	6173200	2438000	2.53208	0.267619
A0A0A0MTC1	RNF213	E3 ubiquitin-protein ligase RNF213	ILANVTEDAK*R	1128	1	6.29517e+06	2485200	2.53306	0.174249
Q86YT6	MIB1	E3 ubiquitin-protein ligase MIB1	NTLIMGLGTQGAEKK*	750	0.542	3.46027e+06	1297900	2.66605	0.329906
P07737	PFN1	Profilin-1	STGGAPTFNVTVTK*TDK	105	0.938	71898000	25886200	2.77746	0.159233
P05556	ITGB1	Integrin beta-1	MNAK*WDTGENPIYK	774	1	1.48009e+07	5.29197e+06	2.79686	0.105748
A0A024RDB0	HSP90AB1	Heat shock protein 90kDa alpha (Cytosolic), class B member 1, isoform CRA_a	IDAHLNK*VCPTTETIYNDEFYTK	544	1	4.91827e+07	1.69443e+07	2.9026	0.0992091
P07737	PFN1	Profilin-1	STGGAPTFNVTVTKTDK*	108	0.777	2.31803e+07	7.82733e+06	2.96146	0.229191
G9BZK0		Glyceraldehyde-3-phosphate dehydrogenase (Fragment)	FHGTVK*AENGK	24	1	19442000	6.56207e+06	2.96279	0.228226
P04406	GAPDH	Glyceraldehyde-3-phosphate dehydrogenase	FHGTVK*AENGK	61	1	19442000	6.56207e+06	2.96279	0.228226
Q71DI3	HIST1H3A	Histone H3.1	SAPATGGVK*KPHR	37	0.919	7195900	2.30593e+06	3.1206	0.0632196
B2RAY1		cDNA, FLJ95184, highly similar to Homo sapiens signal transducing adaptor molecule (SH3 domain and ITAM motif) 1 (STAM), mRNA	ASPALVAK*DPGTVANK	162	0.988	3.81437e+06	1.10217e+06	3.4608	0.268329
Q04828	AKR1C2	Aldo-keto reductase family 1 member C2	IADGSVK*R	75	1	9.99257e+07	2.76464e+07	3.61441	0.249788
P16403	HIST1H1C	Histone H1.2	KPAAATVTK*K	168	0.982	3029100	819600	3.69583	0.057746
P06576	ATP5B	ATP synthase subunit beta, mitochondrial	GQK*VLDSGAPIKIPVGPETLGR	124	0.999	6.74837e+06	1.74203e+06	3.87384	0.235273
B4DNB9	AP2M1	cDNA FLJ53069, highly similar to AP-2 complex subunit mu-1	QGK*GTADETSK	252	1	3.70957e+06	956333	3.87895	0.25822
B4DPD5		Ubiquitin thioesterase	EYAEDDNIYQQK*IK	108	0.995	6.00467e+06	1510800	3.97449	0.244612
A0A024RAD7	STEAP3	STEAP family member 3, isoform CRA_b	FTLPTDHALAEK*TSHV	484	1	3207570	805733	3.98093	0.189557
P04075	ALDOA	Fructose-bisphosphate aldolase A	IVAPGK*GILAADESTGSIAK	28	1	2.41163e+07	5.83953e+06	4.12984	0.0557529
P38159	RBMX	RNA-binding motif protein, X chromosome	LFIGGLNTETNEK*ALEAVFGK	22	1	1.43356e+07	3.42553e+06	4.18493	0.120339
A0A087WVQ6	CLTC	Clathrin heavy chain	WLK*EDKLECSEELGDLVK	457	1	19249800	4566200	4.21572	0.0668555
Q86YT6	MIB1	E3 ubiquitin-protein ligase MIB1	NTLIMGLGTQGAEK*K	749	0.903	5.53693e+06	1297900	4.26607	0.113909
O60716	CTNND1	Catenin delta-1	QEK*ALSAIADLLTNEHER	710	1	8708000	1.97447e+06	4.4103	0.0512155
A0A024R071	NUP155	Nucleoporin 155kDa, isoform CRA_a	NSQFAGGPLGNPNTTAK*VQQR	740	1	2.67857e+07	5.94833e+06	4.50305	0.23678
P12004	PCNA	Proliferating cell nuclear antigen	DLSHIGDAVVISCAKDGVK*	168	0.831	1.34373e+07	2.92333e+06	4.59658	0.245182
P46939	DMD	Dystrophin	VAAAETAK*HQAK	3065	0.999	7.33103e+06	1.54597e+06	4.74204	0.0737122
P23396	RPS3	40S ribosomal protein S3	KPLPDHVSIVEPK*DEILPTTPISEQK	214	1	458910000	9.11953e+07	5.03217	0.321588
A0A140VK27	LTA4H	Leukotriene A-4 hydrolase	FSYK*SITTDDWK	418	1	20706900	3.88267e+06	5.33316	0.139496
A0A024RD80	HSP90AB1	Heat shock protein 90kDa alpha (Cytosolic), class B member 1, isoform CRA_a	ADLINNLGTIAK*SGTK	107	0.868	8887500	1607590	5.52846	0.0651874
K9JA46	EL52	Epididymis luminal secretory protein 52	ADLINNLGTIAK*SGTK	112	0.868	8887500	1607590	5.52846	0.0651874
Q15833	STXBP2	Syntaxin-binding protein 2	AVVGEK*ILSGVIR	13	1	6456300	1.13425e+06	5.69215	0.0573648
A0A140VK70	PSMC2	26S protease regulatory subunit 7	DFLEAVNK*VIK	415	0.758	2.39017e+06	364000	6.56639	0.228128
Q53QZ3	ARHGAP15	Rho GTPase-activating protein 15	VSGNLATIQK*LR	327	1	3.91977e+06	531367	7.37676	0.173167
P16401	HIST1H1B	Histone H1.5	KATGPPVSELITK*AVAASK	49	1	15461200	1.98007e+06	7.80842	0.0594688
B4DH02	HSPH1	Heat shock 105kDa/110kDa protein 1, isoform CRA_c	GCALQCAILSPAFK*VR	388	1	8.57877e+06	540250	15.8793	0.124874
A0A024R466	ITM2C	Integral membrane protein 2C, isoform CRA_a	ISFQPAVAGIKGDK*	17	0.608	6.51573e+06	368167	17.6978	0.155459
Q9H2M9	RAB3GAP2	Rab3 GTPase-activating protein non-catalytic subunit	LVNK*VIELLPEK	1363	1	1.03899e+07	154163	67.3952	0.0524403
P07737	PFN1	Profilin-1	SSFYVNGLTLGGQK*CSVIR	70	1		324460
P60981	DSTN	Destrin	HFVGMLPEK*DCR	78	1		396700
O43736	ITM2A	Integral membrane protein 2A	IAFNTPTAVQK*EEAR	14	1		515400
Q13277	STX3	Syntaxin-3	SMEK*HIEEDEVR	100	1		531133
Q6ZN40	TPM1	Tropomyosin 1 (Alpha), isoform CRA_a	SK*QLEEDIAAK	37	1		533167
B4DKQ5	TOM1	Target of Myb protein 1	K*EVKYEAPQATDGLAGALDAR	391	0.547		550667
H3BQK9	MACF1	Microtubule-actin cross-linking factor 1, isoforms 1/2/3/5	LELLLQIANK*	467	1		652900
A8K2W3	SDPR	Serum deprivation-response protein	LSK*YQASTSNTVSK	102	1		691433
Q09666	AHNAK	Neuroblast differentiation-associated protein AHNAK	LEGGEVDLK*GPK	4945	0.857		699733
O00291	HIP1	Huntingtin-interacting protein 1	MASSMK*QVPNPLPK	9	1		794067
Q01118	SCN7A	Sodium channel protein type 7 subunit alpha	EIQSK*SGDGGSK	856	0.998		856533
O14495	PLPP3	Phospholipid phosphatase 3	K*EILSPVDIIDR	293	1		993733
A0A024R968	ATP2B4	Calcium-transporting ATPase	SLDK*DPMLLSGTHVMEGSGR	252	1		1130900
A7MD96	SYNPO	SYNPO protein (Fragment)	VTPNPDLLDLVQTADEK*R	405	1		1197000
A0A0S2Z2Z6	ANXA6	Annexin (Fragment)	TNEQMHQLVAAYK*DAYER	135	1		1239000
Q9Y3I0	RTCB	tRNA-splicing ligase RtcB homolog	NVTDVVNTCHDAGISKK*	493	0.545		1308900
Q7Z5G4	GOLGA7	Golgin subfamily A member 7	CQFQTK*FPAELENR	29	1		1.34153e+06
A0A059WJG5	HLA-DQB1	MHC class I antigen	SQK*GPQGPPPAGLLH	257	1		1.35479e+06
O95183	VAMP5	Vesicle-associated membrane protein 5	GVK*LAELQQR	33	1		1.50957e+06
Q6IBN1	HNRPK	HNRPK protein	HESGASIK*IDEPLEGSEDR	422	1		1646400
Q6ZN40	TPM1	Tropomyosin 1 (Alpha), isoform CRA_a	AELSEGK*CAELEEELK	231	1		1.66107e+06
X5D7A8	CADM1	Cell adhesion molecule 1 isoform A (Fragment)	GADDAADADTAIINAEGGQNNSEEKK*	467	0.532		1.67073e+06
P16403	HIST1H1E	Histone 1, H1e	SLVSK*GTLVQTK	90	1		1689800
A8K556	GPRC5A	Retinoic acid-induced protein 3	AHAWPSPYKDYEVK*K	353	0.55		1.70137e+06
Q09666	AHNAK	Neuroblast differentiation-associated protein AHNAK	ISMPDLDLNLK*GPK	3229	0.818		1.84407e+06
A0A024R2M8	XPC	Xeroderma pigmentosum, complementation group C, isoform CRA_a	SLLPVK*PVEIEIETPEQAK	161	1		2052000
B4DNX3	AGER	cDNA FLJ56412, highly similar to Advanced glycosylation end product-specific receptor	K*APENQEEEEER	405	1		2.10397e+06
P08758	ANXA5	Annexin A5	LIVALMK*PSR	86	1		2.17937e+06
E7EX29	YWHAZ	14-3-3 protein zeta/delta (Fragment)	VVSSIEQK*TEGAEK	68	0.996		2.41601e+06
A8K008		Uncharacterized protein	FNWYVDGVEVHNAKTK*PR	315	0.55		2.54663e+06
F8VZU9	ARL1	ADP-ribosylation factor-like protein 1	NK*DQGTYEDYVEGLR	33	1		2.56703e+06
B7Z6Z4	MYL6	Myosin light polypeptide 6	NK*DQGTYEDYVEGLR	174	1		2.56703e+06
A0A140TA33	TNXB	Tenascin-X	VTISGLEPDNK*YK	2366	0.832		2.60263e+06
P56856	CLDN18	Claudin-18	ASTGFGSNTK*NK	236	0.878		2.84813e+06
O43491	EPB41L2	Band 4.1-like protein 2	ELEEK*VAELHK	374	1		2.88703e+06
P63218	GNG5	Guanine nucleotide-binding protein G(I)/G(S)/G(O) subunit gamma-5	SGSSSVAAMKK*	12	0.556		3005800
Q9BYM8	RBCK1	RanBP-type and C3HC4-type zinc finger-containing protein 1	GPLEPGPPK*PGVPQEPGR	174	1		3.17387e+06
A8K008		Uncharacterized protein	FNWYVDGVEVHNAK*TKPR	313	0.818		3335100
D3DRP5	C9orf19	Chromosome 9 open reading frame 19, isoform CRA_a (Fragment)	QFHNEVLK*AHNEYR	212	1		3.83527e+06
A0A087WUZ3		Spectrin, beta, erythrocytic (Includes spherocytosis, clinical type I) variant (Fragment)	IHCLENVDK*ALQFLK	118	1		3.88563e+06
A0A024R3E3	APOA1	Apolipoprotein A-I, isoform CRA_a	VSFLSALEEYTK*K*	263	0.55		4042000
P00915	CA1	Carbonic anhydrase 1	TSETK*HDTSLKPISVSYNPATAK	40	0.991		4.07403e+06
B2RDW1	RPS27A	Ubiquitin-40S ribosomal protein S27a	VDENGK*ISR	113	1		4.08333e+06
Q01118	SCN7A	Sodium channel protein type 7 subunit alpha	K*QEAVSATIIQR	1623	1		4159100
P12109	COL6A1	Collagen alpha-1(VI) chain	LLLFSDGNSQGATPAAIEK*AVQEAQR	957	1		4.41967e+06
P13584	CYP4B1	Cytochrome P450 4B1	QLSK*PVTFVDGR	389	1		4.43337e+06
B2R761	SCP2	Non-specific lipid-transfer protein	GSVLPNSDKK*	492	0.573		4.58493e+06
P00915	CA1	Carbonic anhydrase 1	ASPDWGYDDK*NGPEQWSK	11	1		4.79547e+06
D9YZU5	HBB	Beta-globin	VLGAFSDGLAHLDNLK*GTFATLSELHCDK	83	1		4.81327e+06
H0Y7A7	CALM2	Calmodulin (Fragment)	DGDGTITTK*ELGTVMR	69	1		5.06617e+06
Q9UBI6	GNG12	Guanine nucleotide-binding protein G(I)/G(S)/G(O) subunit gamma-12	VSK*ASADLMSYCEEHAR	34	1		5.24097e+06
A0A024R3E3	APOA1	Apolipoprotein A-I, isoform CRA_a	VSFLSALEEYTK*K	262	0.629		5436200
Q09666	AHNAK	Neuroblast differentiation-associated protein AHNAK	VESEIK*VPDVELK	848	1		5.70593e+06
Q5JTV8	TOR1AIP1	Torsin-1A-interacting protein 1	MQNDSILK*SELGNQSPSTSSR	308	1		5729200
Q8N3F0	MTURN	Maturin	K*TLHEVLEK	80	1		5784500
P36382	GJA5	Gap junction alpha-5 protein	GSGSYEYPVAEK*AELSCWEEGNGR	130	1		6.03613e+06
P26038	MSN	Moesin	SGYLAGDK*LLPQR	151	1		6.16503e+06
P11169	SLC2A3	Solute carrier family 2, facilitated glucose transporter member 3	LWGTQDVSQDIQEMK*DESAR	243	1		6.22613e+06
D3DS14	FLJ10357	Uncharacterized protein	FVHK*EGLMVGHQPSTLPPELPSGPPGLPSPPLPEEALGTR	189	1		6.23727e+06
O95436	SLC34A2	Sodium-dependent phosphate transport protein 2B	ETNK*TDNTEAPVTK	37	1		6.83867e+06
P06396	GSN	Gelsolin	TASDFITK*MDYPK	368	1		6.99087e+06
F1DSG4	AQP4	Aquaporin 4 transcript variant a	KGK*DQSGEVLSSV	313	0.55		8009200
B3KM36		cDNA FLJ10153 fis, clone HEMBA1003417, highly similar to BAG family molecular chaperone regulator 2	GAGSK*TLQQNAESR	200	1		8.23467e+06
P02545	LMNA	Prelamin-A/C	K*LLEGEEER	378	1		8320900
A0A0D9SGC1	MYO6	Unconventional myosin-VI	SLDSYPVTSK*NDGTRPK	1045	0.976		8417700
Q8NBQ5	HSD17B11	Estradiol 17-beta-dehydrogenase 11	EDIYSSAK*K	105	0.986		8.45013e+06
B7Z4C3	EPB42	Erythrocyte membrane protein band 4.2	QVEK*WSQPVHVAR	204	1		8.99737e+06
B4DWA6	CAPZB	Capping protein (Actin filament) muscle Z-line, beta, isoform CRA_d	STLNEIYFGKTK*	300	0.702		9646300
A0A140VJT8	RNH1	Testicular tissue protein Li 164	SNELGDVGVHCVLQGLQTPSCK*IQK	86	0.886		9.84013e+06
Q01118	SCN7A	Sodium channel protein type 7 subunit alpha	ELQEGNETDEAK*TIQIEMK	432	1		10371500
A0A140VJT8	RNH1	Testicular tissue protein Li 164	DSPCQLEALK*LESCGVTSDNCR	205	1		1.20007e+07
A0A024R3E3	APOA1	Apolipoprotein A-I, isoform CRA_a	VQPYLDDFQKK*	131	0.563		1.23041e+07
P16157	ANK1	Ankyrin-1	LVK*PQKLSTPPPLAEEEGLASR	955	0.55		1.24584e+07
P16157	ANK1	Ankyrin-1	LVKPQK*LSTPPPLAEEEGLASR	958	0.55		1.24584e+07
F1DSG4	AQP4	Aquaporin 4 transcript variant a	K*GKDQSGEVLSSV	311	0.588		1.28779e+07
A0A024R7G8	RAD23A	RAD23 homolog A (S. cerevisiae), isoform CRA_a	EDK*SPSEESAPTTSPESVSGSVPSSGSSGR	122	1		13101500
A8K9G0		cDNA FLJ78634, highly similar to Homo sapiens solute carrier family 34 (sodium phosphate), member 2 (SLC34A2), mRNA	ETNK*NNTEAPVTK	37	1		13147800
B7ZLH8	EVPL	EVPL protein	SLK*EAEVLLK	88	1		1.33924e+07
A0A024R4Y2	hCG_39762	HCG39762, isoform CRA_c	ELQSK*EFLSAK	249	1		1.3918e+07
A0A140VJT8	RNH1	Testicular tissue protein Li 164	AK*ESLKELSLAGNELGDEGAR	283	1		1.39217e+07
B3KR37	EPS15	Epidermal growth factor receptor substrate 15	EK*DPEIFCDPFTSATTTTNK	430	1		1.45473e+07
A0A140VJT8	RNH1	Testicular tissue protein Li 164	VLCQGLK*DSPCQLEALK	195	1		15670800
P51674	GPM6A	Neuronal membrane glycoprotein M6-a	SK*EEQELHDIHSTR	257	1		1.58757e+07
Q59E85	CAV1	Caveolin	EIDLVNRDPK*HLNDDVVK	96	1		1.59087e+07
A0A140VJT8	RNH1	Testicular tissue protein Li 164	AKPDFK*ELTVSNNDINEAGVR	173	1		16521000
P56856	CLDN18	Claudin-18	K*IYDGGAR	239	1		18071600
P55072	VCP	Transitional endoplasmic reticulum ATPase	GDDLSTAILK*QK	18	0.896		1.81497e+07
H0Y300	HP	Haptoglobin	HYEGSTVPEKK*	358	0.568		19669000
P02549	SPTA1	Spectrin alpha chain, erythrocytic 1	VNILTDK*SYEDPTNIQGK	79	1		26577000
D1MGQ2	HBA2	Alpha-2 globin chain	VLSPADK*TNVK	8	0.999		2.95993e+07
A0A140VJT8	RNH1	Testicular tissue protein Li 164	ELALGSNK*LGDVGMAELCPGLLHPSSR	238	1		3.51363e+07
A8K556	GPRC5A	Retinoic acid-induced protein 3	AHAWPSPYKDYEVKK*	354	0.563		3.72513e+07
D9YZU5	HBB	Beta-globin	FFESFGDLSTPDAVMGNPK*VK	60	0.842		4.12112e+07
Q5VVQ6	YOD1	Ubiquitin thioesterase OTU1	FGEDAGYTK*R	257	1		4.34183e+07
P13584	CYP4B1	Cytochrome P450 4B1	DEDDIK*LSDADLR	299	1		4.77753e+07
A0A140VJT8	RNH1	Testicular tissue protein Li 164	LQALEK*DKPSLR	452	0.989		60279000
P29353	SHC1	SHC-transforming protein 1	DLFDMK*PFEDALR	462	1	210103
P38606	ATP6V1A	V-type proton ATPase catalytic subunit A	IK*SDYAQLLEDMQNAFR	598	1	321183
O14936	CASK	Peripheral plasma membrane protein CASK	K*IHEQGLIAILDVEPQALK	825	1	382133
P02545	LMNA	Prelamin-A/C	EAALSTALSEK*R	155	1	398267
Q5TC63	GRTP1	Growth hormone-regulated TBC protein 1	IFSEPGSLSMATVAK*LR	323	1	468900
B2R4P9	H3F3A	Histone H3	SAPSTGGVK*KPHR	38	0.55	484800
P48507	GCLM	Glutamate--cysteine ligase regulatory subunit	EFPDVLECTVSHAVEK*INPDER	80	1	485300
A0A0C4DFL7	CYP51A1	Lanosterol 14-alpha demethylase	ETK*EYFESWGESGEK	186	1	528100
K7ELE3	AES	Amino-terminal enhancer of split (Fragment)	AK*QVTAPELNSIIR	165	1	532733
Q07954	LRP1	Prolow-density lipoprotein receptor-related protein 1	HSLASTDEK*R	4527	1	596700
E9PEJ6	ATP11A	Phospholipid-transporting ATPase	NTQLLELTTK*R	716	1	600567
A0A024R0H1	SLC16A1	Solute carrier family 16 (Monocarboxylic acid transporters), member 1, isoform CRA_b	EEETSIDVAGK*PNEVTK	473	0.777	655167
Q96CW5	TUBGCP3	Gamma-tubulin complex component 3	SINFLHQVCHDQTPTTK*MIAVTK	505	0.98	656733
P11142	HSPA8	Heat shock cognate 71 kDa protein	LDK*SQIHDIVLVGGSTR	328	1	661750
A0A024RB16	FAM62A	Family with sequence similarity 62 (C2 domain containing), member A, isoform CRA_a	IHVLEAQDLIAK*DR	672	1	663300
P62140	PPP1CB	Serine/threonine-protein phosphatase PP1-beta catalytic subunit	GCRPGK*IVQMTEAEVR	25	1	665567
E1NZA1	GCN1L1	Peroxisome proliferator activated receptor interacting complex protein	DLAPYLPSVTPGLK*ASLLDPVPEVR	1663	1	748633
A0A0G2JIW1	HSPA1B	Heat shock 70 kDa protein 1B	K*FGDPVVQSDMK	78	1	798767
P11142	HSPA8	Heat shock cognate 71 kDa protein	CNEIINWLDKNQTAEK*	589	0.529	819800
P55795	HNRNPH2	Heterogeneous nuclear ribonucleoprotein H2	FFSDCK*IQNGTSGIR	35	1	837033
O43175	PHGDH	D-3-phosphoglycerate dehydrogenase	NAGNCLSPAVIVGLLKEASK*	384	0.595	858633
B4E1T5	APOL2	cDNA FLJ55764, highly similar to Apolipoprotein-L2	NLDQSGTNVAK*VMK	305	0.999	883467
B2RAY1		cDNA, FLJ95184, highly similar to Homo sapiens signal transducing adaptor molecule (SH3 domain and ITAM motif) 1 (STAM), mRNA	DPGTVANK*K	170	0.898	901567
B5BUE6	DDX5	ATP-dependent RNA helicase DDX5 (Fragment)	HGK*APILIATDVASR	391	1	902967
P04899	GNAS	Guanine nucleotide-binding protein G(s) subunit alpha isoforms Xlas	LLLLGAGESGK*STIVK	46	0.973	905467
A0A024QZN9	VDAC2	Voltage-dependent anion channel 2, isoform CRA_a	LTFDTTFSPNTGK*K	145	0.696	911000
A0A0S2Z3S6	CYBB	Cytochrome b-245 beta polypeptide isoform 1 (Fragment)	VVITK*VVTHPFK	299	0.999	911400
P67936	TPM4	Tropomyosin alpha-4 chain	AGLNSLEAVK*R	11	1	915500
P12268	IMPDH2	Inosine-5'-monophosphate dehydrogenase 2	DK*YPNLQVIGGNVVTAAQAK	293	1	926267
A0A024R1Z6	VAT1	Vesicle amine transport protein 1 homolog (T californica), isoform CRA_a	K*ISPKGVDIVMDPLGGSDTAK	251	0.566	928133
F8WCF6	ARPC4-TTLL3	Actin-related protein 2/3 complex subunit 4	SSK*ELLLQPVTISR	44	1	956433
Q59HH3		Trifunctional purine biosynthetic protein adenosine-3 (Fragment)	ENLISALEEAKK*	441	0.55	961000
P14618	PKM	Pyruvate kinase PKM	IISK*IENHEGVR	270	1	967300
A8K2U2	HK2	Hexokinase-2	EELLFGGK*LSPELLNTGR	323	1	970567
P53621	COPA	Coatomer subunit alpha	QELILSNSEDK*SIR	271	1	975767
A0A087WUW9	ARL15	ADP-ribosylation factor-like protein 15	K*YFELEPLAR	157	1	982033
P09769	FGR	Tyrosine-protein kinase Fgr	TLK*PGTMSPK*AFLEEAQVMK	294	0.55	1007800
P83916	CBX1	Chromobox protein homolog 1	NSDEADLVPAK*EANVK	150	0.829	1016140
B3KXY9		cDNA FLJ46359 fis, clone TESTI4049786, highly similar to Hexokinase-1 (EC 2.7.1.1)	DFNPTATVK*MLPTFVR	97	1	1027970
O14727	APAF1	Apoptotic protease-activating factor 1	YVVPVESSLGKEK*	290	0.54	1046400
A2RU94	RAB27A	RAB27A, member RAS oncogene family	CVDK*SWIPEGVVR	191	1	1.05777e+06
Q53G42		mRNA decapping enzyme variant (Fragment)	QLNDVK*TTVVYPATEK	128	1	1.07493e+06
Q13619	CUL4A	Cullin-4A	EVPEYLNHVSK*R	265	1	1.08663e+06
P51572	BCAP31	B-cell receptor-associated protein 31	K*QAESASEAAK	138	1	1.11213e+06
A0A024RBT0	WDR66	WD repeat domain 66, isoform CRA_a	TLSFSK*TPATPPTEK	556	1	1.14953e+06
A0A0S2Z3F2	ARAF	V-raf murine sarcoma 3611 viral oncogene-like protein isoform 2 (Fragment)	IGDFGLATVK*TR	459	1	1.15443e+06
P21796	VDAC1	Voltage-dependent anion-selective channel protein 1	AVPPTYADLGK*SAR	12	1	1168200
A0A140VK42	PSMC3	26S protease regulatory subunit 6A	K*MNVSPDVNYEELAR	372	1	1.16827e+06
P09497	CLTB	Clathrin light chain B	VAQLCDFNPK*SSK	204	0.982	1.19073e+06
A0A024RDV9	SPG20	Spastic paraplegia 20 isoform 1	EASGTDVK*QLDQGNK	370	1	1235600
Q96GS6	ABHD17A	Protein ABHD17A	ELDTIEVFPTK*SAR	92	1	1.23947e+06
Q12965	MYO1E	Unconventional myosin-Ie	DIILQSNPLLEAFGNAK*TVR	160	1	1.25007e+06
B2R4R0	HIST1H4H	Histone H4	GVLK*VFLENVIR	60	1	1.27023e+06
Q59EV7	SLC6A8	Sodium- and chloride-dependent creatine transporter 1	GPLIAPGPDGAPAK*GDGPVGLGTPGGR	52	1	1294300
A8K6T3	DSC3	Desmocollin 3, isoform CRA_b	FITLAEACTK*R	895	1	1.29863e+06
P60174	TPI1	Triosephosphate isomerase	VAHALAEGLGVIACIGEK*LDER	168	1	1307000
P62249	RPS16	40S ribosomal protein S16	LLEPVLLLGK*ER	60	1	1.38596e+06
O43175	PHGDH	D-3-phosphoglycerate dehydrogenase	SATK*VTADVINAAEK	58	1	1.38683e+06
A0A024RAM0	TNPO1	Transportin 1, isoform CRA_a	K*CSAAALDVLANVYR	385	1	1.39547e+06
A0A024R324	RHOA	Ras homolog gene family, member A, isoform CRA_a	HFCPNVPIILVGNK*K	118	0.867	1.44807e+06
A0A024RC65	hCG_1991735	HCG1991735, isoform CRA_a	ITLQDVVSHSK*K	935	0.825	1458700
P27708	CAD	CAD protein	DDQLK*VIECNVR	1211	1	1.47953e+06
O15162	PLSCR1	Phospholipid scramblase 1	SLDEQCVVGK*ISK	258	0.981	1495100
E5KRG5	TYMP	Thymidine phosphorylase	VSLVLAPALAACGCK*VPMISGR	139	1	1496600
A8K9K6		cDNA FLJ76962, highly similar to Homo sapiens nucleolar protein 5A (56kDa with KKE/D repeat) (NOL5A), mRNA	SK*MSQVAPSLSALIGEAVGAR	288	1	1.49867e+06
A0A024QYY0	SLC38A5	Solute carrier family 38, member 5, isoform CRA_a	GPAPGSK*PVQFMDFEGK	37	1	1.50953e+06
Q15080	NCF4	Neutrophil cytosol factor 4	VYVGVK*QEIAEMR	98	1	1.51773e+06
P68104	EEF1A1	Elongation factor 1-alpha 1	QLIVGVNK*MDSTEPPYSQK	154	1	1.52367e+06
Q05682	CALD1	Caldesmon	SAK*PTKPAASDLPVPAEGVR	693	0.964	1.54787e+06
P30876	POLR2B	DNA-directed RNA polymerase II subunit RPB2	VSGDDVIIGK*TVTLPENEDELESTNR	869	1	1.58277e+06
A0A024R8U1	SLC16A3	Solute carrier family 16 (Monocarboxylic acid transporters), member 3, isoform CRA_a	LHK*PPADSGVDLR	431	1	1585900
Q86YT6	MIB1	E3 ubiquitin-protein ligase MIB1	VDAAWEPSK*NTLIMGLGTQGAEK	735	1	1.59767e+06
O43175	PHGDH	D-3-phosphoglycerate dehydrogenase	NAGNCLSPAVIVGLLK*EASK	380	0.8	1603700
B4DKQ5	TOM1	Target of Myb protein 1	K*GLEFPMTDLDMLSPIHTPQR	156	1	1.62473e+06
A0A024R4E2	TARDBP	TAR DNA binding protein, isoform CRA_b	WCDCK*LPNSK	176	1	1.64167e+06
O75832	PSMD10	26S proteasome non-ATPase regulatory subunit 10	ESILADK*SLATR	30	1	1642300
E9PKP7	UBTF	Nucleolar transcription factor 1	LK*WVEISNEVR	71	1	1.70983e+06
Q4LE36	ACLY	ACLY variant protein (Fragment)	SMGFIGHYLDQK*R	1113	1	1.72657e+06
A4D177	CBX3	Chromobox homolog 3 (HP1 gamma homolog, Drosophila)	SLSDSESDDSKSK*	105	0.587	1.78403e+06
B3KY86		cDNA FLJ16043 fis, clone BRCAN2028355, highly similar to Calcium/calmodulin-dependent protein kinasetype II gamma chain (EC 2.7.11.17)	DLKPENLLLASK*CK	139	0.823	1817200
A0A024R546	ZDHHC5	Palmitoyltransferase	TVEIK*GIQVR	97	1	1.83307e+06
A0A0S2Z5V7	HM13	Histocompatibility 13 isoform 1 (Fragment)	GK*NASDMPETITSR	61	1	1839190
Q9Y277	VDAC3	Voltage-dependent anion-selective channel protein 3	CNTPTYCDLGK*AAK	12	0.976	1.84223e+06
O60716	CTNND1	Catenin delta-1	LK*GIPVLVGLLDHPK	408	1	1.86253e+06
F4ZW62	ILF2	Interleukin enhancer-binding factor 2	VK*PAPDETSFSEALLK	45	1	1.89323e+06
A0A024R9Z8	AHR	Aryl hydrocarbon receptor, isoform CRA_a	QVVVEPQQQLCQKMK*	643	0.54	1.90607e+06
Q6P2Q9	PRPF8	Pre-mRNA-processing-splicing factor 8	DLILADYGK*K	1993	0.55	1.90647e+06
D3DRA2	COL17A1	Collagen, type XVII, alpha 1, isoform CRA_b	VFTASPASIAATSFSEDTLKK*	390	0.526	1920100
P11142	HSPA8	Heat shock cognate 71 kDa protein	MVQEAEKYK*	526	0.559	1.94047e+06
Q0JRZ9	RBMX	RNA-binding motif protein, X chromosome	ADFEQK*MTETAQK	194	1	1.98167e+06
P25705	ATP5A1	ATP synthase subunit alpha, mitochondrial (Fragment)	VGLK*APGIIPR	175	1	2.02307e+06
P06454	PTMA	Prothymosin alpha	SDAAVDTSSEITTK*DLK	15	0.878	2.04817e+06
F8W930	IGF2BP2	Insulin-like growth factor 2 mRNA-binding protein 2	GGK*TVNELQNLTSAEVIVPR	536	1	2068700
A0A024RDL1	CCT6A	Chaperonin containing TCP1, subunit 6A (Zeta 1), isoform CRA_a	IITEGFEAAK*EK	127	0.777	2075900
A0A024QZA8	EPHA2	EPH receptor A2, isoform CRA_a	QK*VIGAGEFGEVYK	617	1	2.08707e+06
A0A0S2Z428	KRT6A	HCG2039812, isoform CRA_b (Fragment)	LLK*EYQELMNVK	446	1	2.11667e+06
B4E0B1		cDNA FLJ52100	NSECLK*EQQK	371	1	2123500
A0A024RC92	FES	Tyrosine-protein kinase	TLLQMVGDAAAGMEYLESK*CCIHR	677	1	2125900
Q9HBI6	CYP4F11	Phylloquinone omega-hydroxylase CYP4F11	SVNIMHDK*WQR	177	1	2130400
O43242	PSMD3	26S proteasome non-ATPase regulatory subunit 3	LVSK*SVFPEQANNNEWAR	273	1	2132100
P12004	PCNA	Proliferating cell nuclear antigen	ILK*CAGNEDIITLR	80	1	2143200
Q9UM47	NOTCH3	Neurogenic locus notch homolog protein 3	GESLMGEVATDWMDTECPEAK*R	1730	1	2163600
A0A024R6N1	TRAF3	TNF receptor-associated factor 3, isoform CRA_a	VTELESVDK*SAGQVAR	369	1	2.20333e+06
A0A024RDY4	TFDP1	Transcription factor Dp-1, isoform CRA_a	QK*QSQLQELILQQIAFK	219	1	2.21027e+06
P38606	ATP6V1A	V-type proton ATPase catalytic subunit A	AK*EILQEEEDLAEIVQLVGK	480	1	2.22757e+06
Q14126	DSG2	Desmoglein-2	ATQFTGATGAIMTTETTK*TAR	746	1	2234600
P68371	TUBB2A	Tubulin beta-2A chain	NSSYFVEWIPNNVK*TAVCDIPPR	350	1	2.23587e+06
A8K2U2	HK2	Hexokinase-2	TLEHLQLSHDQLLEVK*R	488	1	2250000
O94888	UBXN7	UBX domain-containing protein 7	DVWSNEAVK*NIIR	194	1	2.25707e+06
Q8ND82	ZNF280C	Zinc finger protein 280C	GITLVCLK*CDFLADSSGLDR	689	1	2.26507e+06
O75592	MYCBP2	E3 ubiquitin-protein ligase MYCBP2	NITINCVK*GINAR	3750	1	2279800
Q13619	CUL4A	Cullin-4A	LLVGK*SASVDAEK	465	1	2315400
Q15742	NAB2	NGFI-A-binding protein 2	SVGHIFEMDDNDSQK*EEEIR	291	1	2.31773e+06
A0A024RD80	HSP90AB1	Heat shock protein 90kDa alpha (Cytosolic), class B member 1, isoform CRA_a	K*HLEINPDHPIVETLR	624	1	2.34263e+06
P52895	AKR1C2	Aldo-keto reductase family 1 member C2	LNDGHFMPVLGFGTYAPAEVPKSK*	33	0.55	2.36083e+06
B4DZF2		cDNA FLJ59571, highly similar to Eukaryotic translation initiation factor 4gamma 2	LLISK*LQDEFENR	243	1	2.47507e+06
A0A024R9Z8	AHR	Aryl hydrocarbon receptor, isoform CRA_a	LASLLPFPQDVINK*LDK	63	0.55	2493670
A8K4G3	HCK	Tyrosine-protein kinase HCK	SDEGSK*QPLPK	332	1	2513000
A0A1B0GVY1	NEDD4L	E3 ubiquitin-protein ligase NEDD4-like	SLSSPTVTLSAPLEGAK*DSPVRR	741	1	2.52807e+06
O60716	CTNND1	Catenin delta-1	ELIGK*HAIPNLVK	749	1	2.54447e+06
Q04828	AKR1C2	Aldo-keto reductase family 1 member C2	MDSK*YQCVK	4	1	2.57433e+06
P06702	S100A9	Protein S100-A9	LGHPDTLNQGEFK*ELVR	38	1	2.58213e+06
P06576	ATP5B	ATP synthase subunit beta, mitochondrial	VLDSGAPIK*IPVGPETLGR	133	1	2.59047e+06
A0A024RD80	HSP90AB1	Heat shock protein 90kDa alpha (Cytosolic), class B member 1, isoform CRA_a	TLTLVDTGIGMTK*ADLINNLGTIAK	95	0.995	2597700
A0A024QZN9	VDAC2	Voltage-dependent anion channel 2, isoform CRA_a	LTFDTTFSPNTGKK*	146	0.536	2.60193e+06
Q9BTT0	ANP32E	Acidic leucine-rich nuclear phosphoprotein 32 family member E	DLSTVEALQNLKNLK*	116	0.618	2.62247e+06
P08069	IGF1R	Insulin-like growth factor 1 receptor	VAIK*TVNEAASMR	1033	1	2638400
A0A024RAM4	MAP1B	Microtubule-associated protein 1B, isoform CRA_b	DLSTPGLEK*DSGGK	1858	0.706	2.64937e+06
P30876	POLR2B	DNA-directed RNA polymerase II subunit RPB2	HGQK*GTCGIQYR	942	1	2.66743e+06
A0A0A0MRK6	MTX1	Metaxin 1, isoform CRA_b	VHK*ISNPWQSPSGTLPALR	190	1	2670300
O00231	PSMD11	26S proteasome non-ATPase regulatory subunit 11	EASIDILHSIVK*R	32	1	2674600
B0YJ88	RDX	Radixin	K*QLQALSSELAQAR	526	1	2.67593e+06
P04083	ANXA1	Annexin A1	DLAK*DITSDTSGDFR	166	1	2.67797e+06
P57735	RAB25	Ras-related protein Rab-25	VVLIGESGVGK*TNLLSR	25	1	2687900
A8K5D4	MPZL1	Myelin protein zero-like 1, isoform CRA_b	DYTGCSTSESLSPVK*QAPR	213	1	2.69997e+06
Q9NX57	RAB20	Ras-related protein Rab-20	IVLLGDMNVGK*TSLLQR	18	1	2.77063e+06
Q53F64		Heterogeneous nuclear ribonucleoprotein AB isoform a variant (Fragment)	MFVGGLSWDTSK*K	83	0.55	2.77837e+06
A8K7F6	EIF4A1	Eukaryotic initiation factor 4A-I	KGVAINMVTEEDK*R	381	1	2.79513e+06
P68366	TUBA4A	Tubulin alpha-4A chain	DVNAAIAAIK*TK	336	0.82	2.81033e+06
P28838	LAP3	Cytosol aminopeptidase	AAGIDEQENWHEGK*ENIR	118	1	2824700
A0A0S2Z3L2	ATP2A2	ATPase Ca++ transporting cardiac muscle slow twitch 2 isoform 1 (Fragment)	NYLEPGK*ECVQPATK	995	0.999	2.92287e+06
P78527	PRKDC	DNA-dependent protein kinase catalytic subunit	LAAVVSACK*QLHR	1456	1	2.93503e+06
Q4LE69	PIK4CA	PIK4CA variant protein (Fragment)	ITNVSAIIK*PYPK	1768	0.995	2949500
P58107	EPPK1	Epiplakin	DLAQGTK*TLQEVTEMDSVKR	2739	1	2963500
Q86YT6	MIB1	E3 ubiquitin-protein ligase MIB1	GHGEWAEAMLPTLGK*VGR	368	1	2.97537e+06
A0A024R1P2	RAC2	Ras-related C3 botulinum toxin substrate 2 (Rho family, small GTP binding protein Rac2), isoform CRA_a	LAPITYPQGLALAK*EIDSVK	147	0.944	2.98567e+06
Q9BRK3	MXRA8	Matrix-remodeling-associated protein 8	SEDIQLDYK*NNILK	410	0.996	2.98637e+06
A0A024R1N4	XRCC6	X-ray repair complementing defective repair in Chinese hamster cells 6 (Ku autoantigen, 70kDa), isoform CRA_a	TFNTSTGGLLLPSDTK*R	317	1	3.02843e+06
A0A0S2Z4Z9	NONO	Non-POU domain containing octamer-binding isoform 1 (Fragment)	ALIEMEK*QQQDQVDR	279	1	3.07273e+06
B2R761	SCP2	Non-specific lipid-transfer protein	GSVLPNSDK*K	491	0.981	3078500
Q14126	DSG2	Desmoglein-2	SLQEANAEK*VTQEIVTER	901	1	3.08577e+06
P46734	MAP2K3	Dual specificity mitogen-activated protein kinase kinase 3	ATVNSQEQK*R	105	1	3.10877e+06
A0A140VJQ6	OSBPL11	Oxysterol-binding protein	VVLPTFILEK*R	395	1	3165300
P30050	RPL12	60S ribosomal protein L12	ELSGTIK*EILGTAQSVGCNVDGR	130	1	3.16617e+06
P55072	VCP	Transitional endoplasmic reticulum ATPase	QLAQIK*EMVELPLR	217	1	3167100
A0A140VJT0	PPP2R2A	Serine/threonine-protein phosphatase 2A 55 kDa regulatory subunit B	VVIFQQEQENK*IQSHSR	62	1	3.20747e+06
Q01844	EWSR1	RNA-binding protein EWS	GDATVSYEDPPTAK*AAVEWFDGK	424	1	3285300
A0A024RC92	FES	Tyrosine-protein kinase	NCLVTEK*NVLK	694	0.956	3.31507e+06
A0A140VK56	TALDO1	Transaldolase	LIELYK*EAGISK	130	1	3.33187e+06
A0A024R8B8	C9orf28	Chromosome 9 open reading frame 28, isoform CRA_a	ENSHLGNVLVDMK*LIDIK	115	0.999	3.33843e+06
Q9BRX8	FAM213A	Redox-regulatory protein FAM213A	AALEYLEDIDLK*TLEKEPR	55	0.976	3.34027e+06
A0A024R4F1	ENO1	Enolase 1, (Alpha), isoform CRA_a	K*LNVTEQEK	81	1	3367000
O95236	APOL3	Apolipoprotein L3	TYAAIEDEYVQQK*DEQFR	144	1	3.45797e+06
Q01105	SET	Protein SET	EFHLNESGDPSSK*STEIK	167	0.99	3.46377e+06
Q59GM9	NCF4	Neutrophil cytosol factor 4	VLYPNDNFFEGK*ELR	312	1	3.49813e+06
A0A024R0H1	SLC16A1	Solute carrier family 16 (Monocarboxylic acid transporters), member 1, isoform CRA_b	EEETSIDVAGKPNEVTK*AAESPDQK	479	0.999	3.53293e+06
P08754	GNAI3	Guanine nucleotide-binding protein G(k) subunit alpha	LK*IDFGEAAR	92	1	3544000
P30876	POLR2B	DNA-directed RNA polymerase II subunit RPB2	EVLQK*EMLPHVGVSDFCETK	345	1	3.57603e+06
A0A024R1X8	JUP	Junction plakoglobin, isoform CRA_a	LLNQPNQWPLVK*ATIGLIR	499	1	3.57687e+06
A0A090N8Q3	TMUB1	Transmembrane and ubiquitin-like domain-containing protein 1	AWPHDTIGSLK*R	129	0.998	3.60213e+06
A0A024RAM0	TNPO1	Transportin 1, isoform CRA_a	SLSGLILKNNVK*	85	0.562	3631300
Q04828	AKR1C2	Aldo-keto reductase family 1 member C2	LNDGHFMPVLGFGTYAPAEVPK*SK	31	0.738	3.66543e+06
P16152	CBR1	Carbonyl reductase [NADPH] 1	ALK*SCSPELQQK	148	1	3.77363e+06
Q6P2Q9	PRPF8	Pre-mRNA-processing-splicing factor 8	DLILADYGKK*	1994	0.567	3.79107e+06
O60493	SNX3	Sorting nexin-3	VVVPPLPGK*AFLR	95	1	3824000
A0A024R4E2	TARDBP	TAR DNA binding protein, isoform CRA_b	LPNSK*QSQDEPLR	181	1	3.83137e+06
P20700	LMNB1	Lamin-B1	K*QLADETLLK	182	1	3.84877e+06
Q9P225	DNAH2	Dynein heavy chain 2, axonemal	FIEPPVLNMK*SVLEDSTPR	3825	1	3.90297e+06
B4DIH5	COPS2	COP9 signalosome complex subunit 2	IDQVNQLLELDHQK*R	351	1	3.91843e+06
A0A024R1X8	JUP	Junction plakoglobin, isoform CRA_a	NLSDVATK*QEGLESVLK	385	1	3988100
Q6IA69	NADSYN1	Glutamine-dependent NAD(+) synthetase	HK*MTTLTPAYHAENYSPEDNR	649	1	3.99187e+06
Q96J02	ITCH	E3 ubiquitin-protein ligase Itchy homolog	VYYVDHVEK*R	350	1	4031000
Q15366	PCBP2	Poly(rC)-binding protein 2	QMSGAQIK*IANPVEGSTDR	322	1	4032000
A0A024R9Z8	AHR	Aryl hydrocarbon receptor, isoform CRA_a	LASLLPFPQDVINKLDK*	66	0.534	4038300
Q549N5	SRPRB	Signal recognition particle receptor beta subunit	SAK*LIQQQLEK	191	1	4.17787e+06
P00558	PGK1	Phosphoglycerate kinase 1	ALESPERPFLAILGGAK*VADK	216	0.813	4.22033e+06
Q9BTT0	ANP32E	Acidic leucine-rich nuclear phosphoprotein 32 family member E	DLSTVEALQNLK*NLK	113	0.877	4239800
P49327	FASN	Fatty acid synthase	VVVQVLAEEPEAVLKGAK*	1869	0.582	4.24827e+06
P09936	UCHL1	Ubiquitin carboxyl-terminal hydrolase isozyme L1	CFEK*NEAIQAAHDAVAQEGQCR	135	1	4.27457e+06
M0QYS1	RPL13A	60S ribosomal protein L13a (Fragment)	LAAIVAK*QVLLGR	24	1	4.28333e+06
A4D2P0	RAC	Ras-related C3 botulinum toxin substrate 2	MQAIK*CVVVGDGAVGK	5	1	4.38083e+06
A0A024R244	SYK	Tyrosine-protein kinase	GSEVTAMLEK*GER	587	1	4398400
Q9Y4X5	ARIH1	E3 ubiquitin-protein ligase ARIH1	QFCFNCGENWHDPVKCK*	318	0.569	4.40533e+06
Q15758	SLC1A5	Neutral amino acid transporter B(0)	GPAGDATVASEK*ESVM	537	1	4417000
A0A0S2Z4Y4	HGS	Hepatocyte growth factor-regulated tyrosine kinase substrate isoform 1 (Fragment)	IGSTIDDTISK*FR	218	1	4.45467e+06
A0A024RAM4	MAP1B	Microtubule-associated protein 1B, isoform CRA_b	SPDEEDYDYESYEK*TTR	1894	1	4.46173e+06
Q6ZRV2	FAM83H	Protein FAM83H	VPAAFPTK*VPVPGPGSGGNGPER	639	1	4.46807e+06
B4E0Y9	STK24	Serine/threonine-protein kinase 24	LADFGVAGQLTDTQIK*R	197	1	4478600
Q13619	CUL4A	Cullin-4A	TLQSLACGK*AR	635	1	4.47863e+06
A0A087X2I1	PSMC6	26S protease regulatory subunit 10B	GCLLYGPPGTGK*TLLAR	194	1	4.50247e+06
P27708	CAD	CAD protein	LSSFVTK*GYR	1411	1	4.50727e+06
A0A140VJZ1	USP5	Ubiquitin carboxyl-terminal hydrolase 5	IGEWELIQESGVPLK*PLFGPGYTGIR	318	1	4.52843e+06
P58107	EPPK1	Epiplakin	TLQEVTEMDSVK*R	2751	1	4.55557e+06
Q9Y4R8	TELO2	Telomere length regulation protein TEL2 homolog	ETLLGK*VVALPDHLGNR	159	1	4.63623e+06
Q6IBN1	HNRPK	HNRPK protein	ILLQSK*NAGAVIGK	52	1	4639700
B2R960	TXNL1	Thioredoxin-like protein 1	IK*QHLENDPGSNEDTDIPK	104	1	4758500
B4E3I3		cDNA FLJ59614, highly similar to Ubiquitin fusion degradation protein 1 homolog	GGK*IIMPPSALDQLSR	45	1	4806900
Q9Y3I0	RTCB	tRNA-splicing ligase RtcB homolog	GGGVGGFLPAMK*QIGNVAALPGIVHR	67	1	4.91747e+06
A0A024RBT0	WDR66	WD repeat domain 66, isoform CRA_a	K*TLLGPAYGSPIEQTQVLPVR	837	1	4933000
A0A024R4E2	TARDBP	TAR DNA binding protein, isoform CRA_b	AVQK*TSDLIVLGLPWK	102	1	4.94117e+06
A0A024R936	NCF2	Neutrophil cytosolic factor 2 (65kDa, chronic granulomatous disease, autosomal 2), isoform CRA_a	QK*LYEPVVIPVGR	170	1	4.96427e+06
A7UJ17	DNAJB6	DnaJ homolog subfamily B member 6	QVAEAYEVLSDAKK*R	61	0.55	5.00007e+06
G3V4X1	PSMC1	26S protease regulatory subunit 4 (Fragment)	TLLAK*AVANQTSATF	74	1	5294200
B4DE59		cDNA FLJ60424, highly similar to Junction plakoglobin	SLLEGQEDHYNNLSASK*VL	561	1	5327300
P07737	PFN1	Profilin-1	TK*STGGAPTFNVTVTK	91	1	5343800
P27708	CAD	CAD protein	LGPGK*GEVRPELGSR	1657	1	5.36873e+06
Q13740	ALCAM	CD166 antigen	DLGNMEENK*K	572	0.508	5.41593e+06
A0A024RDL1	CCT6A	Chaperonin containing TCP1, subunit 6A (Zeta 1), isoform CRA_a	IITEGFEAAKEK*	129	0.636	5513800
F8W930	IGF2BP2	Insulin-like growth factor 2 mRNA-binding protein 2	NITK*QTQSR	227	1	5516800
A5Y5A3	TPD52	PC1/MRPS28 fusion protein	VEEEIQTLSQVLAAK*EK	100	0.773	5615900
Q6ZRV2	FAM83H	Protein FAM83H	EGPEEPGLAK*QDSFR	664	1	5.62663e+06
O60493	SNX3	Sorting nexin-3	K*QGLEQFINK	119	1	5.73403e+06
P62913	RPL11	60S ribosomal protein L11	AAK*VLEQLTGQTPVFSK	38	1	5761600
J3KPQ4	ARHGAP9	Rho GTPase activating protein 9, isoform CRA_a	VSGNLAVVQK*LR	659	1	5802000
Q9HBI6	CYP4F11	Phylloquinone omega-hydroxylase CYP4F11	DEDGK*ELSDEDIR	311	1	5.82367e+06
P23396	RPS3	40S ribosomal protein S3	K*PLPDHVSIVEPK	202	1	5.86407e+06
A0A024R694	ACTN1	Actinin, alpha 1, isoform CRA_a	VPENTMHAMQQK*LEDFR	312	1	5869100
B4DKQ5	TOM1	Target of Myb protein 1	KEVK*YEAPQATDGLAGALDAR	394	0.8	5.93643e+06
B0QZ18	CPNE1	Copine-1	AQGWAPLKPLPPSAK*DPAQAPQA	534	0.896	5.97073e+06
P20700	LMNB1	Lamin-B1	IESLSSQLSNLQK*ESR	312	1	5.99207e+06
P22626	HNRNPA2B1	Heterogeneous nuclear ribonucleoproteins A2/B1	LTDCVVMRDPASK*R	59	1	6247500
P04406	GAPDH	Glyceraldehyde-3-phosphate dehydrogenase	AGAHLQGGAK*R	117	1	6254200
Q15645	TRIP13	Pachytene checkpoint protein 2 homolog	VVNAVLTQIDQIK*R	288	1	6.28717e+06
A0A140VJS3	PSMC5	Testicular tissue protein Li 149	K*IAELMPGASGAEVK	346	1	6329200
A0A0C4DFL7	CYP51A1	Lanosterol 14-alpha demethylase	TVCGENLPPLTYDQLK*DLNLLDR	364	1	6.33347e+06
A0A024RE04	RP11-98F14.6	Uncharacterized protein	K*AMFDSDFK	273	1	6.33553e+06
O60716	CTNND1	Catenin delta-1	ESK*TPAILEASAGAIQNLCAGR	676	1	6.37503e+06
P53621	COPA	Coatomer subunit alpha	GFFEGTIASK*GK	825	0.803	6.39033e+06
O43291	SPINT2	Kunitz-type protease inhibitor 2	TVWSSGDDK*EQLVK	242	1	6.39507e+06
A0A024R7C7	ILF3	Interleukin enhancer binding factor 3, 90kDa, isoform CRA_d	GWPLELLCEK*SIGTANRPMGAGEALR	257	1	6.46323e+06
P78527	PRKDC	DNA-dependent protein kinase catalytic subunit	K*GGSWIQEINVAEK	4023	1	6.46473e+06
P05023	ATP1A1	Sodium/potassium-transporting ATPase subunit alpha-1	AVFQANQENLPILK*R	444	1	6.60363e+06
A0A087WYT3	PTGES3	Prostaglandin E synthase 3	DVNVNFEK*SK	37	0.977	6614500
P06396	GSN	Gelsolin	LFACSNK*IGR	675	1	6.67997e+06
P11142	HSPA2	Heat shock 70kDa protein 2, isoform CRA_a	AMTK*DNNLLGK	451	1	6.69083e+06
A0A024RAU0	OLR1	Oxidised low density lipoprotein (Lectin-like) receptor 1, isoform CRA_a	TFDDLK*IQTVK	7	1	6.76253e+06
P07195	LDHB	L-lactate dehydrogenase B chain	GLTSVINQKLK*	310	0.561	6.83323e+06
A0A024R9M9	CHP	Calcium binding protein P22, isoform CRA_a	ASTLLRDEELEEIKK*	19	0.541	6.87417e+06
P15924	DSP	Desmoplakin	FGEK*VTQLTDR	859	1	6.91823e+06
B0I1T2	MYO1G	Unconventional myosin-Ig	AK*VAAMGALQGLR	815	1	6.91993e+06
Q15742	NAB2	NGFI-A-binding protein 2	SPLELGEK*LSPLPGGPGAGDPR	169	1	7.00163e+06
Q53GL6	RALY	RNA binding protein (Autoantigenic, hnRNP-associated with lethal yellow) long isoform variant (Fragment)	VFIGNLNTALVK*K	34	0.843	7.09293e+06
P13010	XRCC5	X-ray repair cross-complementing protein 5	LGGHGPSFPLK*GITEQQK	195	0.999	7.10143e+06
A0A024RBS2	RPLP0	60S acidic ribosomal protein P0	GHLENNPALEK*LLPHIR	77	1	7.12843e+06
A8K2T7	EGFR	Epidermal growth factor receptor	IK*VLGSGAFGTVYK	716	1	7.18297e+06
A0A087WVQ6	CLTC	Clathrin heavy chain	AHIAQLCEK*AGLLQR	623	1	7236700
P05556	ITGB1	Integrin beta-1	SAVTTVVNPK*YEGK	794	0.986	7.31057e+06
A0A0S2Z4Z9	NONO	Non-POU domain containing octamer-binding isoform 1 (Fragment)	GIVEFSGK*PAAR	198	1	7.35277e+06
P30876	POLR2B	DNA-directed RNA polymerase II subunit RPB2	HAIYDK*LDDDGLIAPGVR	847	1	7.36397e+06
I4AY87	MIF	Macrophage migration inhibitory factor (Fragment)	SYSK*LLCGLLAER	78	1	7.42353e+06
F8W930	IGF2BP2	Insulin-like growth factor 2 mRNA-binding protein 2	FAGASIK*IAPAEGPDVSER	468	1	7.43563e+06
A0A140VKA6	ST13	Hsc70-interacting protein	YQSNPK*VMNLISK	353	1	7.43617e+06
Q86YT6	MIB1	E3 ubiquitin-protein ligase MIB1	KGQSPLDLCPDPNLCKALAK*	791	0.62	7.45697e+06
A0A024RDS4	GJB6	Gap junction protein	NHPNHALK*ESK	237	1	7.46867e+06
B2R6U9	JAG1	Delta-like protein	EQLNQIK*NPIEK	1123	0.989	7.61533e+06
A0A0S2Z4R4	HGS	Hepatocyte growth factor-regulated tyrosine kinase substrate isoform 1 (Fragment)	ATSTTELPPEYLTSPLSQQSQLPPK*R	251	1	7.62747e+06
A0A087WYT3	PTGES3	Prostaglandin E synthase 3	DVNVNFEKSK*	39	0.725	7660100
A0A024RBS2	RPLP0	60S acidic ribosomal protein P0	DMLLANK*VPAAAR	106	1	7666700
O14727	APAF1	Apoptotic protease-activating factor 1	LPLNIEEAK*DR	224	1	7756200
F8VYN9	ARL1	ADP-ribosylation factor-like protein 1	IGISK*SELVAMLEEEELR	104	1	7.79537e+06
A0A024RDS4	GJB6	Gap junction protein	NDFK*DIEDIKK	116	1	7.85633e+06
A0A024R1N1	MYH9	Myosin, heavy polypeptide 9, non-muscle, isoform CRA_a	VAAYDKLEK*TK	1413	0.875	7.87893e+06
A0A024R936	NCF2	Neutrophil cytosolic factor 2 (65kDa, chronic granulomatous disease, autosomal 2), isoform CRA_a	DLK*EALIQLR	95	1	7.89727e+06
Q12846	STX4	Syntaxin-4	LGNK*VQELEK	58	1	7.97383e+06
A0A140VJK6	GMPS	Testicular tissue protein Li 82	SGNIVAGIANESKK*	183	0.908	8.02693e+06
P09769	FGR	Tyrosine-protein kinase Fgr	TEDDLTFTK*GEK	100	0.992	8.07073e+06
A8K2M0	PSMC4	Proteasome (Prosome, macropain) 26S subunit, ATPase, 4, isoform CRA_b	ENAPAIIFIDEIDAIATK*R	273	1	8.30357e+06
P30876	POLR2B	DNA-directed RNA polymerase II subunit RPB2	VSANK*GEIGDATPFNDAVNVQK	993	1	8.30833e+06
A0A024R324	RHOA	Ras homolog gene family, member A, isoform CRA_a	HFCPNVPIILVGNKK*	119	0.9	8.40637e+06
P25685	DNAJB1	DnaJ homolog subfamily B member 1	GASDEEIK*R	21	1	8437400
Q6IBN1	HNRPK	HNRPK protein	LLIHQSLAGGIIGVK*GAK	163	0.843	8.43963e+06
A0A0G2JIW1	HSPA1B	Heat shock 70 kDa protein 1B	VLDK*CQEVISWLDANTLAEKDEFEHK	574	1	8481900
P98172	EFNB1	Ephrin-B1	AAALSLSTLASPK*GGSGTAGTEPSDIIIPLR	289	1	8.52417e+06
O43567	RNF13	E3 ubiquitin-protein ligase RNF13	K*GDEYDVCAICLDEYEDGDKLR	233	1	8.54827e+06
A8K287	SNAP23	Synaptosomal-associated protein	TITMLDEQK*EQLNR	49	1	8.70767e+06
P55072	VCP	Transitional endoplasmic reticulum ATPase	VINQILTEMDGMSTK*K	614	0.55	8.80143e+06
A0A024R244	SYK	Tyrosine-protein kinase	ISDFGLSK*ALR	517	1	8.89067e+06
H0Y4R2	POR	NADPH--cytochrome P450 reductase (Fragment)	SYENQKPPFDAK*NPFLAAVTTNR	333	0.967	8.96803e+06
B4DGC6		cDNA FLJ58177, highly similar to Transmembrane protein 94	ALSVLK*EQLEAVLEGHLR	37	1	9129300
Q53F64		Heterogeneous nuclear ribonucleoprotein AB isoform a variant (Fragment)	MFVGGLSWDTSKK*	84	0.548	9.20137e+06
Q01105	SET	Protein SET	VLSK*EFHLNESGDPSSK	154	1	9531500
P62191	PSMC1	26S protease regulatory subunit 4	VAEEHAPSIVFIDEIDAIGTK*R	293	1	9735900
Q01650	SLC7A5	Large neutral amino acids transporter small subunit 1	ALAAPAAEEK*EEAR	19	1	9.95543e+06
A0A0A6YYL4	CORO7-PAM16	Coronin	VPAEGLEEVLTTPETVLTGHTEK*ICSLR	596	1	10095300
A0A024R816	TTYH3	Protein tweety homolog	AK*YLATSQPRPDSSGSH	508	1	1.02623e+07
Q96S55	WRNIP1	ATPase WRNIP1	VLITENDVK*EGLQR	482	1	1.05482e+07
O43567	RNF13	E3 ubiquitin-protein ligase RNF13	CVDPWLTK*TK	273	0.865	1.05924e+07
P09769	FGR	Tyrosine-protein kinase Fgr	TLKPGTMSPK*AFLEEAQVMK	301	0.993	1.06353e+07
P09769	FGR	Tyrosine-protein kinase Fgr	VAVK*TLKPGTMSPK	291	0.998	1.06413e+07
A0A024R3V8	TSNAX	Translin-associated factor X, isoform CRA_c	TPSSDAQDK*QFGTWR	173	1	1.07086e+07
A0A140VJS3	PSMC5	Testicular tissue protein Li 149	NIK*VIMATNR	290	1	1.07242e+07
A0A024R9Z8	AHR	Aryl hydrocarbon receptor, isoform CRA_a	QVVVEPQQQLCQK*MK	641	0.986	1.07863e+07
A0A024RE04	RP11-98F14.6	Uncharacterized protein	AIDSSNLK*DDYSTAQR	255	1	1.07927e+07
A8K0M6	TMEM87A	Transmembrane protein 87A	FAFSPLSEEEEEDEQK*EPMLK	484	0.996	1.08382e+07
P30876	POLR2B	DNA-directed RNA polymerase II subunit RPB2	YSLATGNWGDQK*K	457	0.964	1.08496e+07
B4E3D4	GPNMB	cDNA FLJ56293, highly similar to Transmembrane glycoprotein NMB	AVFFPGNQEKDPLLKNQEFK*	604	0.631	1.08842e+07
Q5JSH3	WDR44	WD repeat-containing protein 44	ITGIEPLPGENK*ILVTSNDSR	756	1	1.09319e+07
Q13393	PLD1	Phospholipase D1	MPWHDIASAVHGK*AAR	688	1	1.10028e+07
B4DWA6	CAPZB	Capping protein (Actin filament) muscle Z-line, beta, isoform CRA_d	STLNEIYFGK*TK	298	0.927	1.10163e+07
P33527	ABCC1	Multidrug resistance-associated protein 1	TYQVAHMKSK*	498	0.713	1.10791e+07
P05023	ATP1A1	Sodium/potassium-transporting ATPase subunit alpha-1	IISANGCK*VDNSSLTGESEPQTR	212	1	1.15083e+07
Q96RG5	IRS2	Insulin receptor substrate 2 insertion mutant (Fragment)	GLGQSK*NLTGVYR	213	1	1.15439e+07
Q15758	SLC1A5	Neutral amino acid transporter B(0)	SELPLDPLPVPTEEGNPLLK*HYR	522	1	1.17908e+07
D3DNI3	PFN2	Profilin (Fragment)	EGVHGGTLNK*K	326	0.997	1.18541e+07
A0A0D9SF60	PKP4	Plakophilin-4	SPSIDSIQK*DPR	517	1	12088300
Q99808	SLC29A1	Equilibrative nucleoside transporter 1	LDLISK*GEEPR	255	1	1.27125e+07
P47929	LGALS7	Galectin-7	SNVPHK*SSLPEGIRPGTVLR	7	1	1.27263e+07
B7Z3K9	ALDOC	Fructose-bisphosphate aldolase	VDK*GVVPLAGTDGETTTQGLDGLSER	198	1	12935100
A0A0S2Z428	KRT6A	HCG2039812, isoform CRA_b (Fragment)	VELQAK*ADTLTDEINFLR	287	1	12984000
A8K2T7	EGFR	Epidermal growth factor receptor	ITDFGLAK*LLGAEEK	860	1	13363000
A0A024QZP6	H2AFY2	Core histone macro-H2A	GK*SETILSPPPEKR	123	1	1.34777e+07
A0A024R1N1	MYH9	Myosin, heavy polypeptide 9, non-muscle, isoform CRA_a	K*AGKLDPHLVLDQLR	679	0.69	1.37103e+07
H0Y4R2	POR	NADPH--cytochrome P450 reductase (Fragment)	SYENQK*PPFDAK	327	1	1.37845e+07
Q04828	AKR1C1	Aldo-keto reductase family 1 member C1	QLEMILNK*PGLK	179	0.999	1.3999e+07
P30876	POLR2B	DNA-directed RNA polymerase II subunit RPB2	TFIGK*IPIMLR	151	1	14207100
A0A024R9Z8	AHR	Aryl hydrocarbon receptor, isoform CRA_a	HMQNEK*FFR	560	1	14323000
P68371	TUBB2A	Tubulin beta-2A chain	TLK*LTTPTYGDLNHLVSATMSGVTTCLR	216	1	1.44173e+07
O60716	CTNND1	Catenin delta-1	LVLINK*SGNR	810	1	14877000
A0A024R7T3	HNRPF	Heterogeneous nuclear ribonucleoprotein F, isoform CRA_a	YIGIVK*QAGLER	224	1	15064600
P62913	RPL11	60S ribosomal protein L11	VLEQLTGQTPVFSK*AR	52	1	1.53067e+07
Q59H06	TAP2	Transporter 2, ATP-binding cassette, sub-family B isoform 1 variant (Fragment)	QDLGFFQETK*TGELNSR	246	1	1.54777e+07
Q14126	DSG2	Desmoglein-2	GSSSASIVK*GQHEMSEMDGR	706	1	1.55023e+07
Q14126	DSG2	Desmoglein-2	FLDDLGLK*FK	832	0.988	1.55283e+07
A0A087X2I1	PSMC6	26S protease regulatory subunit 10B	LDILK*IHAGPITK	328	0.999	15559000
Q7Z3R8	DKFZp686D10173	DNA-directed RNA polymerase subunit beta	LSYISALGMMTRISSQFEK*	461	1	15817000
K7ELC2	RPS15	40S ribosomal protein S15	EAPPMEKPEVVK*THLR	84	1	15901000
B4E1U9	CDC42	cDNA FLJ54776, highly similar to Cell division control protein 42 homolog	AVK*YVECSALTQK	198	1	1.59043e+07
P68363	TUBA1B	Tubulin alpha-1B chain	AYHEQLSVAEITNACFEPANQMVK*CDPR	304	1	1.60503e+07
B2R914	GJB2	Gap junction protein	SEFK*DIEEIK	116	1	1.6215e+07
A0A024R8N2	ITGB4	Integrin beta	LCTENLLK*PDTR	834	1	1.62163e+07
Q04828	AKR1C2	Aldo-keto reductase family 1 member C2	YQCVK*LNDGHFMPVLGFGTYAPAEVPK	9	1	16470000
E9PAV3	NACA	Nascent polypeptide-associated complex subunit alpha, muscle-specific form	IEDLSQQAQLAAAEKFK*	2007	0.588	1.64737e+07
B5MCA4	EPCAM	Epithelial cell adhesion molecule	AEIK*EMGEMHR	331	1	1.67707e+07
A0A087WUF0	CYP4F3	Docosahexaenoic acid omega-hydroxylase CYP4F3	TLPSQGVDDFLQAKAK*	292	0.588	1.74767e+07
P68104	EEF1A1	Elongation factor 1-alpha 1	FEK*EAAEMGK	44	1	1.76727e+07
A0A140VJS3	PSMC5	Testicular tissue protein Li 149	LDILK*IHSR	330	1	18141000
A0A024R968	ATP2B4	Calcium-transporting ATPase	TSPVEGLSGNPADLEK*R	75	1	1.84977e+07
P05023	ATP1A3	Sodium/potassium-transporting ATPase subunit alpha-3	AAVPDAVGK*CR	605	1	1.86173e+07
A0A0S2Z428	KRT6A	HCG2039812, isoform CRA_b (Fragment)	K*QCANLQAAIADAEQR	400	1	18802800
Q5VXU3	CHIC1	Cysteine-rich hydrophobic domain-containing protein 1	SIQK*LIEWENNR	176	1	18900000
J3QLH6	PSMC5	26S protease regulatory subunit 8 (Fragment)	VSGSELVQK*F	214	1	1.96233e+07
A0A0S2Z4Z9	NONO	Non-POU domain containing octamer-binding isoform 1 (Fragment)	LVIK*NQQFHK	243	0.999	19713000
A0A024QZJ4	MYH11	Myosin, heavy polypeptide 11, smooth muscle, isoform CRA_a	LFTK*VKPLLQVTR	840	1	2.07533e+07
A8K7F6	EIF4A1	Eukaryotic initiation factor 4A-I	K*GVAINMVTEEDKR	369	1	20796000
E3WH17	SQSTM1-ALK	Tyrosine-protein kinase receptor	CSVCPDYDLCSVCEGK*GLHR	157	1	21644000
P29034	S100A2	Protein S100-A2	ELLHK*ELPSFVGEK	41	1	2.17433e+07
P11142	HSPA8	Heat shock cognate 71 kDa protein	GTLDPVEK*ALR	319	1	21934500
P04792	HSPB1	Heat shock protein beta-1	AQLGGPEAAK*SDETAAK	198	1	23705000
P52895	AKR1C2	Aldo-keto reductase family 1 member C2	LLEMILNK*PGLK	179	0.998	24153000
Q04828	AKR1C2	Aldo-keto reductase family 1 member C2	GVVVLAK*SYNEQR	270	1	2.47666e+07
Q04828	AKR1C1	Aldo-keto reductase family 1 member C1	SK*ALEATK	33	1	25056500
P68104	EEF1A1	Elongation factor 1-alpha 1	VETGVLK*PGMVVTFAPVNVTTEVK	273	1	2.55903e+07
P68104	EEF1A1	Elongation factor 1-alpha 1	KLEDGPK*FLK	392	1	2.58833e+07
Q9HBI6	CYP4F11	Phylloquinone omega-hydroxylase CYP4F11	TLPTQGIDDFLKNK*	290	0.578	2.80067e+07
P05023	ATP1A1	Sodium/potassium-transporting ATPase subunit alpha-1	DAK*ACVVHGSDLK	661	1	2.85617e+07
A0A0S2Z428	KRT6A	HCG2039812, isoform CRA_b (Fragment)	K*LLEGEECR	467	1	2.93427e+07
Q59EG8	PSMD2	Proteasome 26S non-ATPase subunit 2 variant	EWQELDDAEK*VQR	183	1	3.08797e+07
Q53EM5	TKT	Transketolase	K*ISSDLDGHPVPK	102	1	3.21037e+07
A8K7F6	EIF4A1	Eukaryotic initiation factor 4A-I	DFTVSAMHGDMDQK*ER	309	1	3.44603e+07
A0A0S2Z428	KRT6A	HCG2039812, isoform CRA_b (Fragment)	TLNNK*FASFIDK	173	1	3.44887e+07
P33527	ABCC1	Multidrug resistance-associated protein 1	RPVK*DGGGTNSITVR	636	1	3.63773e+07
Q04828	AKR1C2	Aldo-keto reductase family 1 member C2	EEPWVDPNSPVLLEDPVLCALAK*K	246	0.876	3.98803e+07
A0A024RB16	FAM62A	Family with sequence similarity 62 (C2 domain containing), member A, isoform CRA_a	K*LVSIVHGCR	997	1	4.12657e+07
B2R914	GJB2	Gap junction protein	DIEEIK*TQK	122	0.999	4.29797e+07
Q59GX2	SLC2A1	Solute carrier family 2 (Facilitated glucose transporter), member 1 variant (Fragment)	QGGASQSDK*TPEELFHPLGADSQV	502	1	4.83023e+07
A0A0S2Z489	PSMD12	Proteasome (Prosome, macropain) 26S subunit, non-ATPase, 12, isoform CRA_a (Fragment)	LTK*TLATIK	147	1	4.97357e+07
B4DNB9	AP2M1	cDNA FLJ53069, highly similar to AP-2 complex subunit mu-1	VVIK*SNFKPSLLAQK	333	1	52845000
Q53EM5	TKT	Transketolase	ESWHGK*PLPK	260	1	5.33863e+07
J3KPF3	SLC3A2	4F2 cell-surface antigen heavy chain	FTGLSK*EELLK	167	1	5.36917e+07
D3DNI3	PFN2	Profilin (Fragment)	TK*SQGGEPTYNVAVGR	285	1	61698000
P17302	GJA1	Gap junction alpha-1 protein	GK*SDPYHATSGALSPAK	243	1	63351000
P68371	TUBB2A	Tubulin beta-2A chain	K*LAVNMVPFPR	252	1	6.81157e+07
P33527	ABCC1	Multidrug resistance-associated protein 1	TYQVAHMK*SK	496	1	6.87517e+07
A0A0S2Z428	KRT6A	HCG2039812, isoform CRA_b (Fragment)	WTLLQEQGTK*TVR	204	1	6.98623e+07
P29034	S100A2	Protein S100-A2	ELPSFVGEK*VDEEGLK	50	1	7.09067e+07
A0A0S2Z428	KRT6A	HCG2039812, isoform CRA_b (Fragment)	NTK*QEIAEINR	378	1	70925000
P11142	HSPA8	Heat shock cognate 71 kDa protein	NQTAEKEEFEHQQK*ELEK	597	1	8.51547e+07
Q53EM5	TKT	Transketolase	K*KILATPPQEDAPSVDIANIR	282	0.55	96477000
A0A0S2Z428	KRT6A	HCG2039812, isoform CRA_b (Fragment)	EQIK*TLNNK	168	1	98273000
Q53EM5	TKT	Transketolase	GITGVEDK*ESWHGKPLPK	254	1	100778000
P51970	NDUFA8	NADH dehydrogenase [ubiquinone] 1 alpha subcomplex subunit 8	KQQAK*FDECVLDK	106	1	101315000
Q53EM5	TKT	Transketolase	K*ILATPPQEDAPSVDIANIR	283	1	111254000
A0A0S2Z428	KRT6A	HCG2039812, isoform CRA_b (Fragment)	K*DVDAAYMNK	272	1	226880000
A0A024R1T2	KRTHA5	Keratin, hair, acidic, 5, isoform CRA_a	TIEELQK*	156	1	239730000
A0A024RCL1	DDR1	Discoidin domain receptor family, member 1, isoform CRA_a	ILRPDATK*NAR	663	1	6.16243e+08
A0A024R244	SYK	Tyrosine-protein kinase	ELGSGNFGTVK*K	386	0.9
A0A024R3E3	APOA1	Apolipoprotein A-I, isoform CRA_a	VQPYLDDFQK*K	130	0.871
A0A024R4F1	ENO1	Enolase 1, (Alpha), isoform CRA_a	TIAPALVSK*K	80	0.65
P07384	CAPN1	Calpain-1 catalytic subunit	LEICNLTPDALK*SR	359	1
Q6ZN40	TPM1	Tropomyosin 1 (Alpha), isoform CRA_a	AEQAEADKK*AAEDR	30	0.873
A0A024R9W5	HUWE1	HECT, UBA and WWE domain containing 1, isoform CRA_b	AK*FLQFVTGTSK	4295	1
B4E1U9	CDC42	cDNA FLJ54776, highly similar to Cell division control protein 42 homolog	YVECSALTQK*GLK	208	0.869
A0A024RC92	FES	Tyrosine-protein kinase	EFVEK*GGRLPCPELCPDAVFR	775	1
A0A024RD80	HSP90AB1	Heat shock protein 90kDa alpha (Cytosolic), class B member 1, isoform CRA_a	YESLTDPSKLDSGK*	69	0.582
A0A024RDI5	ADH1B	Alcohol dehydrogenase IB (Class I), beta polypeptide, isoform CRA_a	ELGATECINPQDYK*KPIQEVLK	248	0.488
A0A024RDI5	ADH1B	Alcohol dehydrogenase IB (Class I), beta polypeptide, isoform CRA_a	ELGATECINPQDYKK*PIQEVLK	249	0.488
A0A087WWE2	POLR2A	DNA-directed RNA polymerase subunit	TLPHFIK*DDYGPESR	812	1
A4D2Q0	UNC84A	Unc-84 homolog A (C. elegans)	VDDPQDVFK*PTTSR	529	1
A0A1B0GVH3	TBL1XR1	F-box-like/WD repeat-containing protein TBL1XR1 (Fragment)	K*GNFILSAGVDK	146	1
A0N071	HBD	Delta globin	GTFSQLSELHCDK*LHVDPENFR	96	1
D3DSM6	SLC19A1	Solute carrier family 19 (Folate transporter), member 1, isoform CRA_f	SAAEEK*AAQALSVQDK	501	1
B0YIW2	APOC3	Apolipoprotein C-III	TAK*DALSSVQESQVAQQAR	62	1
O14727	APAF1	Apoptotic protease-activating factor 1	LWDLNQK*ECR	733	1
A7UJ17	DNAJB6	DnaJ homolog subfamily B member 6	QVAEAYEVLSDAK*KR	60	0.5
A8K6I6		cDNA FLJ75092, highly similar to Homo sapiens golgi associated, gamma adaptin ear containing, ARF binding protein 3 (GGA3), transcript variant long, mRNA	ELFDQCENK*R	258	1
A8K813	PREB	Prolactin regulatory element-binding protein	AHEGEIEDLALGPDGK*LVTVGR	209	1
O75832	PSMD10	26S proteasome non-ATPase regulatory subunit 10	LEELK*ESILADK	23	1
B2R7S3	TANK	TANK protein	QEALFKPQAK*DDINR	199	0.908
P68363	TUBA1B	Tubulin alpha-1B chain	FDLMYAK*R	401	1
P39023	RPL3	60S ribosomal protein L3	LIK*NNASTDYDLSDK	300	1
Q16658	FSCN1	Fascin	YLAPSGPSGTLK*AGK	241	0.989
P15559	NQO1	NAD(P)H dehydrogenase [quinone] 1	EGHLSPDIVAEQKK*	91	0.532
P68104	EEF1A1	Elongation factor 1-alpha 1	SGDAAIVDMVPGK*PMCVESFSDYPPLGR	408	1
D3DNI3	PFN2	Profilin (Fragment)	DREGFFTNGLTLGAK*K	263	0.847
F4ZW62	ILF2	Interleukin enhancer-binding factor 2	ILPTLEAVAALGNK*VVESLR	141	1
Q3ZTS7	ANKRD13	Ankyrin repeat domain 13, isoform CRA_b	LTLDLMKPK*SR	219	0.689
Q3ZTS7	ANKRD13	Ankyrin repeat domain 13, isoform CRA_b	TDK*AEVVNGYEAK	257	1
O95155	UBE4B	Ubiquitin conjugation factor E4 B	TVEDLK*NNESQWK	794	0.997
P48556	PSMD8	26S proteasome non-ATPase regulatory subunit 8	SPNLSK*CGEELGR	111	1
P07333	CSF1R	Macrophage colony-stimulating factor 1 receptor	NNLQFGK*TLGAGAFGK	586	1
P09769	FGR	Tyrosine-protein kinase Fgr	TEDDLTFTKGEK*	103	0.555
B7ZKR9	POLR1A	DNA-directed RNA polymerase subunit	EGLVDTAVK*TSR	981	1
P19525	EIF2AK2	Interferon-induced, double-stranded RNA-activated protein kinase	GVDYIHSK*K	408	0.971
P55011	SLC12A2	Solute carrier family 12 member 2	ESK*GPIVPLNVADQK	995	1
O60716	CTNND1	Catenin delta-1	GIPVLVGLLDHPK*K	421	0.896
O60716	CTNND1	Catenin delta-1	GIPVLVGLLDHPKK*	422	0.539
Q460N5	PARP14	Poly [ADP-ribose] polymerase 14	GILLTGSKTEVLK*	726	0.595
A0A024RD18	STK38	Serine/threonine kinase 38, isoform CRA_a	LSDFGLCTGLKK*	239	0.557
P36507	MAP2K2	Dual specificity mitogen-activated protein kinase kinase 2	DVK*PSNILVNSR	196	1
O15374	SLC16A4	Monocarboxylate transporter 5	AGLPSK*NLTVSQNQSEEFYNGPNR	250	1
L7RRS0	PIK3C2A	Phosphatidylinositol-4-phosphate 3-kinase, catalytic subunit type 2 alpha	AQISSNSGFK*ECPSSHPEPTR	11	1
L8E7I3	DENR	Alternative protein DENR	TVLMMYLMNLNFK*	14	1
O94888	UBXN7	UBX domain-containing protein 7	APIPQK*QEILVEPEPLFGAPK	84	1
P04075	ALDOA	Fructose-bisphosphate aldolase A	CVLK*IGEHTPSALAIMENANVLAR	153	1
P04075	ALDOA	Fructose-bisphosphate aldolase A	PYQYPALTPEQKK*	14	0.538
P08670	VIM	Vimentin	ILLAELEQLKGQGK*SR	143	0.969
P0CG22	DHRS4L1	Putative dehydrogenase/reductase SDR family member 4-like 1	TALLGLNK*TLAIELAPR	197	1
P26447	S100A4	Protein S100-A4	TDEAAFQK*LMSNLDSNR	57	1
P41091	EIF2S3	Eukaryotic translation initiation factor 2 subunit 3	GGVAGGSILK*GVLK	285	0.86
P41091	EIF2S3	Eukaryotic translation initiation factor 2 subunit 3	GGVAGGSILKGVLK*	289	0.693
P52272	HNRNPM	Heterogeneous nuclear ribonucleoprotein M	INEILSNALK*R	381	1
P61088	UBE2N	Ubiquitin-conjugating enzyme E2 N	FMTK*IYHPNVDK	74	1
P68371	TUBB4B	Tubulin beta-4B chain	INVYYNEATGGK*YVPR	58	1
Q01118	SCN7A	Sodium channel protein type 7 subunit alpha	MLASPEPK*GLVPFTK	8	0.851
Q09666	AHNAK	Neuroblast differentiation-associated protein AHNAK	DIDISSPEFKIK*	183	0.559
Q09666	AHNAK	Neuroblast differentiation-associated protein AHNAK	VEGDLK*GPEVDLK	2865	1
Q14964	MVP	Major vault protein	IK*LQLWDTAGQER	63	1
S4R3E9	NEDD8-MDP1	Protein NEDD8-MDP1	EIEIDIEPTDK*VER	22	1
Q4KMQ2	ANO6	Anoctamin-6	DMTK*NMGVIAER	888	1
Q68DQ2	CRYBG3	Very large A-kinase anchor protein	AHDQLLDLK*SSLLK	1193	0.868
Q86YT6	MIB1	E3 ubiquitin-protein ligase MIB1	QLQDMQDVGK*VDAAWEPSK	726	1
Q9UBI6	GNG12	Guanine nucleotide-binding protein G(I)/G(S)/G(O) subunit gamma-12	SSK*TASTNNIAQAR	4	1
Q9UKT9	IKZF3	Zinc finger protein Aiolos	SYELLK*PPPICPR	429	1
A0A024QYS2	TM9SF3	Transmembrane 9 superfamily member	YSK*EEEMDDMDR	257	1
A0A087X2I1	PSMC6	26S protease regulatory subunit 10B	AVASQLDCNFLK*VVSSSIVDK	211	0.999
P06396	GSN	Gelsolin	DSQEEEKTEALTSAK*R	728	1
Q53GY0	PLS3	Plastin-3	VYALPEDLVEVK*PK	611	0.854
A0A0C4DFL7	CYP51A1	Lanosterol 14-alpha demethylase	GVAYDVPNPVFLEQKK*	163	0.531
A0A0S2Z428	KRT6A	HCG2039812, isoform CRA_b (Fragment)	DAK*NKLEGLEDALQK	424	0.779
A0A0S2Z500	OPTN	Optineurin isoform 1 (Fragment)	QLQMDEMK*QTIAK	448	1
A0A0U1RRM4	PTBP1	Polypyrimidine tract-binding protein 1	ITLSK*HQNVQLPR	467	1
