# Supplementary material for: Ubiquitination-mediated molecular pathway alterations in human lung squamous cell carcinomas identified by quantitative ubiquitinomics
Source: Front Endocrinol (Lausanne). 2022 Sep 15;13:970843. doi: 10.3389/fendo.2022.970843 (PMC9520991; doi:10.3389/fendo.2022.970843)
Supplement: Supplementary file 1 [file DataSheet_1.zip › Supplemental Table 4_v5.csv]

Supplemental Table 4. The mRNA expression data of LSCC in TCGA database
bcr_patient_barcode	TCGA-18-3406-01A-01R-0980-07	TCGA-18-3407-01A-01R-0980-07	TCGA-18-3408-01A-01R-0980-07	TCGA-18-3409-01A-01R-0980-07	TCGA-18-3410-01A-01R-0980-07	TCGA-18-3411-01A-01R-0980-07	TCGA-18-3412-01A-01R-0980-07	TCGA-18-3414-01A-01R-0980-07	TCGA-18-3415-01A-01R-0980-07	TCGA-18-3416-01A-01R-0980-07	TCGA-18-3417-01A-01R-1443-07	TCGA-18-3419-01A-01R-0980-07	TCGA-18-3421-01A-01R-0980-07	TCGA-18-4083-01A-01R-1100-07	TCGA-18-4086-01A-01R-1100-07	TCGA-21-1070-01A-01R-0692-07	TCGA-21-1071-01A-01R-0692-07	TCGA-21-1072-01A-01R-0692-07	TCGA-21-1075-01A-01R-0692-07	TCGA-21-1076-01A-02R-0692-07	TCGA-21-1077-01A-01R-0692-07	TCGA-21-1078-01A-01R-0692-07	TCGA-21-1079-01A-01R-0692-07	TCGA-21-1080-01A-01R-0692-07	TCGA-21-1081-01A-01R-0692-07	TCGA-21-1082-01A-01R-0692-07	TCGA-21-1083-01A-01R-0692-07	TCGA-22-0940-01A-01R-0692-07	TCGA-22-0944-01A-01R-0692-07	TCGA-22-1000-01A-01R-0692-07	TCGA-22-1002-01A-01R-0692-07	TCGA-22-1005-01A-01R-0692-07	TCGA-22-1011-01A-01R-0692-07	TCGA-22-1012-01A-01R-0692-07	TCGA-22-1016-01A-01R-0692-07	TCGA-22-1017-01A-01R-0692-07	TCGA-22-4591-01A-01R-1201-07	TCGA-22-4594-01A-01R-1201-07	TCGA-22-4595-01A-01R-1201-07	TCGA-22-4596-01A-01R-1201-07	TCGA-22-4599-01A-01R-1443-07	TCGA-22-4601-01A-01R-1443-07	TCGA-22-4604-01A-01R-1201-07	TCGA-22-4607-01A-01R-1201-07	TCGA-22-4613-01A-01R-1443-07	TCGA-33-4532-01A-01R-1201-07	TCGA-33-4533-01A-01R-1201-07	TCGA-33-4538-01A-01R-1201-07	TCGA-33-4547-01A-01R-1201-07
ELMO2	-0.315833333	0.17675	-0.128166667	0.412416667	-1.274333333	-1.069416667	-0.576166667	-0.050416667	-0.372083333	-0.776666667	-0.390666667	1.48775	-1.185	-0.750083333	-0.749416667	-0.273833333	0.1905	-0.41375	-0.666916667	-0.069166667	-0.271	0.325916667	-0.055333333	-0.360583333	-0.169833333	-0.423	-0.280583333	-0.423666667	-0.48525	-0.508833333	-0.512333333	-0.749333333	-0.025583333	-0.143416667	-0.362416667	0.031583333	0.00075	-0.465666667	-0.114333333	-0.061166667	-0.39075	0.03025	-0.4805	-0.58325	-0.577916667	-0.431166667	-0.35775	-0.719166667	-0.597833333
CREB3L1	0.0985	0.75925	0.06675	0.9345	2.751	-0.067	-0.3655	0.17475	0.1815	-1.26825	1.08075	0.27575	0.583	0.133	-0.1915	0.26875	-0.03225	-0.32175	0.0715	0.63825	0.1875	-1.05475	1.404	0.54125	1.531	0.169	-0.111	0.7775	0.21275	1.4565	1.01325	1.1665	0.3285	0.44975	0.531	0.88	-0.1585	1.19025	0.15825	0.91225	-0.25825	-0.16925	0.4505	-0.1	-0.26525	-0.29	0.48925	-0.17075	0.246
RPS11	1.2615	1.03725	1.0685	1.223625	0.6325	1.599625	0.242375	0.93	0.426625	0.493375	0.658625	-0.12025	1.74475	0.863625	0.79875	0.04475	0.32075	0.872875	0.881625	0.567625	0.490125	1.285375	0.46925	1.119625	0.844	0.69825	1.22575	1.531	0.429	0.8395	0.40425	1.364375	0.189	0.683	0.959875	-0.08175	0.7705	1.06225	-0.166	1.13325	1.382625	-0.03075	0.795625	1.00275	0.637	0.37	1.40375	0.5855	0.979
PNMA1	-1.34075	-1.00525	-1.583	0.6705	-1.327	-0.08125	-1.20225	-0.875	-0.3435	-1.5985	-0.561	-0.72675	-1.10425	-1.1	-0.953	-0.7415	-0.1555	-1.40125	-1.8755	-0.054	-1.5975	-0.8415	-0.24375	-0.139	-0.68325	-0.84325	-0.92	-0.95675	-0.423	-0.349	-0.82	-0.3635	-1.02775	0.176	-0.51625	-0.34675	-0.58525	-1.018	-0.36875	-0.2805	-0.57725	-0.43175	0.01525	-1.35775	-0.0145	-0.474	0.77375	-0.8045	-0.228
MMP2	0.774166667	1.9045	-0.2135	1.422333333	-0.783833333	-0.351333333	-0.315333333	0.662833333	0.932666667	-2.013333333	2.2455	-1.904833333	-0.5425	-0.355333333	-0.209666667	0.2095	1.392166667	0.044333333	-0.8905	1.110166667	0.909333333	-0.270333333	3.109333333	-0.378	2.296833333	1.339	0.786333333	2.145833333	-0.063833333	2.3885	1.083333333	1.211833333	1.867666667	1.072	0.954333333	0.839166667	-1.444833333	0.093666667	0.4445	1.158166667	-0.068666667	-0.3735	0.8405	-0.1615	-0.879166667	-1.929166667	-0.266	-1.541166667	0.525666667
C10orf90	-2.3045	-1.37275	-1.9845	-2.65625	-1.629	0.001	-2.53625	-2.4365	-1.239	0.016	-2.80525	-2.619	-2.338	0.55225	-1.0375	-2.0485	-0.96725	-1.967	-1.5425	-2.36975	-0.931	-2.27	-1.01975	-2.046	-2.5935	-1.581	-1.7025	-1.76525	-2.157	-1.8965	-2.26725	-1.61175	-1.372	-1.187	-1.97325	-0.8085	-1.96625	-1.7745	-2.1335	-2.33075	-1.844	-2.13375	-0.681	-1.92575	-1.8965	-2.26225	-1.86625	-1.53075	-1.55675
ZHX3	-0.449666667	-0.444333333	-1.158833333	-0.3435	-0.8595	-1.381833333	-1.023333333	-0.397666667	-1.025333333	-1.368833333	0.100166667	0.335333333	-0.409833333	-0.732833333	-0.7585	-0.1545	-0.908166667	-1.087666667	-0.761833333	-0.201	-0.389166667	-1.004833333	-0.429666667	0.186333333	0.205166667	-0.35	-1.001833333	-0.921333333	-1.091833333	0.116333333	-0.000833333	-0.371666667	-0.396166667	-0.689666667	-0.065	-0.748666667	-0.067166667	-1.054333333	-0.097166667	-0.353333333	-0.6905	-0.236833333	-1.096	-0.9785	-1.1355	-0.2545	-0.467	-0.627166667	-0.521666667
ERCC5	-0.31725	0.32125	-0.54625	0.168	-0.715	-0.801	-0.9045	-0.016	-0.7445	-0.416	-1.15575	-0.7805	-1.51775	0.564	-0.189	0.517	-0.8755	-0.82375	-0.95275	0.2025	-0.2905	0.85	-0.62375	-0.80375	0.00225	0.957	0.1105	-0.95775	-0.42325	0.4695	0.21375	0.532	0.319	-0.718	0.0865	-0.3855	-0.93775	-0.40175	0.3465	0.02275	-0.4075	-0.7145	-0.3585	-1.182	-0.78925	-0.0995	-0.68325	0.39975	0.4805
GPR98	1.401571429	0.831125	1.231375	1.36075	0.03775	1.212	1.023125	0.80025	0.686	0.558	1.022857143	0.979	0.896625	0.107375	0.361625	-0.691375	2.2775	1.3645	1.543625	-0.331857143	1.50925	1.0825	0.161	0.835375	-0.257125	-0.08125	0.81525	1.7425	0.455875	0.158375	0.49	-0.00525	1.441375	0.551875	-0.505875	1.051875	0.033857143	1.2355	0.4905	1.314375	0.775125	1.031	0.829142857	0.356142857	0.556142857	1.03625	-0.397125	0.560375	-1.564125
RXFP3	1.522	1.174	1.2155	0.685	0.87	1.3765	1.176	0.407	0.779	0.378	0.78	0.6975	1.9185	1.154	1.1605	0.52	0.476	0.601	0.6365	0.634	0.429	0.8795	1.1195	0.761	0.998	0.543	0.2745	1.155	0.8375	0.6825	0.4525	1.1125	0.5845	0.683	0.087	0.4995	0.149	0.741	0.371	0.4315	0.5275	0.0525	0.636	1.033	-0.2235	0.5325	0.3915	0.4725	0.4995
APBB2	-0.32875	0.045	-0.2665	0.29475	-0.409	0.8	-0.45675	0.03975	-0.1705	-0.805	0.082	-0.661	-1.151	-0.499	-0.6885	-0.435	-0.872	-0.937	0.04875	0.11975	-0.4715	-0.674	0.44275	-1.53225	0.30325	-0.59175	-0.92325	-0.47425	0.22125	0.65	-0.071	-0.28675	-0.762	-0.6595	0.0605	-0.727	-0.2985	-0.64675	0.09	-0.03025	-1.3115	-0.603	-0.05225	-0.773	-0.929	-1.17775	-0.53575	-0.59425	-0.62825
PRO0478	-0.59175	-0.63375	-1.047375	-0.431375	-1.0745	-1.539375	-1.55875	-1.255	-1.479125	-1.148625	-1.604	-1.083	-1.68175	0.15275	-0.870375	-0.075	-0.3005	-0.7335	-1.055	-0.160125	-1.282625	-1.092625	-0.855625	-1.05475	-0.634625	0.197625	-0.623375	-1.028625	-0.908125	-0.532125	-0.151	0.403875	-0.445625	-0.89075	0.131625	-1.167875	-1.0635	-1.40225	-0.625375	-0.83075	-1.2415	-0.417625	-0.9735	-1.432375	-1.92825	-0.73	-1.049125	-0.566875	-0.40475
KLHL13	0.47625	1.577	2.8755	-0.95125	-3.42475	1.57775	3.483	0.482	2.725	2.36175	-0.19925	-1.6795	0.209	1.748	0.7505	0.0205	0.18625	2.13075	2.24675	0.31025	1.049	-1.89075	-0.83475	0.98875	-2.5565	0.19675	-2.37375	0.54375	1.28775	-0.4005	-2.1065	-2.3725	0.34175	0.747	-0.43825	-2.6785	2.02825	-2.31125	0.5555	-2.29475	2.1555	-0.031	1.09325	-2.24575	1.0735	1.565	0.5885	2.05925	1.1045
PRSSL1	-0.718166667	-1.058	-0.667166667	-0.8655	-0.782833333	-0.594	-0.7385	-0.776	-0.687333333	-0.532666667	-0.139	-1.032333333	1.020666667	-0.2775	-0.237	-0.843166667	-1.445833333	-0.898666667	-0.758166667	-0.754166667	-0.763166667	-0.693833333	-0.9415	-0.362333333	-0.822166667	-1.263666667	-1.237	-0.692166667	-0.777	-0.5795	-0.596	-0.464833333	-0.7285	-0.454833333	-0.567833333	0.213833333	-0.437333333	0.037833333	-0.7615	0.3465	-0.300666667	-0.4265	-0.668666667	-0.189666667	-0.193833333	-0.847666667	0.798	-0.487166667	-0.443
PDCL3	0.522333333	0.935166667	0.629	0.502	0.71	0.648166667	0.796166667	0.524	1.060666667	0.973166667	0.125	1.2065	0.4155	-0.254	0.561	0.295833333	0.866833333	0.600333333	0.506833333	-0.096	0.151	0.385166667	0.0665	0.384166667	-0.6285	0.038666667	0.695833333	0.136333333	0.592666667	0.041	0.016166667	-0.28	0.021666667	1.0625	-0.139833333	1.010333333	0.894833333	0.479	0.586	0.0705	0.466833333	0.650666667	0.82	0.673166667	1.752666667	0.701166667	0.552333333	1.057166667	0.442
DECR1	-0.627375	-0.2795	-0.253	-0.23125	0.537625	-0.146875	-0.245125	0.575625	-0.395	0.028	0.1495	0.15275	0.10825	-0.06725	-0.49	-0.97025	-0.9375	-0.879125	-0.309625	-0.103625	-0.555	1.05375	0.052125	0.113625	-0.870375	-0.046625	0.278125	0.064625	-0.587125	-0.19025	-0.16475	-0.24375	-0.1075	0.012375	0.13925	-0.848125	-0.492625	-0.51075	-0.24075	0.347875	-0.603125	-0.43375	-0.4205	-0.5675	0.44125	-1.01875	0.23275	-0.57425	-0.9665
SALL1	-4.262833333	-4.97125	-3.690166667	-4.9115	-5.2658	-4.2982	-4.2608	-4.407666667	-1.4765	-6.400333333	-2.757333333	-5.128333333	-4.7662	-3.179333333	-1.956666667	-4.071	-2.649	-0.686	-4.3795	-3.591833333	-1.7475	-4.457333333	-4.075166667	-4.162	-4.0575	-2.677833333	-4.0095	-4.304333333	-3.889666667	-3.909833333	-4.712333333	-4.046	-3.911833333	-4.178833333	-4.427166667	-3.405	-5.0825	-4.443333333	-5.7418	-5.1404	-5.710666667	-2.000166667	-4.4338	-4.7744	-3.1314	-4.576666667	0.031833333	-2.938666667	-5.045666667
CADM4	0.445333333	0.575166667	0.606166667	-0.2195	0.551833333	-0.323666667	-0.757166667	1.474833333	0.104666667	-1.867333333	0.0062	0.0825	0.088666667	-0.0815	0.088666667	0.7855	-0.2615	0.277333333	0.1985	1.124	-0.245	0.370166667	-0.471166667	1.1805	2.463666667	0.475166667	-0.639166667	-0.2585	0.612333333	-0.403166667	0.0245	-0.147166667	0.249333333	0.519833333	0.525833333	-0.345666667	-0.11	0.173666667	0.045	-0.274166667	-0.221833333	0.739333333	-0.075166667	0.701833333	-1.122	0.1135	0.4285	-0.237666667	0.672
RPS18	3.343785714	0.120571429	0.773428571	0.601571429	0.900714286	0.252071429	0.465857143	0.364785714	0.806714286	0.135142857	0.399214286	-0.860714286	1.908214286	0.174071429	1.024071429	0.331357143	0.0435	1.123071429	1.2445	-0.003642857	1.178857143	1.362357143	0.144	2.207357143	-0.0085	0.232857143	0.144214286	0.144357143	1.382357143	0.5975	0.581071429	1.1895	-0.733142857	0.481428571	0.894142857	-0.045642857	0.140642857	1.322142857	0.059571429	0.596785714	-0.248071429	0.187785714	1.409	1.732214286	1.249857143	0.570285714	0.805142857	0.7865	0.012785714
HNRPD	-1.348666667	-0.5465	-0.559083333	-0.28	-0.198083333	-1.600666667	-1.136583333	-0.405166667	-1.360166667	0.6015	-1.272416667	-0.59475	-1.968166667	-0.63275	-0.847083333	-0.673	-0.61575	-0.01225	-0.885083333	-0.92975	-0.889833333	-0.53	-0.917333333	-1.12875	-0.041833333	-1.093166667	-0.796083333	-0.653833333	0.133666667	-1.096916667	-0.255583333	-1.271916667	-0.242416667	-1.231	-0.58725	-0.323416667	-0.17425	-0.991583333	-0.696333333	-1.166166667	-0.929	-0.576583333	-0.56875	-2.099333333	-1.381	-0.911166667	-0.438166667	-0.7205	-0.421416667
CFHR5	0.3735	0.2022	0.5994	0.289666667	1.504666667	0.9554	0.753	0.721	0.682166667	1.188	0.816	0.572833333	0.519	0.4305	0.152166667	0.196333333	0.281666667	0.228666667	0.4205	0.056833333	0.199666667	0.125833333	0.392166667	0.022833333	0.136333333	0.194	0.335333333	-0.1275	0.231833333	-0.150166667	0.349166667	0.706333333	0.299	0.3045	-0.1788	0.44	0.1966	0.714666667	-0.2444	1.413166667	0.354	0.5618	0.398166667	-0.0405	1.071	-0.1725	0.5295	-0.489	0.623833333
SLC10A7	-0.06	0.041875	0.159375	0.024875	0.3755	-0.14375	0.3085	0.535625	0.182375	0.920375	0.077	0.5295	-0.38375	-0.502875	-0.6675	0.0575	-0.142875	0.075125	0.313625	0.385	-0.32	0.252625	-0.01575	-0.107125	0.489625	-0.341375	-0.326375	0.554	0.28975	0.069	0.324625	-0.037625	0.064875	-0.139375	0.178375	0.34125	0.377125	0.494	0.216	0.64925	-0.181142857	-0.04875	-0.47375	-0.0835	-0.731428571	-0.861875	-0.18525	-0.319	0.313125
OR2K2	0.089	-0.173	0.355	0.851	0.4415	-0.2105	-0.007	-0.644	-0.5205	-1.291	NA	0.2705	2.6275	-0.463	-0.227	-0.183	0.193	-0.391	-0.5945	0.095	-0.2545	-0.2245	0.1245	-0.338	-0.1645	-0.407	-0.18	1.158	0.0465	-0.091	-0.9835	-0.6205	-0.58	-0.217	0.247	-0.3275	-0.6795	-0.4415	-1.0185	-0.318	0.342	0.002	0.2885	0.148	0.9395	-0.0765	-0.2935	0.115	0.057
LMAN1	0.62125	0.5275	-0.285	-0.569	0.559125	0.169125	-0.810125	-1.0265	1.018125	-0.348375	-0.244	1.2435	-0.856875	0.49725	-0.260625	-0.2355	-0.2445	0.168625	0.174875	-0.747375	0.036375	-1.2715	-0.954625	-2.486625	-0.767625	-0.567	0.74125	0.092375	-0.38775	-0.25975	-0.47675	0.35525	0.4495	0.14075	-0.807375	-0.586625	1.39425	0.82125	0.147375	0.078375	-0.018625	-0.9105	0.488625	-0.202125	-0.214571429	0.174875	-0.1815	-0.326875	-0.416
SUHW1	-1.721	-4.3125	-4.19875	-1.1905	-1.86725	-3.023	-1.955	-0.64775	-2.34875	-3.65125	-2.27025	1.17175	-3.974	-1.01275	-2.04725	-2.8705	-1.64075	-3.31475	-1.491	-3.11325	-0.045	-3.57325	-3.36375	-2.62825	-2.44925	-0.48275	-0.2045	-1.66875	-3.45975	-2.60875	-2.52825	-3.1615	-2.87575	-1.62675	-1.9175	-2.504	-0.206	-1.55625	-0.6935	-3.00275	-1.20625	-1.685	-1.092	-2.12825	1.29275	-2.31875	-0.0525	-1.48925	-2.1705
CHD8	-1.2287	-0.5799	-1.2888	-1.1767	-0.4395	-1.1071	-1.584	-1.0622	-1.1944	-1.1858	-1.4567	-0.6533	-1.0503	-0.692	-1.5159	-0.5248	-0.9296	-1.1326	-1.0018	-0.4684	-1.0759	-0.3902	-0.1789	-0.5799	-0.857	0.3235	-0.5064	-0.9902	-1.0212	-0.2748	-0.0619	-0.0258	0.1622	-0.3256	-0.9087	-0.03	-1.161	-1.6809	-0.6853	-1.1769	-1.0095	-1.2342	-0.1603	-1.5331	-1.002888889	-1.0429	-0.4343	-1.5597	-0.9521
SUMO1	0.4962	0.4658	0.6797	0.459	0.7973	1.1528	0.6809	0.798	0.2827	1.8949	0.3937	0.3393	0.4191	0.8008	1.4582	0.3732	0.5349	0.5973	0.2817	0.3488	-0.0911	0.3103	0.4914	0.6837	0.2473	-0.1314	0.5711	0.8926	0.2273	0.6138	0.5223	0.7785	-0.0936	0.8379	0.3591	0.5575	0.9504	1.3061	0.9504	0.457	0.4816	2.2161	-0.1531	0.7371	-0.1385	0.1914	0.5454	1.1636	1.002
GP1BA	-0.1737	0.0423	-0.0311	-0.0793	0.8691	1.5929	0.1479	-0.2063	-0.1711	0.2771	-0.0739	1.263	-0.2136	0.0432	0.2844	0.8232	0.0646	-0.0103	-0.5592	2.3746	0.0823	-0.1441	-0.3094	-0.1125	-0.0444	0.1587	-0.0258	0.3195	0.1969	0.2955	1.0874	1.9113	1.3817	0.1763	0.8014	0.3385	0.6432	0.8725	0.1108	1.1962	0.585	0.0814	0.9254	-0.1549	1.307	0.0466	0.3952	0.4458	0.3461
DDB1	-1.0575	-0.766666667	-0.924666667	-1.029666667	-1.052166667	-1.220833333	-1.388833333	-1.487166667	-0.901666667	-0.888	-1.226666667	-0.5425	-0.734833333	-0.545166667	-0.734833333	-0.248166667	-0.618833333	-0.2905	-0.653833333	-0.918166667	-0.5005	-0.1285	-0.134166667	-0.566	-1.283	-0.139	-0.115333333	-0.409833333	-0.606166667	-0.658	0.038	-0.352333333	-0.4635	0.1535	-0.086166667	0.031666667	0.030833333	-0.558666667	-0.587166667	-1.173666667	-0.813333333	-0.4415	-0.3125	-1.080833333	-0.254	-0.707	-0.508666667	-0.563333333	-0.254666667
MYO9B	-0.4048	0.8451	-0.3694	0.1115	0.5823	-0.488	-0.2918	-0.3563	-0.2936	-1.0849	-0.5534	0.1372	-0.8458	0.0541	-0.1584	0.2154	0.1343	-0.3526	-0.7301	0.9847	-0.2171	-0.047	0.3426	0.2334	0.4053	0.4993	-0.0125	-0.1129	0.2697	0.5683	-0.1479	0.3099	0.2899	0.3037	0.4224	0.2307	-0.7443	-0.8495	0.2315	-0.0234	-0.1885	-0.5116	0.1594	-0.4573	0.101	-0.619	-0.0888	-0.0892	-0.0746
MMP7	8.25775	8.10725	7.0515	7.182	8.2785	6.92675	6.879	6.6185	6.87325	5.1275	8.47475	3.49325	7.57825	4.84325	6.4855	8.0275	7.8015	6.587	5.46675	8.33225	7.46275	3.5765	6.323	7.8285	5.11725	6.44725	6.7735	7.75825	6.9225	7.98175	7.419	7.9585	6.8645	7.39275	6.97425	7.05775	5.7805	5.63475	7.3145	8.7555	6.864	5.7825	7.89325	6.15825	4.89625	6.91375	6.881	5.54975	8.6065
CRNKL1	-0.194875	0.189375	-0.28875	0.503125	0.89575	-0.253875	-0.521	0.03375	0.177625	-0.292375	0.032375	0.40175	-0.301625	-0.930875	-0.431125	0.039875	0.63375	-0.127	-0.01175	0.18	0.3315	-0.5615	-0.1935	0.54425	0.320375	0.26775	0.405875	0.002625	0.109	-0.153375	-0.251875	-0.572875	-0.041125	0.787125	-0.231375	-0.315	-0.092375	1.005375	0.883125	-0.22175	0.175125	0.00275	1.302375	-0.258875	-0.265875	-0.082125	0.22125	-0.008875	-0.21075
C9orf45	-2.8065	-0.981333333	-1.649166667	-2.288333333	-2.183666667	-3.2755	-1.852833333	-2.8215	-2.1705	-0.903333333	-2.0918	-2.7835	-2.766166667	-1.676166667	-1.279166667	-1.915	-1.3345	-1.083166667	-1.530666667	-0.176166667	-1.932333333	-2.3465	-3.175333333	-1.6055	-0.8045	-1.066833333	-1.363666667	-2.212333333	-0.969	-1.890333333	-1.854	-1.389833333	-1.374666667	-1.846	-1.557666667	-2.086333333	-1.834666667	-2.160833333	-1.7075	-2.212333333	-1.963166667	-0.5165	-1.634666667	-2.957833333	-1.525166667	-1.974833333	-2.128166667	-1.043166667	-2.260333333
XAB2	-0.411875	-0.286125	-0.5315	-1.00425	0.568625	-0.746375	-0.549375	-0.03275	-0.974875	-0.75775	-0.428571429	-0.26025	0.30075	0.11325	-0.39	0.1025	0.5795	0.24775	0.480625	0.568	0.4665	1.002625	0.712875	0.94225	0.858125	0.79225	0.458625	0.298375	1.106625	0.146625	0.204875	0.152625	0.565	1.92	-0.197875	0.472	-0.567125	-0.381125	-0.64775	-0.502125	-0.309625	-0.84125	-0.44925	1.16	0.095375	-0.985125	0.20675	-0.46175	-1.053125
RTN1	0.7565	0.435375	0.89075	1.407	1.31725	1.383875	0.832	0.909625	1.356125	1.496875	0.0105	0.867125	0.538625	0.15375	0.785	0.85175	1.70175	1.605375	-0.15075	2.386	1.821375	0.334125	0.3085	0.365	-0.31225	0.716875	0.58575	1.173375	0.095	1.48175	1.19075	1.01925	1.10675	0.85475	0.98225	0.671375	0.169	3.67425	0.029142857	1.6595	0.926125	0.39475	1.169857143	0.213125	1.089666667	-0.109625	2.75325	0.250125	0.614875
KLHL14	-1.642625	-1.581625	-1.6925	-1.598375	-1.821625	-1.556285714	-2.10875	-1.66675	-1.918	-1.638375	-0.996875	-1.6805	-1.078125	0.14375	-0.428	-1.414875	-1.834	-1.266125	-1.758	-1.08275	-1.2795	-1.755875	-1.151625	-1.255125	-1.167875	-1.174125	-1.041875	-1.27925	-1.355875	-1.010625	-0.785625	-0.4595	1.128125	-1.47425	-1.022375	-1.270625	-1.520125	-0.634625	-0.981125	-0.72175	-1.0005	-1.148625	-0.7955	-0.800875	-0.245625	-1.4135	1.148625	-0.970375	-1.06
TBX10	-1.6845	-1.8245	-1.5615	-1.4465	-1.158	-1.289	-1.092	-1.477	-1.2295	-1.078	0.198	-1.1795	-0.56	0.477	0.273	-1.795	-2.0675	-0.788	-1.064	-1.552	-1.454	-1.596	-1.801	-1.71	-1.1465	-1.3785	-1.2035	-1.1645	-0.887	-1.3995	-1.6485	-0.7295	-0.6935	-1.107	-1.4005	-0.974	-0.347	0.168	-0.4485	-0.703	0.126	-0.0775	-0.446	-0.2395	0.013	-0.3265	-0.476	-0.56	-0.3805
CENPQ	0.817	-1.20425	-0.2415	-0.60075	0.4085	0.68975	0.07775	-0.3795	-0.4575	0.6655	-0.97025	-0.81875	-0.474	-1.05225	-0.699	-0.93175	-0.511	-0.1175	-0.18975	0.3035	-0.96975	-0.72	0.11875	0.4325	-0.7235	-0.77175	0.634	-1.0195	-0.9405	-1.4685	-1.345	-1.376	-0.4795	-0.926	-1.19575	-2.0245	0.42125	0.02975	-1.138	-1.28425	-0.2265	-0.03875	-0.647	0.8075	-0.1235	-0.67075	0.045	-0.422	-1.432
UTY	-0.088461538	0.808230769	-1.490285714	1.424642857	1.953071429	-1.342333333	-1.131428571	2.088	-0.457285714	1.4305	0.852615385	1.737714286	1.641571429	-0.2035	0.813642857	-1.284571429	0.026071429	2.1475	-0.3265	-1.377428571	1.161714286	2.612928571	1.745642857	1.725428571	1.632642857	0.243	-0.305642857	0.425857143	0.015357143	1.342357143	1.294714286	1.427	1.874071429	-0.631	1.037692308	0.755928571	-0.240923077	-1.071071429	1.349692308	-0.934714286	-1.0715	-1.0113	-0.2065	-0.236785714	-0.095307692	1.838142857	-1.455928571	1.242357143	0.160285714
ZBTB12	0.6105	0.091	-0.2685	-0.1395	0.4455	-0.583	-0.0275	0.607	0.294	-0.142	-0.7295	0.023	-0.055	-0.053	0.434	-0.047	-0.23	-0.3715	-0.2565	-0.251	-0.236	-0.372	-0.263	-0.2565	0.1745	0.14	0.046	-0.3435	-0.293	-0.57	0.361	0.2115	-0.0855	-0.67	0.115	0.1815	0.194	0.224	-0.057	-0.361	-0.12	0.4075	0.411	0.0345	0.8135	0.16	-0.0025	-0.1695	0.101
DTNBP1	-1.2445	-0.14675	-0.533375	-0.1575	-0.301875	-1.406125	-0.79175	-0.43275	-1.0555	0.404625	-0.914625	-0.9525	-0.6325	-0.231625	-0.521625	0.099	0.12925	-0.925625	-0.6445	0.362875	-0.218875	-0.074625	-1.3005	-0.52	0.237	0.394125	-1.031875	-0.9115	-0.089	0.090125	-0.02425	0.203	-0.66475	-0.54675	0.42075	-1.164	-0.014125	0.48125	0.716625	-0.30225	-0.372125	0.950125	-0.301	-0.134625	0.2225	-0.29475	0.260125	-0.065625	-0.57175
KBTBD8	-0.008833333	-1.258666667	-1.384666667	-0.4635	-0.393333333	-0.6935	-1.048833333	-1.278333333	-0.885166667	0.448	-1.470333333	0.160166667	-0.262666667	-1.323666667	-1.167333333	-0.077166667	-0.399666667	-1.397166667	-1.772666667	0.651666667	-0.1135	-1.573	-0.047333333	-0.495666667	-1.171333333	-1.108833333	-1.414666667	-0.347833333	-0.488166667	0.0325	-0.783166667	0.340166667	-0.109666667	-1.291	-0.901333333	-1.063166667	-1.386166667	-0.082	0.003666667	0.714833333	-0.689	-1.986666667	-0.190666667	-0.550166667	-0.8798	-0.188666667	-0.896833333	-1.692666667	-1.1205
ZEB1	0.6715	1.001166667	0.835	2.051333333	-0.358	0.835833333	-0.413	-0.456166667	1.092833333	-1.173	-0.685	-0.6125	-1.432833333	-0.173166667	-0.117166667	-0.764166667	0.111333333	-0.251666667	-0.509333333	-0.173666667	-0.611	-1.913833333	0.230666667	-1.106166667	-1.1975	-0.225833333	-1.1255	-0.569	-1.5105	0.526833333	0.405666667	0.640833333	-0.442833333	-0.978666667	-0.064333333	-0.710666667	-1.410333333	-1.104	-0.004333333	0.557333333	-0.939166667	-1.366666667	0.259	-0.919666667	-1.3905	-0.379	-0.002166667	-0.396	0.113166667
ZG16	-1.13425	-2.16375	-1.947	-2.45375	-1.34375	-1.5855	-1.655	-1.33675	-1.875	-1.9925	-0.35825	-1.72025	-1.78825	-0.55625	-0.59575	-2.0315	-1.971	-1.7645	-1.81175	-2.07175	-1.76775	-2.1565	-0.5735	-1.39325	-1.483	-1.48875	-1.2525	-1.3085	-1.27975	-1.14575	-1.684	-0.52125	-0.99375	-1.1955	-1.0435	-0.92575	-0.5615	-0.1835	-1.1725	-0.7295	-0.868	-0.7185	-0.97925	-0.74175	-0.84475	-0.642	-1.0915	-0.2675	-0.966
MIER1	1.3476	0.3476	0.0813	0.9739	0.9268	0.8612	0.0199	0.344	0.78	0.2981	-0.301	1.0736	0.8591	-0.111	0.0433	0.6403	-0.1963	-0.0678	-0.3654	0.2991	-0.157	0.414	0.794	0.7856	-0.3162	0.0517	-0.0632	0.16	-0.5249	0.5263	0.3969	0.5109	0.3992	-0.0807	0.469	-0.1754	-0.445	0.4672	0.3827	0.432	-0.4012	-0.0753	-0.1031	0.5839	-1.058	0.5203	-0.2248	-0.3371	0.3218
ADAM5P	0.896	0.6745	0.5175	0.9745	0.8235	-0.5175	-0.824	0.3825	1.051	0.969	0.6805	0.7235	0.7875	0.0815	0.17	0.2785	0.1275	-0.2275	-0.058	0.2965	-0.0335	0.1815	0.577	-0.1595	-0.218	0.1955	-0.1655	-0.273	0.3745	-1.0315	-0.4375	-0.0395	0.3615	-0.245	-0.315	-0.3125	-1.419	0.3385	0.7045	-1.166	-2.3105	0.4805	-0.5285	0.045	-2.135	-0.602	0.352	0.1115	-0.423
CHD9	0.3658125	0.4405625	0.2326875	0.612625	-0.726	-0.0919375	0.186375	0.746875	-0.0659375	-0.757125	-1.144142857	-0.604	-0.3499375	0.0239375	-0.1118125	0.1273125	0.609875	0.203375	0.1305625	0.3311875	-0.424375	0.2456875	0.1543125	-0.1435625	-0.8291875	0.328375	-0.5384375	0.031375	0.162875	0.2983125	0.76225	0.069125	0.374875	-0.283875	0.07075	-0.051375	-0.6233125	-0.868125	0.1890625	-0.0116875	-0.7853125	0.3434375	-0.112625	-0.1630625	-1.8928	-0.06525	-0.395	0.172	0.4649375
STK16	0.91375	-0.19875	1.0765	-0.0705	0.297	0.916	1.0955	0.3255	0.58375	0.002	0.20875	0.08875	0.948	-0.973	-0.5285	-0.25075	0.124	0.69075	0.2845	0.068	0.15975	0.6795	0.628	0.7025	0.02	-0.8155	0.00125	-0.65725	0.94025	-0.35675	-0.4635	0.3855	0.1145	0.9975	0.536	0.29325	1.32825	2.31175	-0.822	0.572	0.75	-0.2985	-0.68325	0.52075	0.084	-0.7705	0.28175	-0.77075	-0.201
KIAA1486	-0.243	1.1385	-0.3655	-0.247	-0.8945	-1.223	-0.608	-0.27	-0.672	-0.8175	0.938	-0.606	-0.2145	0.1235	0.1095	0.0115	-0.151	-0.41	0.082	-0.32	0.03	-0.3365	0.194	0.1405	-0.049	0.1675	0.0525	0.184	-0.264	0.608	-0.347	0.0865	0.425	0.321	0.023	0.291	0.54	-0.107	0.1765	0.064	0.4165	-0.155	-0.037	0.0495	-0.173	0.357	-0.0215	0.125	-0.078
TOB2	0.144666667	-0.189166667	0.424166667	0.469916667	-0.0475	0.781083333	0.327166667	0.462166667	-0.231916667	-0.59175	-0.548333333	-0.073333333	-0.321833333	0.053916667	-0.072333333	0.178916667	-0.249916667	0.39	0.314166667	0.292416667	0.65775	1.165166667	1.143083333	0.61125	0.45425	1.305333333	0.578833333	0.121166667	0.58825	0.323	1.059583333	0.748166667	0.474583333	0.255916667	0.59775	0.482416667	0.118333333	-0.002	0.019833333	0.233916667	-0.511333333	0.529583333	0.11525	-0.080416667	-0.485083333	0.465916667	0.172666667	0.283583333	0.68275
BANK1	4.54125	5.135	5.18075	3.579	4.83875	4.7635	5.31775	5.05275	4.46525	6.038	2.367	4.5395	5.644	1.7775	2.15125	5.373	3.564	2.023	3.0325	5.12325	4.247	5.05875	2.1965	3.7385	1.81675	3.15075	1.66375	5.17075	3.51175	5.03025	5.1585	6.19175	5.16325	3.7015	4.27075	4.585	3.15075	5.2565	3.90575	5.073	2.9225	4.3285	2.68825	2.22075	0.37775	3.74625	1.52325	2.08	3.19675
OR2V2	0.43525	0.1205	-0.12025	0.7745	0.0725	-0.520666667	0.2405	-0.227	-0.16375	-0.1535	-0.324	0.2295	0.21225	0.146	-0.438	-0.056	0.08675	-0.06325	0.18225	0.254	0.055	0.178	-0.00925	0.01475	0.093	0.04125	0.14975	-0.02075	0.242	0.0965	-0.14025	0.02175	0.126	0.12025	-0.2555	0.232	0.38525	-0.0015	0.05975	0.02125	0.088	0.4315	0.063	0.36325	-1.404	0.29025	0.0635	0.2285	0.14475
GRM2	-0.264	0.026333333	0.342666667	-0.06	0.156	-0.0655	-0.008333333	0.351666667	0.170666667	-0.038666667	0.184	0.132	0.821833333	0.358666667	0.511	-0.280833333	-0.028166667	-0.003	0.349833333	-0.198333333	-0.089333333	0.167	-0.196666667	0.116833333	0.216166667	0.030666667	0.093833333	0.243	0.166666667	0.134166667	-0.028166667	0.156	0.148333333	0.128	-0.1595	0.074	0.136166667	0.381666667	-0.119833333	0.166	0.161166667	0.047333333	0.3375	0.367166667	0.200166667	0.329833333	-0.078333333	0.352666667	0.016833333
PROSC	0.89	0.66725	0.611875	0.85525	0.546125	0.5705	0.796625	0.464125	0.779375	0.699625	0.561625	0.260125	0.331375	-0.648375	-0.130875	0.273125	0.685375	0.226625	0.738375	-0.032875	0.656625	0.358875	-0.027	2.084125	-0.11275	0.129	0.226875	0.121625	-0.389375	-0.28975	1.4595	-0.266375	1.57525	0.1345	0.068625	0.80875	1.249625	-0.210625	0.005	1.073625	0.068375	1.689	0.192375	0.304875	-1.102	0.616375	0.255	-0.308	1.807375
SPIN2B	-0.56475	0.31	0.93025	-0.3205	-0.571	-0.356	-0.16475	0.613	-0.5595	2.17275	0.4935	-1.08	0.2715	1.506	0.457	0.15325	-0.34175	-0.10725	0.703	-0.28825	1.01575	0.202	0.23725	-0.521	-1.06825	0.14175	-0.74	0.42275	0.49125	-0.32625	-0.68275	-0.293	-0.40075	-0.252	-0.59225	-1.55775	-0.094	1.63725	0.25825	-0.341	1.00525	0.39125	0.07825	0.77875	1.7375	-0.91425	0.48075	0.7295	-0.27925
PIR	1.091444444	0.024888889	1.777555556	-0.241222222	-0.138222222	1.385777778	1.360444444	0.250222222	1.489666667	2.586	-0.257888889	-0.031222222	0.358666667	1.060444444	1.705	0.564111111	1.016777778	1.686888889	2.507888889	0.164111111	1.052555556	-0.050888889	-2.661444444	0.060555556	-0.687444444	-0.724	0.549777778	-0.445111111	0.788111111	-1.326555556	-0.700555556	-2.270888889	-0.859111111	1.034777778	-1.620222222	-2.410333333	0.692111111	1.226666667	-1.12	-2.575555556	0.976777778	1.148888889	0.513111111	0.141333333	1.243555556	0.876	1.230888889	1.683888889	0.625555556
IPO9	-0.422	0.0981	0.1752	-0.208	-0.0945	-0.218	-0.8331	-0.7418	-0.0581	-0.3949	-0.849	-0.1942	-0.8166	0.1241	-0.4142	0.234	0.02	0.2734	0.1588	-0.109	-0.0915	-0.4646	-0.193	-0.3667	0.7939	0.5932	0.2974	0.4582	-0.3181	-0.2253	0.1204	0.0644	0.3962	0.598	0.4898	0.471	-0.3586	-0.5014	-0.1098	-0.355	0.287	-0.2558	-0.1557	-0.2636	-0.7369	-0.1437	0.0841	-0.0809	-0.1856
EVC	0.098	-0.334	-0.218333333	0.87	1.186833333	-1.684833333	-1.420333333	0.389166667	-0.288666667	-0.268333333	-0.397666667	-0.456666667	-0.516333333	0.3005	-0.094166667	0.188333333	0.302833333	0.322666667	-1.568166667	0.727666667	0.126	0.050166667	0.726833333	-1.445	0.394333333	-0.127666667	0.180666667	-0.105	0.235833333	1.1795	0.696	0.249666667	-0.392833333	0.178666667	0.452833333	-0.438	-1.273666667	-0.626666667	-0.142333333	0.354666667	-0.529833333	0.425	0.484333333	-0.649333333	-0.5594	-1.8585	0.069833333	-0.536833333	0.170833333
CXCL13	7.081333333	6.072833333	5.106333333	3.1085	8.3925	7.397166667	6.101166667	6.381	7.307166667	7.161166667	4.124166667	6.395	6.761166667	3.649	5.6725	7.336666667	5.145833333	5.100166667	1.446666667	6.6925	5.970833333	0.8785	5.566166667	4.833833333	2.988	4.774	5.662666667	7.295666667	4.5625	5.417333333	8.201666667	7.999	6.276666667	6.122	3.999833333	4.592333333	2.248666667	7.695833333	4.7285	6.9065	6.419	4.3725	5.337666667	3.681	3.3355	2.902	5.434333333	4.9535	4.539333333
KIAA1199	-1.0169	1.1247	-0.88	0.6825	-1.6692	0.0719	-1.2001	-0.8165	2.1943	1.0832	-0.7094	2.1545	1.7072	1.1729	0.9005	1.6486	0.8527	0.1558	-0.4235	0.5634	0.7345	-1.637	0.0107	-1.8625	2.1965	1.1506	-0.9785	1.0571	0.989	1.221	0.51	1.8102	0.9852	-0.7508	1.2532	-1.0414	0.0795	-0.0254	0.0063	1.0113	-0.7617	-0.186	0.5076	0.7139	-0.9599	-0.7443	-1.354	0.4201	0.9981
SORL1	-0.7605	-0.199	1.61225	2.6525	1.10675	-0.07625	-0.22375	0.55575	0.367	1.4695	0.59425	1.20625	-1.137	2.29875	0.60975	1.5815	1.19	0.4005	0.92925	1.92025	1.60725	2.8785	2.16425	-0.53125	0.60025	0.982	-0.34775	-1.2545	0.4065	0.58775	1.483	0.6205	0.16475	0.7495	0.81825	0.24825	1.694	-0.36125	1.43875	-0.33475	-0.3015	1.38125	1.945	-1.04225	-0.56325	1.043	-0.16075	1.971	2.76425
NAT10	-1.1085	-0.135	-0.593	-0.4875	-0.506	-0.631	-0.861	0.33475	-0.02475	-0.334	-0.40175	-0.06525	-0.40575	0.241	-0.606	-0.0975	-0.35875	-0.015	-0.1675	-0.82475	0.10275	-0.37675	0.32525	-0.3505	-0.02825	-0.641	0.06775	0.32175	-0.04125	-0.734	0.2845	-0.4545	0.36525	0.1635	-0.4765	-0.67675	0.283	-0.98525	-0.39575	-0.8075	0.3505	0.20825	0.16325	-0.99625	-0.3495	0.3465	-0.58275	-0.614	-1.07325
CHD1	-0.46275	-0.06575	-1.58475	-0.88925	-0.58025	-1.033	-1.3525	-1.7035	-0.917	-0.66825	-2.19925	-0.1765	-1.5675	-0.53825	-1.45525	-0.84725	0.04325	-0.3975	-0.90325	-0.34225	-0.29725	-0.69225	-1.65225	-1.471	-0.3875	-0.975	-0.80025	-0.9755	-0.76025	-0.6985	-0.4105	-0.59025	-1.049	-0.82525	-0.40825	-0.122	-1.07625	-0.964	-0.66125	-0.4815	-1.0015	-1.0985	-0.79475	-1.8105	-1.80625	-0.88375	-0.62525	-0.721	-1.0595
SYN3	-0.72125	-0.7635	-1.23075	-0.46525	-1.2935	-1.25525	-0.88575	-1.50675	-1.21525	-0.91275	0.062	-0.34375	-1.2265	0.71	0.66875	-0.8155	-1.11825	-1.17925	-0.93475	-0.85	-0.66775	-0.6415	-0.58725	-1.04225	-0.1775	-0.1705	-0.1165	-0.11375	-0.5925	0.3335	0.10825	1.30725	0.5185	-0.2805	-0.65275	0.16175	0.195	1.435	0.3525	0.423	0.6185	-0.35025	0.244	0.0575	0.659	0.1535	0.1775	-0.288	0.06325
SLC22A2	-0.22125	-0.264	-0.609	0.365	1.36225	-0.775	-0.7215	-0.591	-0.76375	-0.66025	0.00425	-0.389	-0.886333333	-0.02575	0.44575	-0.687	-0.4055	-0.72875	-0.604	-0.43125	-0.452	-0.644	0.84025	-0.29375	-0.46625	-0.42025	-0.244	-0.07325	-0.283	-0.00225	-0.14	0.24175	0.13775	-0.26	-0.0165	-0.15725	-0.346	-0.0195	-0.1905	0.26375	-0.4825	-0.48325	-0.0445	-0.433	0.863333333	-0.017	-0.713	-0.047	-0.72225
SERPINF1	-0.0525	0.687833333	-0.266833333	1.233333333	1.446833333	-0.425166667	-0.552833333	0.1255	0.4315	0.887833333	1.107166667	0.576666667	0.955833333	0.380333333	0.465333333	0.698666667	0.909166667	-0.579166667	-1.412666667	1.121666667	1.446	-3.2795	0.811833333	-1.349666667	0.889166667	1.082333333	0.949333333	0.425166667	-0.8245	1.546	0.972833333	1.470833333	0.920833333	0.308833333	0.8025	-0.335833333	-0.040833333	1.125166667	0.305	1.3305	0.0045	0.920833333	0.8985	0.132666667	-0.542666667	1.8835	0.4335	-0.397833333	1.785333333
WDR34	-2.04075	-1.5905	-1.95875	-2.31175	-0.97325	-1.4955	-1.15	-1.542	-2.079	-0.8305	-2.04475	-1.9795	-2.20925	-0.80925	-1.1865	-1.09125	-1.4955	-1.41775	-1.97375	-1.567	-1.64825	-1.41325	-1.19775	-0.62375	-1.33375	-0.262	-1.7395	-0.292	-0.6195	-1.09225	-1.57625	-0.71525	-1.811	-0.85025	-1.388	-0.81025	-1.3215	-1.23625	0.23825	-1.156	-1.88525	-1.21425	-1.95225	-1.454	-1.44	-1.7095	-1.1955	-0.886	-1.93225
OR7A17	0.71875	0.3985	0.69575	0.107	-0.3945	0.58075	0.52725	0.23525	0.2175	0.58175	0.66225	0.4205	0.75925	0.43275	0.522	0.082	0.151	0.1635	0.20225	0.2245	0.3545	0.435	0.49075	0.3995	0.20575	0.05175	0.12125	0.24275	0.21975	0.16375	0.14625	0.411	0.395	0.455	0.07725	0.37075	0.6025	0.43225	0.12575	0.414	0.3155	0.41725	0.29375	0.4265	-1.17	0.39	0.20575	0.341	0.2425
C9orf11	-0.6595	-0.0155	-0.28	-0.6655	-0.7415	0.158	-1.22	-0.3865	-1.2715	0.2135	-0.912	-0.3945	-0.6845	0.7395	0.1315	0.439	-0.387	0.05	0.4725	-0.243	0.07	0.3045	0.3775	0.088	-0.2005	-0.3485	0.045	0.181	0.182	0.2165	0.498	0.0865	-0.4105	-0.0145	-0.2065	-0.1265	0.0885	-0.798	-0.133	0.0615	-0.1405	0.845	0.2275	0.052	-1.998	0.299	-0.594	-0.127	0.1945
RNF216L	0.1305	-0.5679	-0.1032	-0.0488	-0.3509	-0.7066	-0.2861	-0.4021	-0.0064	-0.1528	-0.1717	-1.0009	0.0418	0.6782	-0.4917	0.431	-0.4366	-0.2366	-0.4454	-0.0397	-1.5904	-0.5692	0.1122	-0.0097	-0.3437	-0.4997	-0.7364	-0.3603	-0.2474	-0.2976	-0.0194	0.5845	-0.503	0.2189	-0.5156	-0.1751	-0.579	-0.3948	0.1063	0.3936	-0.4625	-0.5348	0.066	0.0541	-0.903	-0.7333	0.4763	0.1091	0.3123
LHB	0.38	0.0075	0.31	-0.297	0.0125	0.6105	0.1025	-1.358	0.2345	0.138	0.506	-0.084	0.7535	0.761	0.422	0.287	0.2055	0.31	0.226	0.363	0.125	0.179	1.0595	0.338	0.656	0.541	0.2515	0.4645	0.5215	0.3845	-0.0545	1.076	0.561	0.9835	0.042	0.114	0.163	0.729	-0.0725	0.137	0.3825	-0.0965	0.0135	0.2565	0.1305	0.1205	0.0665	0.286	-0.0205
STK25	0.058625	0.08725	0.40275	0.39525	-0.2065	0.108	-0.043625	0.291875	-0.073375	-1.047125	-0.40125	0.210875	-0.488	-1.396375	-1.32525	0.18275	-0.128375	0.2515	-0.556	-0.41025	-0.3555	-0.007125	0.71775	0.871875	0.886875	0.33875	0.2935	-0.27725	-0.572125	-0.02125	-0.125375	-0.00625	0.33625	0.135625	-0.152375	0.867625	-0.362125	0.09425	-0.414375	-0.45075	-0.195625	-0.40675	-0.773375	-0.52625	-0.435625	0.243125	-0.22275	-0.71375	-0.364
TAOK3	0.329375	0.55525	0.104125	0.877875	0.143125	-0.374875	-0.270625	0.357375	-0.344375	0.68	0.2425	0.170125	-1.24825	1.167875	-0.67575	0.95925	0.327875	-0.920125	0.15825	1.08725	0.396625	1.166375	0.73875	0.018875	-0.256125	-0.524	-0.077125	0.6405	0.06425	0.994	0.185	0.692	0.640375	-0.244625	0.663875	0.9395	-0.035875	0.025375	0.142375	1.184	-0.07325	0.187125	0.595375	-0.011875	-0.404	-0.34075	-0.20625	-0.375375	-0.083
LOC152573	-1.159	-0.39475	-0.95025	-0.7905	-3.33125	-2.38025	-3.032333333	-1.97175	-2.10375	-2.82575	-1.44625	-2.0725	-0.59975	-1.7295	-2.329333333	-1.42	-2.06975	-1.105	-1.3165	-1.59825	-1.89375	-3.66675	-3.3405	-2.89775	-3.38625	-2.729	-1.47575	-0.52025	-2.779	-0.33325	5.15275	-0.47025	-1.4255	-1.70225	0.4585	1.63275	-1.8275	-1.6515	-1.1425	0.86625	-0.979	-1.65775	-1.888	-1.03525	-1.107666667	-2.36775	1.696	-1.81175	-1.391
C3orf39	-0.184625	-0.63275	-1.07225	0.50225	-0.6755	-0.7075	-1.337375	-0.386875	-0.045625	-1.51125	0.493	0.83275	-0.431875	-0.397125	-0.5225	-0.413125	0.25325	0.40325	-0.34725	-0.48175	0.39325	0.0735	-1.46525	0.273625	-0.803	0.27	0.008875	-0.34225	-0.9625	-0.313125	-0.299375	-0.515125	-0.149625	-0.61925	0.19825	-1.001125	0.084375	-0.36575	0.2635	-0.70575	-0.910625	0.3795	0.141	-0.26725	0.3635	-0.024375	0.3485	-0.36275	-0.881
C14orf108	0.6927	0.4871	0.5017	0.15	0.1826	0.8025	0.6433	0.2627	0.9558	1.0735	-0.8038	1.0379	0.8968	-1.0521	-0.2486	-0.0822	-0.1769	0.1934	0.4194	0.5426	-0.0575	1.0007	0.334	-0.2305	-0.2617	-0.3765	-0.414	-0.6986	0.1863	-0.2707	0.11	-0.6	0.3467	-0.5852	-0.4315	-0.3843	0.8964	0.3922	0.9841	0.063	-0.11	-1.0457	0.1948	0.3409	-0.6236	0.4742	0.0786	-0.3235	-0.3502
CDC25B	-1.212636364	-1.416909091	-1.224181818	-1.973909091	-1.620454545	-1.033636364	-1.039818182	-0.619363636	-0.620090909	-1.495636364	-1.082181818	-0.400454545	-0.481818182	-0.671181818	-0.592363636	0.824909091	-0.089727273	-0.499545455	-0.209363636	-0.559272727	-0.546090909	-3.329090909	-0.390363636	-0.084818182	-0.071818182	-0.589818182	-0.955727273	-0.515363636	0.485090909	-0.872454545	-0.510272727	-0.693363636	-0.482181818	-0.037272727	-0.601545455	0.047636364	-0.276727273	0.254181818	-0.453454545	-0.732363636	0.572	-0.244545455	0.334272727	-1.907363636	-0.618818182	-0.410727273	-0.084454545	-0.499636364	-1.012090909
BMP3	0.207	0.9195	2.043	0.9585	-0.707	3.584	4.5535	3.5315	2.8785	1.9955	-1.7815	2.273	2.324	0.1015	0.442	0.6885	0.799	0.889	0.5525	-0.543	3.158	2.9495	0.2075	0.6485	0.4295	1.3465	0.1305	0.705	0.088	0.6425	1.492	0.871	1.8735	0.706	1.1725	1.412	3.052	4.1525	0.42	2.191	0.8865	0.0205	-0.22	2.2155	-0.0875	4.038	0.878	0.3285	0.3045
TMEM180	0.1235	0.0765	0.3775	-0.5785	0.4765	0.3755	0.531	-0.175	0.3215	0.4655	0.79	0.2115	0.2535	0.424	0.5465	0.182	0.1235	0.109	-0.128	-0.2445	0.2875	-0.0865	-0.0695	0.006	0.4445	-0.2175	0.1155	0.3935	-0.0125	0.0845	0.061	-0.128	0.065	0.4835	-0.086	0.158	0.691	0.4525	0.1145	0.0235	0.261	0.4125	0.0485	0.3835	-0.4705	0.3055	-0.062	0.1655	0.1545
MAP1LC3C	-0.846	-0.34675	0.1965	0.01425	-0.3	-0.4615	-0.91175	-0.20975	-0.37425	-0.235	-0.691	-0.25425	-0.311	-0.391	0.0855	0.017	-0.283	-0.5725	-0.4085	0.403	0.00075	-0.687	0.4935	-0.707	-0.372	-0.49025	-0.19525	0.20725	-0.23125	0.20625	0.2285	0.58675	0.2505	-0.46775	0.14075	0.2075	0.06975	0.898	-0.291	2.97775	0.089	-0.49275	-0.391	0.077	-0.4755	-0.212	1.28475	0.02375	-0.26675
CRYGC	-0.985	1.5605	-0.906	-0.7715	-0.079	2.226	0.755	-0.7755	-0.422	-0.829	-2.1655	-1.104	-1.11	-0.329	0.173	-0.5715	-0.7405	-0.48	-0.732	-0.6635	-0.0615	-0.5925	-0.8905	-0.53	-0.9255	-0.94	-0.808	-0.995	2.3185	-0.8675	-0.995	-1.0665	-0.353	2.856	-0.5015	-0.1195	-0.0145	-0.4175	0.1065	-0.4475	-0.7765	-1.03	-0.481	-0.5785	-1.177	-0.614	0.031	-0.0625	-0.6555
POU3F1	0.5333	-1.2345	-1.3889	2.3616	-0.4523	-1.323	-1.3605	0.4079	-0.8356	-1.861	-0.8032	-1.2405	-0.2053	-0.7506	-0.6289	-0.1158	-1.7541	-0.6759	-1.0884	-1.54	-1.4495	-0.8868	1.358	-1.0433	0.9535	-0.4035	-0.4838	-0.7698	-1.0996	-0.2841	-0.3421	-0.7259	0.2816	-0.985111111	-0.1716	-0.3259	-0.8082	-0.4158	-0.6884	-1.0477	-0.6315	-1.1901	-0.954	-0.4953	-1.1427	0.0758	0.0958	-0.6872	-1.1726
C20orf32	-0.636	-0.631	-0.8135	-1.0925	-1.5945	-1.22	-0.914	-0.5825	-0.697	-0.6995	-0.7205	-0.9925	-0.8985	-0.0545	-0.5415	-0.812	-0.6715	-0.8595	-1.0885	0.0735	-1.2655	-1.06	-1.0195	-1.072	-0.7075	-0.9325	-0.9155	-0.552	-1.0845	-0.3545	-0.2185	-0.437	-0.4475	-0.6565	-0.2285	-0.5005	-0.5265	-0.4535	-0.61	-0.161	-0.5565	-1.227	-0.566	-0.241	-0.9245	-1.0085	-0.5435	-0.287	-0.6445
CCDC95	-0.139	-0.3865	-0.1475	-0.626	-0.409	-0.179	0.0225	-0.3275	0.2205	-0.9385	-0.5265	-0.4205	0.235	0.3015	-0.344	-0.864	-0.0945	0.0345	-0.301	-0.994	-0.603	-0.2515	0.24	0.403	0.135	0.2645	0.0365	-0.0335	-0.13	-0.0825	-0.0845	0.6185	0.117	0.254	-0.084	0.2295	-0.6525	0.257	-0.259	-0.035	-0.288	-0.1605	-0.906	0.2255	-0.636	0.142	-0.442	-0.6605	-1.1105
HIGD1B	5.5045	4.83075	4.76825	4.65575	4.456	3.83425	4.9475	3.278	4.0235	3.82275	3.34275	2.599	5.5185	1.75525	2.987	3.781	3.011	3.63475	4.6055	4.85975	3.781	4.57225	3.543	3.29825	3.043	2.88575	2.91325	3.0495	4.25625	4.42075	5.05675	4.62275	3.198	3.4725	4.35525	3.55775	3.0785	4.516	3.18475	4.779	2.46225	2.87175	2.59575	4.367	1.11325	2.803	2.03425	1.5235	3.7735
USP6NL	-0.6485	0.2705	-0.2875	-0.389125	-0.034875	-0.138125	0.848	0.260625	-0.12975	1.666375	-0.558	0.69425	-1.25725	-0.38775	-0.0985	1.212875	-0.045	-0.446625	0.04075	0.78	0.111625	0.550375	-0.573625	-0.779375	0.316375	0.359375	-0.194125	0.384375	1.39025	0.014625	-0.1995	0.237125	-0.2825	1.486625	-0.399	0.696125	-0.210625	0.161125	-0.13525	-0.27725	-0.628	0.7205	0.672	0.4435	-0.627875	0.183125	0.05675	0.110375	0.46425
ABCD4	0.221	-0.245833333	-0.046166667	-0.0405	-0.6425	-0.431333333	0.116833333	-0.4905	-0.171166667	0.393166667	-0.414	-0.598666667	-0.172	-0.6965	-1.036	0.135666667	-0.322166667	-0.472	-0.551	0.5235	-0.465	0.542833333	1.231333333	-0.4485	-0.342	-0.071666667	-0.3865	-0.916666667	-0.350166667	-0.038166667	0.1705	0.307666667	-0.0715	-1.116833333	-0.075666667	-0.538166667	0.574833333	-0.545333333	-0.460333333	0.2425	0.054666667	0.326166667	-0.307333333	-0.300333333	-0.404333333	0.199	0.607166667	-0.5135	-0.319833333
DIMT1L	-0.576583333	-0.8245	-0.919333333	-1.025166667	-0.9075	-0.309666667	-0.26575	-0.81975	-1.018083333	-0.489916667	-0.772916667	-0.63225	-0.268666667	-0.562333333	-0.831	-0.625333333	0.04775	-0.849083333	-0.778083333	-0.855833333	0.024666667	-0.1345	-1.058666667	-0.5075	-0.836833333	-1.148166667	-1.0605	0.125583333	-0.668916667	-0.673666667	-0.844	-0.871083333	-1.252416667	-0.705833333	-0.751666667	-0.405	-1.056916667	0.01275	-1.349916667	0.248916667	-0.811	-0.9285	-0.614833333	-0.70375	-1.189916667	-0.641916667	-0.58175	-0.747416667	-0.732083333
TEK	0.404125	0.769875	0.640625	0.7565	0.11075	0.245125	0.459875	0.822875	0.367125	0.050375	-0.07725	-0.268625	0.12275	-0.313125	-0.02475	0.56775	-0.641	0.371125	-0.35475	1.420375	0.122875	-0.48225	0.674375	-0.280125	0.037125	0.112	-0.303375	0.52625	-0.1275	1.065625	2.31375	0.94425	1.06175	0.049625	1.633875	0.591875	0.552875	0.88825	0.1675	1.60725	0.542625	-0.24425	0.232625	0.1585	-0.8135	-0.086125	0.33025	0.233375	0.63975
SLC25A46	1.29525	0.002	-0.45575	0.2415	0.02225	0.52925	0.7125	-0.8445	0.3945	-0.0165	-0.1685	0.486	0.7235	-1.175	-0.66575	0.41725	0.29825	-0.06025	-0.3515	-0.31075	0.08475	-0.31125	0.16475	0.2005	-1.06625	-0.96625	0.18175	0.397	-0.727	0.044	-0.57025	-0.326	-0.791	-1.0295	-0.3775	-0.0785	0.57225	0.26575	0.47125	0.1375	0.01325	-0.72525	-0.56675	-0.45225	-0.4635	-0.014	-0.27225	-0.64725	-0.77975
LARP7	-2.0807	-2.1343	-1.4716	-1.1287	-0.804	-1.5226	-1.8005	-1.4473	-1.9354	-0.4808	-2.0748	-1.4043	-1.2776	-1.1382	-1.138	-1.7568	-2.0451	-1.9403	-1.7562	-1.4294	-2.3976	-0.9962	-1.2683	-1.7382	-2.1176	-1.4694	-1.675	-1.6684	-1.7787	-1.5046	-1.063	-1.167	-2.0626	-1.4303	-1.1845	-2.1214	-1.715	-1.5833	-1.7423	-1.2186	-2.083	-1.7147	-1.8988	-2.2553	-2.374	-1.8133	-2.116	-1.3021	-1.0082
CD160	0.665333333	0.243833333	1.718333333	0.0815	0.376166667	0.3955	0.06	-0.037666667	0.254666667	3.757	1.076833333	0.636833333	1.675333333	0.144166667	-0.020166667	1.408166667	0.689	0.1415	0.154666667	0.902	0.7665	0.944333333	0.158666667	0.417833333	0.064833333	-0.065	0.1635	1.833333333	-0.033166667	0.3125	0.708333333	1.497	0.989333333	0.482166667	0.487666667	0.952	0.385833333	0.808833333	0.480333333	1.7475	1.227833333	0.140833333	0.465166667	0.4055	-0.0535	0.432	-0.240333333	0.489166667	0.191666667
MT1JP	0.165166667	-0.505166667	-1.071166667	-0.424166667	-0.6065	-0.37	-0.453333333	0.066	-0.975666667	0.389166667	-0.224666667	-1.143	0.2085	-0.133666667	0.233166667	1.407333333	-0.580666667	-0.936833333	-1.6865	0.695	0.232166667	-2.341833333	1.229166667	0.229833333	0.631833333	-0.966166667	-0.643666667	0.0345	-0.871666667	2.078666667	2.3315	0.9055	-0.162	1.944	1.5725	0.8175	-1.4235	-0.399666667	-1.034333333	0.629	-1.0505	-0.405333333	0.4095	-0.154166667	-0.952333333	-1.003833333	-0.1545	-0.245666667	0.401833333
PHF20	-0.507125	-0.79875	-1.397875	-0.0945	0.158125	-1.689625	-1.357625	-0.74925	-1.2579375	-1.5394375	-0.8685625	-0.126875	-1.465625	-1.5048125	-1.245625	-0.6769375	-0.358875	-1.441875	-1.4316875	-0.709375	-1.121375	-0.7484375	-1.1515625	-0.3235625	-0.90575	0.05525	-0.4608125	-0.5706875	-1.048	-0.5079375	-0.1023125	-0.5715625	-0.7154375	-0.2964375	-0.274875	-0.83425	-1.014375	-0.95825	-0.73075	-0.4874375	-1.504875	-0.637875	-1.040125	-1.344875	-1.705714286	-0.664	-1.2651875	-0.694875	-0.3624375
CPNE4	-0.72	-1.61125	0.27025	1.83625	3.512	-0.99375	-1.58625	0.76425	-0.77775	-1.36575	-1.313	-2.34	-0.972	-0.2215	0.02525	-1.097	2.136	0.52475	-0.05125	-1.332	0.842	-0.68125	-0.93825	-2.1235	-1.7365	1.50175	-0.61725	1.08925	-1.581	-1.2805	-0.703	0.0835	-0.47325	-1.1605	-1.479	-0.956	2.3715	0.39975	-1.32325	2.061	-0.61075	1.351	-2.60025	0.4235	0.147333333	-1.591	1.291	-0.631	0.83
GTPBP1	-1.082428571	-1.196928571	-0.5075	-0.968714286	-1.010071429	-1.25	-0.954285714	-0.7185	-1.096357143	-0.598214286	-0.745928571	-1.3525	-0.871071429	-0.578142857	-0.806785714	-0.640214286	-1.186142857	-0.702357143	-0.340642857	-0.282214286	-0.366357143	-0.552928571	-0.949857143	-0.662	-0.543714286	-0.111	-0.242142857	-0.687071429	-0.078071429	-0.237142857	0.047285714	-0.019571429	-0.280714286	-0.375571429	-0.774428571	-0.200714286	-0.606642857	-1.169285714	-0.607642857	-0.929857143	-0.678142857	-0.046071429	-0.629428571	-1.100571429	-0.539285714	-1.0395	-0.781714286	-0.063428571	-0.609785714
RAB33B	0.636666667	0.443333333	1.614833333	1.112833333	0.932	1.432666667	0.7585	0.121833333	0.0935	0.983666667	0.7888	0.859166667	2.148833333	-0.643166667	-0.249666667	0.755	0.519	0.752833333	0.7415	0.880666667	0.3935	1.237166667	1.2425	0.927833333	0.573333333	-0.142833333	0.361	0.907166667	-0.114166667	0.959833333	0.0045	0.376833333	0.706333333	-0.091	0.098	0.824166667	1.038333333	1.461	0.458	1.5515	0.261166667	0.908	0.4335	0.625333333	2.707	-0.34	0.995333333	0.076166667	0.191333333
ALDOC	0.153875	-0.3285	-0.8915	-0.755625	-0.08175	-0.96175	-0.846875	-1.498875	-0.821375	-1.3975	-0.522125	0.232125	-0.500625	-0.01475	-0.810125	-2.010625	-0.639125	-1.455	0.746125	-1.86475	0.091375	-1.45725	-2.94725	-1.172	-0.977875	-1.638375	0.186875	-1.103875	0.292	-1.172875	-0.915125	-1.356375	-0.93825	0.7085	-1.7265	-0.800375	0.02425	-1.558	-1.568625	-1.640875	0.51775	-0.74025	-0.376375	-1.87475	-0.659	0.1225	-0.59225	-0.727125	-0.306
ZNF212	-1.30875	-0.267	-0.71025	-0.58175	0.442	-0.3085	-0.107	-0.22725	-1.145	-0.45425	-0.4675	-0.147	-0.91225	0.884	-0.34	-0.4775	-0.17875	-0.75575	0.0155	0.25725	-0.2775	-0.1025	-0.0075	-0.10525	0.11625	-0.21775	0.0265	-0.539	0.39075	-0.23325	-0.87225	-0.317	-0.53525	-0.0275	-0.39825	-0.745	0.06375	-0.04	-1.014	0.1815	0.3985	0.10825	0.099	-0.25325	0.2675	-0.1125	0.7535	0.121	0.178
NUDT1	-0.255833333	-0.381333333	-0.5105	-0.901166667	-0.173666667	0.031666667	0.388833333	-0.077	-0.783166667	0.472666667	0.695666667	-1.250333333	0.526	0.654833333	-0.1145	-0.171666667	-0.7585	-0.059166667	-0.0395	-0.582333333	-0.824666667	-2.1575	-0.654666667	-0.388666667	0.748333333	-0.5545	-0.7935	-0.563	0.357	-0.769	-0.5495	-1.450333333	-0.354	1.056666667	-1.130666667	-1.235333333	0.594	-0.856333333	0.192666667	-0.873666667	0.815333333	-1.6605	-0.421333333	-0.435166667	1.066833333	-0.127333333	0.181666667	0.8685	-0.293166667
RFPL2	3.68575	-1.12475	0.924	-0.9605	-1.61525	1.358	0.37525	-0.6765	-0.3335	1.20825	0.431	1.66825	-0.28325	-0.79925	0.35775	-1.1585	-0.9275	0.48325	1.635	0.59425	1.00375	-1.785	-0.29325	0.614	-1.37225	-0.3695	0.89775	-0.81975	-1.12275	-0.111	-0.79325	-1.1975	0.5125	-0.41375	-0.625	-0.289	0.35025	0.579	-1.14025	-0.77175	-0.023	0.001	-0.44975	-0.84425	0.59025	1.02075	1.52875	0.2475	-1.09625
ZNF83	0.639166667	-1.792166667	-1.526166667	0.02	-0.559666667	-2.8405	-1.412166667	0.339	-2.037333333	-0.753	-0.989166667	-2.542	-2.521	0.126833333	-0.799166667	-0.926166667	-1.633166667	0.185	-1.604	-0.117	-1.219166667	0.3705	-0.715833333	-0.731333333	0.893166667	-0.0905	-1.667333333	-0.244	-0.655166667	-0.403666667	-0.165666667	-0.999333333	0.4065	-2.349166667	0.398166667	-0.609666667	-2.204333333	-0.794333333	0.510833333	0.229333333	-1.174666667	0.362666667	-1.3725	0.019833333	-1.565	-1.1435	-1.424	-1.1565	-0.91
GDPD5	-2.04425	-1.934375	-1.924625	-0.6345	0.322	-2.25625	-2.242375	-1.848125	-1.75125	-2.5185	-0.728625	-2.2825	-2.27675	-1.119	-1.006625	-0.77975	-1.881375	-1.760625	-2.260125	-1.16475	-1.23325	-2.306375	-0.8845	-0.95575	-0.95875	-1.406	-1.00925	-1.499	-2.082375	-0.966625	-1.376875	-0.70925	-0.910625	-1.084875	-0.552375	-0.50925	-1.707875	-1.8955	-1.47125	-0.904	-1.26275	-1.189375	-1.365375	-0.955625	-0.605375	-2.099125	-0.921375	-1.132	-0.83375
PDCD4	0.5317	0.73785	0.6519	1.26925	0.78785	0.4878	0.88705	0.64575	0.3901	0.1208	-0.22065	0.13005	0.65015	0.72005	0.3798	1.0181	-0.06785	0.32185	0.9817	0.66595	0.28245	0.79725	0.37385	0.7933	-0.12715	-0.0234	0.15045	0.00615	0.24	0.51395	0.5187	0.25505	0.6294	0.36075	0.53085	0.211	1.048	1.0639	-0.04145	0.39945	0.58285	0.78525	0.00615	0.33155	0.758473684	1.15975	0.82435	0.8963	1.03765
CEP350	-0.50925	-0.4625	-0.4695	-0.5605	1.00375	-0.936	-1.6235	-0.41175	-0.6135	-0.42125	-1.44825	-0.24025	-1.72875	-0.787	-1.187	-0.06375	0.2195	-0.04875	-0.48475	-0.10275	-0.49925	-0.6755	-1.04225	-0.46175	-0.56075	0.07125	-0.47975	-0.863	-0.72025	-0.41025	-0.0835	-0.35075	0.49975	-0.414	-0.01025	0.0775	-1.06075	-1.17325	0.15825	-0.03075	-0.52425	0.2925	-0.586	-1.08275	-2.2965	-0.803	-0.102	-0.4265	-0.2965
OR10A2	0.76725	0.29675	0.27075	0.058	0.4965	0.08275	0.071	0.15075	0.29525	0.31625	0.109333333	0.3145	0.93625	0.25925	0.514	0.513	0.11525	0.3225	-0.10525	0.33375	0.103	0.28875	0.39725	0.2005	0.1655	0.25525	0.24825	0.41575	0.633	0.134	0.08725	0.36275	0.1465	0.25375	-0.1015	0.3115	0.35075	0.40525	0.3685	0.483	0.31775	0.18075	0.73925	0.845	0.3875	0.08125	0.3925	0.34825	0.306
CST7	1.5545	1.247	1.9435	1.126	2.75	1.49025	1.09675	1.13325	1.80825	3.07425	0.85925	1.34	1.96475	0.28225	0.51725	2.149	0.67825	0.222	-0.764	2.20425	1.014	-0.22225	1.159	1.242	0.49725	0.9985	1.0925	2.564	0.01375	2.59125	1.95975	3.1315	1.8315	1.97025	0.91325	1.16625	0.2875	1.90775	0.83175	3.0965	1.934	0.05175	1.58475	0.99025	0.238666667	-0.0915	1.131	0.84075	0.725
CIAO1	-0.20925	-0.499	-0.47075	-0.7045	-0.0435	0.198	0.31525	-0.71625	0.5245	-0.72225	0.228	-0.03075	-0.04525	-0.042	-0.21275	-0.2855	-0.038	0.1365	-0.34575	-0.20325	-0.13275	-0.46125	-0.063	-0.14025	-0.14925	-0.56325	-0.153	0.22225	-0.0455	-0.55625	-0.45	-0.307	-1.34275	0.494	-0.19325	0.07375	0.288	-0.4	0.32075	-0.788	0.31175	-0.16	0.0255	0.0135	0.96775	0.46775	-0.70175	0.13575	-0.455
SELL	1.5545	1.633	1.25425	0.311625	1.836	0.808	1.177	1.82	1.3395	2.24525	0.878625	1.88525	1.805625	0.393375	0.811857143	2.93875	2.085	1.0765	0.09	3.0725	1.205	0.14	0.257375	1.251625	0.576375	0.972625	0.68175	2.977375	0.696375	1.624625	2.1665	2.960125	2.51375	1.758625	1.73125	1.010375	0.803375	1.984125	1.71625	2.93575	1.3915	0.181875	1.325375	0.76225	1.341666667	0.314125	0.84725	0.8525	1.072125
OR8J3	-0.16	0.4925	0.6735	-0.089	-1.133	-0.804	-0.738	-0.09	0.081	0.47	-1.25	-0.5825	0.84	0.2455	0.577	0.0085	-0.5115	0.232	-0.0655	0.2205	-0.495	1.231	0.109	0.5175	0.5395	0.1955	0.242	0.266	0.008	0.263	-0.233	-0.2065	-0.2545	-0.208	0.149	0.212	0.199	0.087	0.196	0.255	0.494	0.0845	0.094	0.31	-0.4785	0.0945	0.1245	0.3245	0.5895
LTBP4	0.437	1.111	0.97	0.201333333	0.477833333	-0.201833333	-0.228833333	-0.132166667	-0.132	-1.026666667	-0.1605	-0.87	0.498666667	0.794333333	0.652	0.7285	0.8285	0.404333333	-0.588166667	0.887833333	-0.064	-0.313833333	0.2345	0.647833333	1.307	0.012	0.602666667	0.43	0.530833333	0.5505	0.981166667	1.292166667	1.135	0.4305	0.664833333	0.052666667	0.239	-0.5095	-0.997166667	0.080166667	-0.166333333	0.1035	0.359833333	-0.250833333	-0.545833333	-0.002666667	0.139833333	0.057	-0.051
SIRT6	0.10675	0.9155	-0.07775	-0.7975	1.105	-0.1285	0.041	0.16175	0.0045	-0.4265	0.094	-0.05875	0.407	-0.05975	-0.1175	-0.293	-0.032	-0.17375	-0.00725	-0.0895	-0.07325	0.26475	1.08125	0.52075	0.34275	1.2215	0.4965	0.2425	0.41275	0.25625	-0.42375	0.5065	0.899	0.803	-0.13225	0.82575	-0.66225	0.25125	-0.472	-0.15125	0.309	-0.09425	-0.292	-0.78925	0.35075	-0.77125	-0.22025	-0.25825	-0.56
CCL19	6.01675	5.55825	5.09775	4.9655	5.70875	5.032	5.2735	3.9275	5.39825	5.4585	5.745	4.6335	5.45525	4.00175	6.30275	5.1525	5.08975	4.011	4.58525	5.255	4.98525	1.96625	3.7995	4.871	2.79975	4.9125	4.275	5.103	5.39725	5.125	4.6745	5.64	4.86825	5.17675	4.3085	4.196	3.68825	5.73	4.35725	5.52875	5.23325	3.40125	5.43575	5.17475	6.87775	3.104	3.126	5.03075	4.944
PPIL1	0.834666667	-0.4405	0.174	-0.295166667	-0.065833333	1.548833333	0.792	0.168333333	0.382	0.288333333	0.180833333	-0.376166667	0.799333333	-0.500666667	0.3675	-0.243333333	0.198	0.674833333	0.344333333	-0.788	0.013166667	-0.321166667	0.5525	0.239	0.130833333	-0.388166667	-0.9215	-0.669666667	0.462833333	-0.629833333	0.326166667	-0.677166667	-0.609833333	-0.3085	-0.283333333	-0.250166667	0.392333333	0.278833333	-0.399166667	-0.9685	-0.334	0.358833333	-0.246	0.923333333	1.1615	-0.006666667	0.055833333	0.014333333	-1.071833333
GBP7	0.4115	0.367	0.3115	0.177	2.2245	0.0675	-0.1954	0.410333333	0.516	-0.0755	0.7588	0.090666667	0.0758	0.078333333	0.2816	0.717666667	-0.049333333	0.4735	-0.05	-0.221833333	-0.215666667	-0.057166667	-0.276666667	0.15	-0.273833333	0.026166667	0.0975	-0.102	-0.136	0.239	-0.017833333	0.218666667	0.070333333	0.366833333	0.2755	0.109	0.219166667	-0.192666667	-0.474166667	0.084833333	-0.1745	0.281833333	-0.074166667	-1.168666667	1.3042	-0.255833333	-0.341166667	0.275833333	0.104
STK17A	0.4277	0.5622	0.2738	0.4634	0.2344	0.5692	0.2218	0.3868	0.6386	-0.2159	0.088	-1.0547	0.6213	-1.0227	0.2871	0.4852	0.6168	1.5425	0.1671	0.2446	-0.5087	-1.0948	1.3008	-0.0809	0.2376	-0.6681	-1.3866	0.5922	1.3822	0.2987	-0.4605	0.4518	0.6467	0.1062	-0.5438	1.2154	0.0078	-0.3604	0.0084	1.293	0.4459	-0.9185	-0.256	1.0537	-1.401888889	-0.0663	-0.2479	-0.2069	0.073
ABR	-1.0665	-0.24025	-0.06275	0.0525	-0.29625	-0.8675	-0.43375	-1.04575	-0.313	0.8575	-0.06975	-0.12325	-0.79675	-0.22975	-0.2195	0.0985	-0.4335	-0.15925	-2.0125	1.17475	-0.388	0.8645	0.092	-1.68375	-0.09675	0.37075	-0.018	-0.446	-0.943	0.64375	0.016	0.54325	0.3355	-1.7395	0.4715	0.527	-0.94425	0.25075	-0.0645	0.286	-0.25125	0.67775	-0.19725	-1.14825	-0.663	-0.03375	0.90425	0.12875	0.0065
OR9G1	0.2405	0.16	0.5755	-0.2895	-0.124	0.581	0.917	0.5685	0.2235	0.325	-1.189	0.249	0.187	0.0095	0.4815	0.1195	0.0055	-0.0855	-0.101	-0.4485	-0.0335	0.591	0.2555	-0.2045	0.4685	0.4745	0.6495	-0.419	-0.303	0.2105	-0.1495	0.32	0.691	0.7055	-0.1635	0.0835	-0.021	0.058	0.844	0.977	0.722	0.0075	0.4325	0.854	-0.237	2.2215	1.151	0.2725	0.602
FOXE1	2.86825	5.28475	5.401625	4.36975	3.78175	5.3215	5.179875	4.369125	5.031125	5.521125	1.6515	2.910625	4.06975	5.08275	5.3495	3.90075	2.513625	4.93225	4.994	5.423125	4.965375	1.173125	3.490875	4.155875	4.46025	3.222125	0.925625	2.328375	5.93325	3.12525	2.419375	2.112875	3.875625	4.838125	1.537625	2.572375	1.38775	-0.0645	3.214625	0.84275	3.828125	4.352875	4.99775	0.71825	4.64075	3.779	2.68725	4.494875	3.842
CNGA3	-0.113	0.2885	-0.081	-0.7425	1.001	-0.796	-1.6305	-0.86	0.202	-0.845	-0.7375	0.1365	-0.283	0.407	0.074	-0.037	-0.058	-0.4355	0.0275	0.0875	0.2485	-0.376	-0.6835	-0.0645	-0.2665	0.232	0.3355	-0.1125	-0.5325	0.1645	-0.2665	2.505	-0.4655	-0.1925	-0.2435	2.2135	0.7405	2.375	-0.238	1.2525	1.1625	-0.0695	-0.3545	0.0975	3.66	-0.0295	0.372	0.0865	-1.701
GML	1.9275	0.384	0.032	-0.096	0.282	-1.0285	0.3105	-0.2505	0.0245	0.4745	1.047	0.3765	0.7745	1.0875	0.8175	0.417	0.148	0.166	0.287	0.179	-0.1085	0.349	0.917	0.525	0.453	0.3285	0.099	0.567	0.3075	0.5115	0.318	0.994	0.654	0.9055	0.225	0.3745	0.372	0.163	0.49	0.246	0.4935	0.7075	0.3495	0.309	1.165	0.584	0.1215	0.489	0.4275
CD38	1.4065	1.071	0.2125	-1.62725	0.4645	1.85825	0.55275	-1.63675	1.5335	2.1325	0.1365	1.4555	0.7805	1.66075	1.18775	1.59775	0.30625	-1.0855	-0.99025	1.6305	0.91325	-3.28275	-2.44875	-0.726	-0.94775	0.8455	0.619	1.361	1.92975	1.47	0.30025	3.268	2.1045	-0.2065	-0.43125	0.241	0.50875	2.2955	0.939	1.2705	2.0985	0.04425	0.977	0.13175	2.24675	-0.8815	-1.2465	-0.068	0.50575
ZDHHC6	0.5455	0.008666667	0.544166667	0.236333333	0.419666667	0.254666667	0.843833333	0.207833333	0.474	-0.232333333	0.013	0.253166667	0.057333333	-0.245833333	0.2975	0.81	-0.0045	-0.255333333	0.352166667	0.31	-0.018333333	0.258333333	0.132333333	0.004333333	-0.190666667	0.0175	-0.6015	-0.013333333	0.017	-0.210833333	-0.119666667	-0.348666667	0.070333333	0.235833333	-0.169	0.2465	0.647	0.476166667	0.642	0.152166667	-0.145666667	-0.088833333	0.2235	1.173166667	-0.8005	0.522833333	0.116666667	-0.431666667	0.0515
NEFH	-3.0685	-3.58625	-3.3885	1.04875	-3.06775	-2.33325	-2.9075	-3.52475	-3.388	-2.92325	-3.1705	-3.60775	-2.98325	-3.824	-2.75325	-3.147	-2.23775	-2.959	-3.75725	-1.5835	-0.5675	-4.12875	-3.46525	-3.60625	2.44475	-3.558	3.9175	-3.0515	-3.90925	-3.0335	-3.50625	-3.1235	-3.34625	2.686	-2.77325	2.015	-3.7675	-0.90175	-3.2665	0.2865	-2.97625	-1.79775	-3.41425	-4.31875	1.50875	-0.705	1.36975	-3.62525	-3.97525
CTDSP2	-0.105666667	0.639416667	0.070166667	0.869	-0.380416667	-0.373166667	0.007833333	0.186	0.253166667	0.207666667	0.558083333	0.535	-0.641333333	0.415333333	0.393666667	0.983916667	0.429583333	-0.026916667	0.087166667	0.560416667	0.38075	0.323666667	0.35875	0.63125	0.511916667	0.51	1.028833333	0.707416667	-0.137666667	0.702333333	1.175333333	0.678666667	1.238166667	0.001666667	0.525916667	1.4535	0.754916667	0.586333333	-0.107916667	0.98675	0.451333333	0.93325	0.843416667	-0.232083333	0.249333333	0.18625	1.187666667	0.006083333	1.049833333
PGBD5	-0.470333333	1.207	-1.254666667	0.292166667	-0.327833333	1.620166667	-0.147666667	0.588333333	0.124333333	-1.519333333	-0.8128	0.330166667	0.586166667	0.299333333	0.3295	2.285166667	0.189333333	2.414	1.297	1.107166667	-0.439	-2.220333333	-0.661666667	-1.324	2.015166667	-0.411666667	2.663166667	1.063333333	1.8055	0.21	-1.878833333	0.248333333	2.013166667	2.373833333	-0.255166667	-0.835833333	-2.1695	-1.760166667	-0.426666667	-0.395	1.6125	0.671833333	0.3315	1.556166667	-0.4674	-0.2805	0.345166667	0.766166667	-1.369666667
CCNY	0.183071429	0.609285714	0.759071429	0.668214286	-0.0315	-0.171214286	0.315071429	0.152	0.733928571	-0.266214286	0.719857143	0.764214286	0.161928571	0.019071429	0.386071429	0.572071429	0.298642857	1.159857143	0.496642857	0.193785714	0.111857143	0.356142857	0.002714286	0.2435	0.573428571	0.317	0.755428571	-0.050357143	0.592071429	0.038	0.911	0.901285714	0.854571429	0.247857143	0.074928571	1.430857143	0.909714286	0.263642857	0.218928571	1.0285	-0.0175	0.736928571	0.456071429	0.776714286	-0.671230769	0.942571429	0.371357143	0.302785714	0.744714286
RMND5B	-0.605416667	-0.65925	-0.453	-0.787	-0.41325	-0.920583333	0.24275	-0.874083333	-0.848583333	-1.2435	-0.456416667	0.29975	-0.3075	-1.444166667	-0.976916667	-0.267666667	0.223833333	-0.502833333	-0.464416667	0.07775	0.061583333	0.45475	-0.2165	0.223666667	0.35575	0.350083333	0.358166667	0.11225	-0.489416667	-0.328416667	-0.029666667	0.0325	-0.566083333	-0.331916667	-0.1335	0.248083333	-0.4195	0.23375	-0.091166667	-0.103666667	-0.645583333	-0.201416667	-0.750583333	-0.88325	-0.89725	-0.350166667	-0.547666667	-0.28125	-1.0005
ZNF257	-0.497	-2.4015	-2.89025	-0.62925	-3.97775	-4.002666667	-0.90225	-3.02975	-3.59825	-2.999333333	-3.01575	-3.26175	-4.697	-1.2855	-2.41725	-3.79275	-2.31	-2.194	-2.66	-2.9945	-1.79725	-0.524	-0.3885	-1.471	-1.34975	-3.1875	-3.25925	-2.90675	-3.8345	-2.16675	-1.7785	-2.10125	-1.156	-0.811	-2.3025	-0.09725	-3.303	-1.6685	-1.64575	-0.88975	-3.122	-1.81725	-2.6645	-2.75925	0.01425	-1.51675	-4.311	-0.37225	-1.2765
FLJ22167	0.351875	-0.074	0.568375	0.896	0.199625	0.448375	-0.4055	0.193125	0.247125	0.07675	0.3225	-0.48775	0.6405	-0.22175	-0.2075	-0.99625	0.039625	-0.545875	-0.031375	-0.964	-0.04425	0.675125	-0.314375	-1.268	-1.6405	-0.41775	-0.836125	0.455125	-0.56425	0.3505	-0.370375	0.21975	-0.046375	-0.14	-0.8315	0.05525	0.309625	-0.1685	-1.213625	0.763375	-0.532625	0.047125	0.34675	0.32625	0.095125	-0.358875	0.134875	0.478875	-0.0945
EXOSC7	-1.095666667	-0.435833333	-0.160666667	-0.459833333	-0.6185	-0.049333333	0.001166667	-0.719833333	0.223166667	-0.292666667	-0.1045	-0.503166667	0.373833333	-0.083666667	-0.613	-0.984666667	-0.661833333	-0.0825	-0.1205	-0.356	0.064666667	-0.216166667	-0.860166667	-0.932	-0.0955	-0.492	-1.128166667	-0.833166667	-0.1405	-0.787833333	-0.7175	-1.073	-0.601333333	-0.629833333	-0.9075	0.334	-0.069	-1.035666667	-0.6275	-1.204333333	-0.345833333	-0.533333333	-0.362166667	-0.500166667	0.203833333	0.071333333	-0.940166667	0.2255	-0.424833333
ROR2	0.594	0.747375	0.904	1.032875	0.238	0.039625	0.043	-0.48975	0.60075	0.824	1.073125	-0.37	0.03875	0.6355	0.003375	0.5615	0.37225	0.66975	-0.64275	0.781875	0.3735	-1.12225	1.453	-0.16975	0.85925	0.38225	0.531125	0.9875	0.335125	1.083625	0.076875	0.13625	0.464375	1.457875	0.15625	-0.059875	-0.63475	0.420875	0.32725	0.661375	0.166875	0.377	0.861875	-0.069	-0.756875	-0.699	1.364	1.165375	0.4225
MAOA	2.1855	2.77925	3.313375	0.368625	-0.984125	3.0235	3.192	3.06225	2.50275	4.02875	1.33575	3.777875	3.990875	3.58825	2.903125	3.173875	2.789	3.5875	4.15725	1.570625	3.121125	4.44625	2.095375	3.90825	3.035	2.781375	0.07075	2.46375	3.171625	3.04175	4.372875	1.781625	3.49225	2.372625	2.683625	2.91275	3.1025	2.954125	2.42275	2.605	1.68575	1.993875	2.141	2.462125	3.73525	3.813	-0.566625	3.37825	2.701875
TNNT3	4.525	-0.0655	-0.193666667	0.451666667	0.293833333	-0.425166667	2.144166667	0.621	0.364166667	0.618	-0.398666667	2.432	0.317833333	0.862333333	1.008666667	0.809833333	0.087833333	0.0355	-0.333	-0.015833333	0.6475	5.0835	0.284666667	2.368333333	4.738	3.446	1.081833333	1.034333333	1.826166667	0.423333333	3.275	1.251	0.393666667	0.026666667	2.342666667	-0.397333333	0.438333333	-0.105666667	2.592333333	0.745166667	2.2195	2.147666667	0.901333333	1.123	-0.0445	0.940166667	0.434333333	0.413166667	0.981333333
GYPC	-0.891	-2.054	-1.93275	-1.40075	-0.87175	-2.096	-2.21075	-1.777	-1.64025	-2.16775	-1.17275	-2.04625	-1.71725	-0.72775	-1.1355	-1.68675	-2.23875	-2.45875	-2.357	-1.15775	-1.16425	-2.32075	-1.40625	-1.751	-1.772	-1.29075	-1.2305	-0.441	-2.32525	-0.3865	-1.777	0.35275	-0.38025	-1.75175	-0.56025	-1.184	-1.45375	-0.80275	-1.847	-0.79025	-0.7865	-1.86375	-1.15175	-1.82075	-1.5325	-2.71925	-1.34925	-2.027	-1.9115
C7orf33	0.961	3.132	0.1295	-0.179	3.469	1.3415	1.0525	2.2375	0.4205	1.233	1.1005	2.4395	0.614	0.0135	0.354	0.343	-0.0795	-0.1505	0.845	0.6645	0.3385	0.759	0.05	3.0405	-0.043	0.0285	0.4585	0.6775	0.5115	-0.2415	0.183	0.3295	0.2945	0.287	0.216	0.2635	0.496	1.286	0.6505	0.6675	-0.296	1.498	1.979	-0.1645	-0.663	0.827	0.499	0.861	0.6255
PLIN	-0.1135	-0.099833333	0.2955	0.062333333	-0.092333333	-0.374833333	0.490833333	0.3325	0.504166667	1.399166667	0.2625	0.335333333	-0.054333333	0.597666667	0.306333333	-0.366166667	0.001833333	-0.004833333	-0.034	-0.3955	-0.024166667	0.093333333	0.294666667	0.361833333	-0.0905	0.105666667	0.1365	0.060666667	0.138666667	0.274333333	-0.089666667	0.036333333	0.3355	0.022833333	-0.062833333	0.195	0.285333333	0.329	-0.006166667	0.26	0.0915	0.223833333	0.403166667	0.358666667	-0.247	0.970666667	-0.217333333	0.229166667	0.069666667
LOC90826	-0.32525	-0.328	0.215	-0.0325	0.52975	-0.192	-0.6215	0.2435	-0.42925	1.046	-0.43075	0.424	-0.1485	-0.227	-1.03875	-0.1595	-0.58575	-0.67975	0.3635	0.337	-0.33725	0.853	-0.20925	-0.411	-0.385	-0.5775	-0.48175	-0.05575	-0.7465	-0.20025	0.5535	-0.773	-0.398	0.051	0.136	-0.39475	0.86475	-0.02175	0.1705	0.1445	-0.2495	0.01525	-0.18875	-0.74725	0.1155	-0.9215	0.033	-0.36775	0.58525
RNF4	-1.0052	-0.3592	-0.6291	-0.0783	0.0392	-1.4685	-0.598	-0.1613	-0.6901	0.7261	-0.9341	0.0142	-0.6876	-0.0307	-0.2307	-0.1209	-0.3852	-0.0085	-0.306	0.0665	-0.7725	0.1843	-0.8875	-1.1033	-0.3112	0.4989	-0.659	-0.0295	-0.5868	-0.3901	0.0012	-0.0452	-0.4039	-0.7648	0.3407	0.5981	-0.5243	-0.8628	-0.2477	0.0051	-0.593	0.3711	-0.4763	-0.8833	0.2371	-0.0616	-0.5546	-0.0413	-0.3604
F8A1	-0.6545	0.183666667	1.133	0.296833333	0.186833333	-1.042833333	-0.368166667	-0.279666667	0.831833333	0.979666667	-0.285833333	0.328333333	-0.716333333	0.555166667	0.1805	0.710666667	0.838666667	0.104666667	0.230666667	0.986333333	0.523333333	0.307666667	0.107166667	0.366333333	0.244833333	0.415833333	-0.5255	1.120666667	0.844666667	0.3805	0.330666667	0.558	0.570666667	0.104333333	0.2605	2.585666667	1.257833333	0.347666667	0.874666667	-0.093166667	0.507166667	0.750333333	0.619833333	0.3825	0.112333333	0.171833333	0.955333333	0.476333333	0.6925
PLEKHG4	-0.5135	-0.4945	-1.3275	-0.8025	-0.495	-1.58925	-0.84375	-0.25225	-1.19675	-1.65	-1.2845	-0.07925	-2.89625	-0.04025	-1.27225	-0.3705	-0.26725	0.46575	-2.5735	-1.41925	-1.05825	-3.98525	-4.0985	0.5205	-1.1745	0.21025	0.82325	-1.64	-0.89425	-2.576	0.7165	-2.5125	-0.432	-1.08325	-0.02925	0.0575	-0.97475	-4.102	-1.004	-0.9475	-1.104	1.1335	-0.536	-3.033	-0.41825	-1.0025	-1.26975	-1.5005	-0.096
GRB2	0.3149	0.7853	0.2512	0.53885	-0.0356	0.1501	0.53805	-0.12805	0.73155	-0.019	-0.5089	1.1716	-0.37185	0.18425	-0.5409	-0.13035	0.30805	-0.57745	-0.43915	0.64795	0.252	-0.88695	-0.2434	-0.22055	-0.18905	0.3781	0.25715	0.4433	-0.24225	0.186	-0.3654	0.53175	0.75085	0.5092	0.36745	0.56565	-0.03255	0.0177	0.567	0.2514	0.57315	0.1308	0.2288	-0.00485	-0.32015	0.9097	-0.6452	-0.4713	-0.136
HIST1H2AD	-0.77775	0.1525	0.0475	-2.3	0.0415	1.25925	-0.649	2.43175	0.4825	-0.4265	-0.31675	-0.67725	0.5505	-1.14175	-0.20575	-1.379	-0.769	-0.0425	-1.18425	-0.11625	-0.60075	-0.70625	0.84775	0.44675	-0.63675	-1.36025	-0.83325	-0.1895	0.07225	-0.29575	-0.39275	0.049	-0.47575	-1.15125	-1.43275	0.07425	-0.60225	0.04	0.2975	-0.50275	1.72825	0.64625	-1.023	2.19175	1.73275	-0.69075	0.30125	-0.7025	-1.87225
DUS3L	0.262833333	0.124833333	0.593	-0.541	0.144833333	0.2525	-0.268833333	-0.0285	0.822166667	-0.2925	-0.838666667	0.395666667	0.762833333	1.057666667	0.305833333	-1.091666667	-0.306	0.259166667	0.373833333	-0.315333333	0.247	0.123	0.465333333	0.107666667	0.308333333	0.090833333	-0.015333333	-0.468	0.646833333	-0.997333333	-0.5485	-0.8885	0.447666667	1.447666667	-0.389	0.113666667	-1.360833333	-0.758	-0.694166667	-0.606166667	0.2575	-0.3405	0.53	-0.868666667	-0.23	0.023666667	-0.7845	0.463833333	-1.645333333
EIF1	0.167666667	0.791	0.754166667	0.009333333	0.398833333	1.021	0.784666667	0.1435	0.898833333	-0.419	-0.123666667	1.131166667	0.665666667	0.533666667	0.9835	0.164166667	1.7255	1.048833333	1.614666667	0.606	1.034833333	0.4865	0.849166667	1.353	1.015	0.579833333	0.8675	1.015	0.670333333	0.625333333	1.012333333	0.705	0.638	0.0345	0.541166667	0.945166667	1.163833333	-0.108166667	0.587166667	0.133166667	0.481833333	1.034833333	1.037	-0.350666667	0.5875	1.079666667	0.11	0.981	0.794166667
RP5-1077B9.4	-0.874333333	-1.154	-1.392166667	-1.784666667	-0.761333333	-1.4005	-0.9185	-1.160666667	-1.098666667	-1.853	-1.003833333	-0.957	-0.120333333	-0.666333333	-0.7915	-0.874333333	-1.095833333	-1.1415	-1.005	-0.646666667	-1.153166667	-1.0455	-0.4885	0.065666667	0.055833333	-0.120666667	-0.462666667	-0.726	-1.263333333	-0.883166667	-1.474	-0.430833333	-0.874	-0.328166667	-0.643	-0.1475	-0.939	-0.842333333	-1.5935	-1.180333333	-0.503166667	-0.920666667	-1.2355	-0.980666667	-1.376	-1.019833333	-1.389166667	-1.132833333	-1.151666667
FPGT	1.23925	0.8955	1.4095	1.323	1.06075	2.0555	1.2755	1.1145	1.34925	0.542	1.32325	1.67975	1.698	0.18875	1.0685	0.94175	0.937	1.5535	1.93475	0.9975	1.34525	1.35225	1.56625	1.96775	0.7645	0.6105	1.05725	1.22275	0.50075	0.72575	1.09675	-0.17975	1.15775	0.67175	1.003	-0.173	1.56525	1.562	0.44425	1.246	0.92425	1.9	0.331	1.24425	1.1595	0.99475	0.78675	0.2995	0.83325
GDF10	0.147166667	-0.283666667	1.242333333	2.006	-0.1245	-1.068166667	-1.530333333	-0.6828	-1.030166667	-1.994666667	1.0986	-1.699333333	-1.070666667	-0.5645	-0.870166667	-0.076333333	-0.692333333	-1.2965	-0.5225	1.4115	-0.143166667	-1.083666667	-1.665166667	-0.799	-1.387333333	-0.978833333	1.828666667	0.411333333	-1.074333333	1.504333333	3.5235	1.185166667	-0.073	-0.239	2.575666667	0.950833333	-0.167	0.261833333	0.225166667	2.422333333	-1.138166667	1.197166667	0.799166667	-0.296333333	0.845	-0.524333333	4.840666667	0.0885	0.395833333
COQ9	0.2125	-0.16275	-0.044	-0.709	-0.636	-0.37075	0.57875	0.5285	-0.635	-0.42325	0.562	-0.41075	0.55975	-0.69975	-0.07	-0.48575	0.2465	0.22925	0.1445	-0.53625	-0.05125	0.3995	0.277	0.149	-0.48425	0.26725	0.07725	0.45825	0.174	-0.2245	-0.4115	-0.50825	0.56775	-0.4885	-0.7645	0.5045	-0.03125	0.391	-1.075	-0.45425	-0.16725	0.19025	-0.41325	0.21	1.061	0.052	-0.074	0.05475	-0.14875
GCC2	-0.4725	-0.368785714	-0.539142857	0.253	0.025642857	-0.893785714	-0.806714286	-0.661357143	-0.5135	-0.182071429	-1.407214286	-0.443571429	-1.363	-0.049857143	-0.643357143	-0.003714286	0.038571429	-0.324214286	-1.061857143	0.169785714	-0.573857143	0.239142857	-0.620928571	-0.128	-0.662428571	0.114714286	-0.300785714	-0.506714286	-1.4715	0.222642857	-0.117714286	0.378714286	-0.623	-0.585357143	0.098214286	-0.271571429	-0.3605	-0.543071429	0.511142857	0.074285714	-0.815785714	-0.3565	-0.08	-1.1435	-1.071416667	-0.371214286	-0.354214286	0.225571429	0.089428571
RARRES3	2.741625	1.26275	1.90375	1.53825	2.125875	1.757125	2.48775	1.3615	2.166125	3.254375	1.249375	1.948375	2.679625	1.33725	1.619125	3.018375	1.122125	0.317875	1.4375	2.138125	1.63125	0.94425	-1.089125	0.942625	0.108875	1.1055	1.96625	2.6515	0.51425	2.96725	2.38075	4.07425	1.061	1.324125	2.235	2.20825	1.18875	2.222	1.383375	2.401	2.28225	2.222375	1.931875	1.554625	2.06625	0.866	1.211	1.890625	1.621375
PLXNA1	-0.9205	0.4748	-0.1359	-0.0933	0.8701	-0.8443	-1.0249	0.3664	-0.4231	-0.8538	0.2449	0.8702	-0.386	0.2848	-0.0227	1.5184	0.9469	0.3465	-0.5928	0.8056	0.2962	-0.4658	-0.0582	0.6962	2.1076	0.2974	0.3585	0.1707	-0.0064	0.547	0.841	0.3506	0.814	0.6089	0.7938	0.071	-0.1914	-0.9835	-0.4733	-0.0065	0.6025	0.9163	0.1856	0.0442	-0.630875	0.2633	-0.1358	0.3834	0.87
KIAA0100	-1.057	-0.2418	-1.0087	-0.5394	-0.166	-0.9988	-0.6362	-1.9509	-1.2193	-0.553	-1.0639	-0.2384	-1.5751	-0.2242	-0.6071	-0.4277	-0.2713	-0.4751	-0.5531	-0.2042	-0.1366	-0.3049	-0.9155	-0.1588	-0.5864	-0.6463	0.2874	-0.7149	-0.3861	-0.271	0.1016	0.5316	-0.1109	0.2808	-0.2951	-0.0592	-0.5763	-1.0413	-0.8813	-0.3347	-0.4368	-0.1487	-0.2013	-1.6501	-1.0178	-0.5187	-0.6544	0.3355	-0.3371
PMF1	0.478	0.1795	0.72475	0.04525	0.65475	0.6515	0.589	0.2515	1.04	-0.37025	0.39075	-0.249	0.85975	0.27325	0.49675	0.179	0.19225	0.243	0.599	-0.00575	0.14475	0.4795	0.4805	-0.2705	0.56225	0.98825	0.33975	0.95525	0.2305	0.329	0.29525	0.7845	0.70225	0.8505	0.383	0.38475	-0.239	0.859	0.3095	-0.205	0.837	0.96375	0.0075	1.3205	0.05425	0.249	0.64	0.333	-0.1355
FNDC1	5.81625	6.14725	3.33125	5.454	4.68275	5.1735	5.0695	4.39575	5.6705	3.80875	6.8435	3.51825	4.55925	4.494	3.82425	5.42525	5.6595	5.096	3.146	5.61475	4.995	1.63125	4.40975	3.33675	6.607	5.215	4.3975	5.0425	4.5125	6.43875	4.77825	4.77525	3.8875	4.29475	3.49	2.8505	2.034	5.6965	5.93075	5.291	4.0775	2.93875	5.936	5.09225	1.997	1.9325	5.19925	3.11225	5.7085
HS2ST1	0.371166667	0.767083333	0.286833333	1.165	-0.138083333	0.246166667	-0.191166667	-0.030166667	0.338166667	-1.044083333	-0.305333333	0.33575	-0.292666667	0.707583333	0.356083333	-0.303583333	-0.544833333	-0.161333333	0.871333333	0.17775	-0.152833333	0.14	0.720333333	0.732666667	-0.067333333	0.423833333	0.005833333	0.50875	-0.20325	0.323416667	-0.163166667	0.641083333	-0.106583333	-0.531583333	0.770916667	-0.218166667	0.00475	-0.091166667	-0.400583333	-0.13425	-0.604583333	-0.243916667	-0.129583333	-0.127	-1.2765	0.454833333	0.661666667	-0.1745	0.388166667
CRELD2	0.491	0.18675	0.77225	-0.0855	-0.242	0.12425	0.088	0.695	0.2745	0.16975	0.549	0.99	0.03025	-0.263	0.118	0.734	0.37925	0.90325	0.50575	0.26825	1.2995	-0.61725	1.19425	1.01425	1.40625	1.16	0.579	0.80725	0.51375	1.09125	1.03425	1.6885	2.0395	-0.052	0.43575	1.33525	1.1885	1.32375	0.59625	0.63975	0.3775	0.85125	-0.11	0.1905	-0.13125	-0.7115	0.488	0.15625	0.70325
C8G	-2.0435	-1.591	-1.139	-2.99	-0.851	-2.0035	-1.4235	-0.9155	-1.4845	-2.481	-3.031	-2.2955	-0.7955	-1.521	-1.534	-1.595	-1.263	-1.638	-2.087	-1.32	-2.1705	-2.0035	-1.5085	-0.8675	-0.495	-1.135	-0.496	-0.4265	-1.9895	-1.578	-1.62	-1.2875	-0.9255	-0.835	-1.9195	-2.0505	-1.6815	-1.3885	-2.116	-1.4165	-1.53	-1.5085	-1.0355	-1.757	-1.153	-1.9335	-1.804	-0.853	-1.526
CD82	0.89475	0.94275	0.5005	0.44525	0.73775	-0.69275	-0.79625	0.798	0.39475	-0.78325	0.76225	0.35875	-0.24275	0.69775	0.87525	2.00275	0.5705	-0.29825	-0.12425	0.9815	0.85775	0.06275	2.02325	1.26075	0.838	1.06175	0.36975	1.6795	1.236	1.826	1.05575	1.17375	2.076	0.7895	1.68425	-0.07525	-0.5975	-0.57525	0.967	0.32025	0.07875	0.696	0.37025	0.6465	-0.32125	-0.371	-0.523	0.15375	0.76925
LIM2	-0.8135	-1.412	-1.209	0.4935	-0.9265	-0.672	-0.515	-1.3995	-1.028	-0.938	-0.1805	-1.631	-0.962	-0.3345	0.174	-0.4985	-1.5705	-1.021	-1.1005	0.6	-1.1705	-1.6985	-0.944	-1.1665	-0.348	-1.3905	-1.2295	-1.1265	1.835	-1.234	-1.0405	-0.865	-1.0695	0.2505	-1.4375	-0.5985	-0.093	-0.5865	-1.039	-0.578	-0.606	-0.646	-0.5025	-0.9035	0.8465	-1.012	-0.3165	-0.293	-1.698
UNQ6490	0.2315	-0.5245	0.2675	0.2795	-0.398	-0.0635	-1.1985	0.4665	0.1015	0.135	-0.1805	0.0315	1.491	0.438	0.855	-0.0795	-0.0745	0.309	-0.1745	-0.0865	-0.2645	-0.4225	0.4585	0.305	-0.24	0.017	-0.3035	0.185	-0.0115	-0.227	-0.388	0.1395	-0.011	0.025	0.312	-0.256	0.1125	-0.126	0.22	-0.28	0.271	-0.9635	-0.1725	0.397	-0.178	0.118	0.84	0.267	-0.573
MMP16	-0.15475	-0.935	-0.43925	0.031	-1.39375	-1.14275	-0.713333333	-0.221	0.19875	-1.02425	-0.95225	-0.3065	-1.63025	-0.29825	-0.04625	-0.50575	-0.48625	-0.41	-0.2555	-0.295	-0.32875	-0.494	-0.002	0.2135	-0.25375	-0.23175	-0.34325	-0.293	-0.21725	-0.43575	-0.0035	-0.15225	-0.06425	-0.19575	-0.26425	-0.021	-0.12725	-0.2995	-0.8725	-0.4055	-0.188	0.158	-0.4	-0.4915	-0.547	-0.45225	0.7825	-0.172	-0.223
DRD3	0.0435	0.26625	0.33725	-0.064	-0.29	0.63125	-0.0685	0.096	-0.044	0.18575	0.17525	-0.11575	0.8165	0.59625	0.1325	-0.1275	-0.057	0.19425	0.10375	0.086	0.09425	-0.21725	0.20275	0.07225	-0.1225	-0.05175	-0.035	0.23025	-0.19675	0.1175	0.07725	-0.07675	0.0585	-0.07	-0.21125	0.05525	0.8815	0.18225	-0.17425	-0.119	0.42525	-0.13225	0.2345	0.031	-0.278	0.34925	-0.041	-0.04625	0.0365
C5orf26	-0.31975	-0.575	-1.57325	-0.57025	-0.97725	-0.7595	-0.6505	-1.4885	-1.47125	-0.78825	-1.62825	-1.77525	-0.87325	0.005	-1.22225	-1.54	-0.93725	-0.997	-0.7055	-1.1945	0.07075	0.275	-1.4465	0.7425	-1.23975	-0.302	0.381	-1.098	-1.06325	-0.61225	-0.71475	-0.1075	-1.7135	-1.4955	-0.41225	-1.473	-2.17875	-1.164	-2.09175	-0.45825	-0.7015	-1.2345	-0.22925	-1.59	-0.6005	-1.2845	-0.7155	-0.5895	-1.50475
C11orf73	0.320375	-0.0265	0.297125	-0.095	0.943	0.526125	0.70275	0.283875	0.745375	0.602	0.217	0.08775	0.72125	-0.03075	0.229	-0.110625	0.212375	0.16925	0.357	-0.373625	-0.021625	0.1055	0.60175	0.65725	-0.27225	-0.068125	0.07525	0.689625	0.003125	0.262375	0.026	-0.227	-0.152625	0.0865	-0.26225	-0.442625	0.67325	0.51125	0.588	-0.00925	0.18575	-0.229625	-0.141125	0.633875	0.99725	-0.093	0.279	0.174875	-0.020125
PTP4A2	-0.57025	-0.248125	-1.064125	0.1675	0.13275	-0.83775	-0.90625	0.427125	-0.56775	0.713125	-0.112875	0.490875	-0.476625	0.48325	0.230625	0.741125	-0.18575	-0.98175	-1.011875	0.1285	-0.546125	-0.04425	-0.36975	-0.425625	0.9465	0.270375	-0.491625	-0.3585	-0.991125	0.5815	0.250875	0.980625	0.4405	-0.25525	0.630625	-0.56825	0.648625	0.2345	0.94725	0.673	-0.381	-0.659	-0.164875	0.154625	-0.6725	-0.54175	0.384125	-0.210625	0.9515
OR4M2	2.5105	1.0145	2.517	1.7715	1.815	1.925	1.324	1.3855	2.1785	-0.1725	0.754	1.591	3.218	-0.068	0.238	0.567	0.014	0.272	0.5835	0.0375	-0.1345	0.2945	0.2455	0.138	-0.002	0.329	0.2025	0.1245	0.381	-0.1105	-0.608	0.1955	-0.1695	0.0145	-0.071	0.113	-0.1585	0.2955	-0.9535	-0.1915	-0.303	2.0035	-1.6235	1.07	1.1605	0.1505	0.2325	-0.0095	-0.09
HPCA	-0.939833333	-0.861333333	-1.1645	-1.251	-0.647833333	-1.601666667	-0.974833333	-1.583833333	-0.511666667	-1.879333333	-1.302333333	-0.519166667	-1.693333333	-1.754666667	-1.9995	-1.068166667	-1.095333333	-0.814333333	-1.584333333	-1.064166667	-0.911333333	-2.0235	-0.405	-1.515666667	-1.732166667	-0.947833333	0.288166667	-0.455666667	-1.4785	-1.075166667	-1.4065	-0.514333333	-0.382166667	-1.3265	-0.838166667	0.434333333	-2.252666667	-1.3995	-1.6955	-1.178666667	-1.364666667	-1.3785	-1.616666667	-1.631833333	-1.321	-1.598166667	-1.742166667	-1.535166667	-2.0575
SEC14L1	-0.7375	-0.402	-0.651666667	-1.182166667	-1.071166667	-0.4825	-0.704666667	-0.882333333	-0.474666667	-0.065666667	-0.7005	0.633166667	-1.044	-0.111166667	-0.6825	-0.059166667	-0.159833333	-0.925	-0.0965	0.289333333	0.177333333	-1.340166667	-0.876666667	-1.275166667	-0.4295	-0.182333333	-0.351	-0.0885	0.004	0.023666667	-0.377666667	0.948333333	0.1775	-0.236166667	-0.3	-0.754	0.305666667	-0.601333333	-0.187333333	0.1135	-0.262666667	0.068833333	0.1135	-0.541833333	-0.771666667	0.287	-1.262666667	-0.806333333	-0.336166667
CHFR	-1.1165	-0.73425	0.236125	0.046875	1.10725	-0.522875	0.885625	0.295125	0.074875	-0.22625	-0.17775	-1.45475	0.297125	-0.567625	-0.75325	0.33825	0.599125	-0.357625	-0.832375	0.744875	0.0925	0.590375	1.00825	0.39625	1.1015	0.26775	0.366875	0.069875	1.192625	0.543	0.307375	0.650375	0.50775	1.48075	0.13075	0.66325	-2.098375	0.5825	1.5035	0.601625	0.467375	0.489875	0.14275	0.38225	-0.6145	0.67075	-0.39125	0.594625	0.3375
EMILIN1	0.489125	0.948625	0.7385	1.19525	-0.316	0.319125	0.407875	-0.234625	0.67525	-0.66775	1.685375	0.27775	0.705125	1.467875	0.845	0.962875	0.83775	0.293125	0.49525	1.7615	0.95	-0.774625	1.121375	0.268	1.727375	0.878875	1.06825	0.723625	0.458375	1.297875	0.91	1.545375	0.87525	1.22275	1.3145	0.1785	-0.0995	0.559125	0.9435	1.0545	0.423625	0.268375	0.758125	0.299375	-0.3705	-0.08425	2.062375	0.016	0.858875
NDUFS4	0.18425	0.27375	-0.266	-0.25475	-0.4105	0.62725	0.72	-0.176	0.1375	-0.4605	0.5305	0.903	0.8975	-0.14975	-0.5655	-1.11725	0.475	-0.166	0.154	-0.60275	0.436	0.16425	-0.481	0.96	-0.40525	-0.87475	-0.8625	-0.446	-0.6545	0.02925	-0.50275	-0.33	-0.76825	-0.9605	0.325	-0.5265	-0.1375	-0.29275	-0.45875	-0.01725	-0.34825	-0.66925	-0.095	0.55625	0.78825	-0.14475	-0.9915	-0.20975	-1.10875
COL18A1	-1.175625	-0.123375	-0.840625	0.85325	-1.145625	-1.395125	-1.459875	-0.998625	-0.804875	-1.554625	-0.070375	-1.511	-1.103	-0.653	-0.6705	0.031	-0.38225	-0.259625	-1.21325	-0.025	-0.28275	-1.85175	0.88825	-1.478125	0.44125	-0.068375	-0.180125	-0.64025	-0.999	1.09825	-0.501875	0.338125	0.065625	-1.161	0.353	-0.731125	-1.838875	-1.217375	-1.05675	-0.083875	-1.285125	-0.750375	-0.62	-1.0345	-1.39025	-1.721	-1.044625	-0.676875	-1.10875
PDZD3	0.0434	0.0458	0.1453	-0.1428	-0.0683	-0.193	0.2566	0.1859	-0.1429	-0.6526	0.4336	-0.161	0.0463	0.0391	0.008	-0.2671	-0.0408	-0.0663	0.0757	-0.173	-0.0249	0.125	-0.0434	0.1827	0.0598	-0.0681	-0.1572	-0.0924	-0.0886	-0.246	-0.2591	0.4159	-0.1135	0.0348	0.1364	0.0392	0.2892	0.2686	-0.069	-0.153	0.0753	-0.1885	-0.1645	0.0263	0.117	0.0209	-0.0341	0.1538	-0.0715
C9orf16	-0.165833333	0.338	0.615666667	-0.532166667	-0.335	0.3385	0.802333333	0.715166667	-0.466666667	0.196833333	0.279833333	-0.485166667	1.138	-0.2735	0.7735	0.7365	-0.6825	0.776	0.5455	0.5515	0.534333333	1.012666667	0.580666667	1.703166667	1.203666667	0.358166667	0.082	0.98	1.157166667	0.542833333	0.125333333	0.978166667	0.430166667	1.453166667	0.345	-0.06	-0.688833333	0.134166667	-0.321666667	0.154166667	0.436833333	-0.5525	-0.772666667	0.2755	0.713166667	-0.258166667	-0.192333333	0.619666667	0.051333333
ERBB2IP	-0.062166667	0.010833333	-0.630666667	0.34	-0.644666667	-0.361666667	-0.472	-0.598333333	-0.547166667	-0.843	-0.822	0.392833333	-1.065333333	0.044333333	-0.416	-0.132333333	0.689666667	-0.5095	-0.979166667	0.356333333	-0.139333333	0.3955	-0.393666667	-0.291333333	-0.327166667	0.326666667	-0.166833333	0.182166667	-0.416	0.5645	0.120333333	0.669833333	-0.576333333	-0.419333333	0.439833333	0.015	-0.807333333	-0.1615	0.220833333	0.436666667	-0.638666667	-0.102666667	-0.099333333	-0.618166667	-1.393833333	0.008666667	-0.2075	0.340333333	0.512333333
EMX2	0.93775	-0.66275	0.4185	4.33	-0.3205	1.734	-1.264666667	3.656	0.53625	0.11025	-1.398333333	0.96425	0.07725	0.4185	0.2855	1.0175	0.20725	4.86675	0.1155	-0.17825	-0.04825	5.328	6.37025	0.81425	3.2075	0.352	-0.192	3.1565	0.089	0.353	1.2715	-0.0525	0.464	0.25675	3.554	0.10925	0.10825	0.04425	1.658	0.33675	0.29275	0.79275	2.22175	0.17875	0.036666667	0.07325	6.227	0.667	-0.01475
FUS	-2.25525	-1.15	-2.04575	-2.2645	-1.94075	-2.80875	-2.91975	-1.5285	-1.55625	-1.5275	-2.39225	-0.9205	-2.6975	-0.813	-1.654	-1.35175	-0.95475	-1.1185	-1.72775	-1.52375	-2.1745	-1.5	-1.429	-1.5315	-0.31375	-1.58075	-0.4275	-1.24975	-1.118	-1.90225	-2.27025	-1.8235	-0.3085	-1.4135	-0.95225	-0.71	-1.361	-2.399	-2.268	-1.989	-1.052	-1.09625	-1.3285	-2.104	-2.53175	-1.189	-2.01725	-2.47125	-2.20175
TF	-3.6344	-4.0125	-3.8075	-3.6342	-3.9011	-3.7152	-3.3822	-3.6744	-3.4382	-4.436	-3.3045	-3.911	-2.6972	-3.51	-3.9024	-3.6237	-3.6765	-3.8125	-3.4981	-3.9803	-3.8397	-3.9288	-3.4434	-3.5049	-3.3436	-3.1573	-3.0921	-3.2957	-3.8037	-2.9915	-3.6108	-2.2841	-1.8847	-3.6267	-3.4238	-3.4828	-3.5886	-3.3529	-4.0867	-3.9467	-3.4672	-3.974	-4.3591	-4.209	-4.1465	-4.1919	-3.555	-3.1964	-3.9353
CLCN4	1.185833333	-0.5458	-0.509166667	1.3645	0.806	-1.5905	-0.674	1.414333333	-0.352333333	0.557833333	0.066333333	2.115833333	-0.0355	-0.044666667	-0.9265	1.882333333	1.522666667	-0.470833333	-0.464833333	0.11	0.399666667	-0.819166667	-0.846333333	-0.934833333	-0.005333333	-0.635666667	0.7075	1.308833333	-0.937333333	0.308	1.064666667	0.369	0.428333333	0.507833333	1.428333333	0.256333333	0.795	1.5595	1.107833333	0.4665	0.8715	-0.348166667	-0.471833333	-0.121	0.46275	-0.850333333	1.523166667	0.183333333	0.9025
CXorf56	0.3385	1.2725	1.1465	0.80575	0.12425	0.22625	3.16375	0.898	1.62725	1.3155	-0.1085	1.08825	0.1405	0.679	-0.33925	0.16925	0.27575	0.17575	0.6265	-0.1655	0.7365	0.20275	0.4435	-0.193	0.33125	-0.14675	-0.45975	-0.20175	-0.27	-0.0485	0.451	-1.106	-0.16825	0.43075	-0.09525	0.49575	1.5595	0.947	0.46875	-0.152	0.31925	0.36875	0.1225	-0.12125	-0.28825	0.09375	0.36775	-0.018	-0.98675
C11orf72	0.67125	-0.195	0.14125	0.34875	0.119	0.5915	0.47775	0.48775	0.2655	0.4715	0.42725	0.39575	0.66825	-0.00525	0.54125	0.1305	0.11425	0.07275	0.1625	0.4205	0.2485	0.469	0.5775	0.5225	0.434	0.27975	0.147	0.2625	0.2255	0.30025	0.378	0.5625	0.39825	0.3195	0.353	0.323	0.28575	0.34725	0.10175	0.12875	0.12	-0.1525	0.29925	0.36525	0.44075	0.186	0.02375	0.12325	0.0525
ELAC2	-1.7435	-1.8045	-1.45075	-1.77	-1.486416667	-1.702333333	-1.5515	-1.798333333	-1.568083333	-1.443416667	-1.063166667	-1.514833333	-1.750916667	-0.61725	-1.232333333	-1.293	-1.328916667	-0.855916667	-1.678666667	-1.172333333	-1.006583333	-0.855166667	-1.176083333	-1.047916667	-0.751666667	-0.865166667	-0.589833333	-0.472166667	-1.146916667	-1.186666667	-1.11925	-0.8045	-1.290833333	-1.390583333	-0.997583333	-0.78025	-1.596833333	-1.707916667	-1.811166667	-1.473	-1.180666667	-0.656333333	-1.41375	-2.094666667	-0.85275	-1.036166667	-1.424166667	-0.88625	-1.709666667
NPR1	-1.50925	-1.3735	-1.31925	-1.2135	-0.59225	-1.8765	-2.03575	-1.44325	-1.61425	-2.40175	-0.75475	-2.16875	-1.3845	-1.39075	-1.5175	-1.28025	-1.90925	-1.31525	-1.845	-0.3305	-1.51675	-1.58075	-0.9	0.384	-1.05775	-1.0105	-1.64075	-1.56675	-1.3125	-0.137	0.51675	0.01375	0.0085	-0.7455	0.58975	-0.26725	-1.21575	-1.42475	-2.1455	-0.5445	-1.0475	-0.74925	-1.74475	-1.57875	-0.3295	-2.0485	-0.74975	-1.18575	-1.49325
ASS1	-1.386833333	-2.026666667	-1.399166667	-2.3005	-1.451333333	-2.074666667	0.543166667	0.116166667	-1.340166667	-0.232333333	-1.297333333	-0.905833333	1.395666667	-3.242333333	-1.0455	0.623333333	-1.0765	0.008833333	-0.727166667	-1.506166667	-0.083666667	-1.469166667	-3.080666667	-1.151833333	-0.067833333	-1.877833333	-1.798	-0.699166667	-2.290666667	-0.0505	-1.452333333	-0.3715	-0.746166667	-2.86	-1.128333333	-0.804666667	-0.770166667	-0.540666667	-3.023833333	-1.1405	-1.639333333	-1.150833333	-2.166666667	-0.2475	-1.730833333	-2.134333333	-0.9365	-1.291833333	-0.954666667
USP42	-0.473375	-0.0615	-0.412625	0.15575	-0.723125	-0.742125	-0.92025	-0.06775	-0.79125	0.2015	-1.207625	-1.214875	-1.114875	1.24525	-0.25825	0.388125	-0.277	0.11825	-0.169375	-0.113	-0.677375	-0.2505	-0.15275	0.355625	0.836625	0.5765	-0.322875	-0.137125	0.05775	-0.296	0.342625	0.187125	0.125625	0.201	-0.013	-0.012375	-1.00525	-1.361375	0.17025	0.159875	0.2455	-0.328	0.5775	-0.6075	-1.506875	-0.13625	0.151	0.31225	0.636375
POLR2J	-0.955	-0.4505	-0.02	-1.0205	-0.14	0.401	0.672	0.03	-0.8025	-0.712	0.1465	0.266	0.382	0.302	-0.333	-1.125	-0.41	-0.6645	-0.0155	0.0155	0.088	-0.6685	0.0205	-0.3065	0.559	-0.1735	0.052	0.369	0.461	-0.3555	-0.517	-0.007	-0.584	0.876	-0.2855	-0.6685	1.531	-0.0785	-0.7565	-0.092	0.5585	-0.47	-0.3425	0.04	-0.1245	-1.5645	-0.0995	-0.174	0.3415
SEC23IP	0.061833333	0.075666667	0.1635	0.4945	0.146833333	-0.010666667	-0.156	-0.159833333	0.0915	-0.2765	0.055166667	0.679666667	0.326666667	0.132	0.119166667	0.958166667	0.4995	-0.207166667	0.695666667	0.434166667	0.157666667	0.779	0.4765	0.624166667	0.291666667	-0.0725	-0.205833333	-0.011666667	0.263666667	0.0335	0.84	0.038833333	0.2965	0.575333333	0.225166667	0.610166667	0.039166667	0.323666667	0.023	0.783333333	-0.477	-0.218666667	0.128333333	0.0355	-0.637333333	0.4155	0.235166667	-0.206166667	0.951833333
UQCRC1	-0.32025	0.3965	-0.082	0.2345	-0.57025	-0.08325	0.63025	-0.5395	-0.00775	-0.61125	0.14825	0.97525	0.6175	0.1045	-0.19875	0.0185	0.35875	0.317	0.42275	0.28575	0.46425	0.48825	0.426	-0.28375	-0.1155	0.48075	0.21	0.244	0.1985	-0.2715	-0.19	0.07675	0.61875	1.10725	-0.16825	0.49325	-0.05625	-0.45125	-0.16925	-0.46625	0.0915	-0.18125	-0.052	-0.1075	0.5015	0.51325	-0.64875	0.00825	-0.544
LOC729603	-0.12025	0.493	0.0325	-0.043	0.06375	-0.32875	-0.3675	0.24425	-0.18	-0.1825	0.226	0.2685	-0.413	-0.103	-0.2105	-0.04775	-0.2285	-0.505	0.26375	1.066	-0.493	-0.35525	-0.059	0.1195	-0.3155	0.84275	0.517	-0.38575	-0.22	0.0255	0.03175	-0.29275	0.53575	-0.0765	0.3475	-0.04	-0.0465	-0.8095	0.14125	-0.46275	-0.322	-0.01975	-0.06525	-0.20875	-0.7115	0.262	-0.4805	0.0655	0.14125
C1orf71	-0.4085	-0.050625	0.784125	-0.606625	-0.141125	1.707375	0.76125	0.399875	0.696375	0.079875	-0.22225	0.31575	0.222875	0.25675	0.1785	-0.025625	0.50925	0.53525	0.6235	-0.050375	0.367625	-0.34675	-0.628625	-0.833125	0.500875	-0.7445	-0.368375	-0.263	-0.06225	-0.581625	-0.079625	-0.793125	0.242	0.45325	-0.089	-0.7445	0.64675	0.38375	-0.3205	-0.23375	0.468625	0.055125	0.0105	0.725875	-0.10825	0.474875	-0.217625	0.78925	0.6665
POLG	-2.587	-1.3385	-1.7115	-2.0795	-0.6675	-0.812	-1.5355	-1.6325	-1.275	0.3085	-2.09	-0.9995	-1.645	-0.118	-1.058	-0.7875	-1.23	-0.694	-0.8655	-1.0635	-0.603	-2.0365	-2.0245	-2.623	-0.68	-0.361	-1.1185	-1.282	-0.914	-2.5705	-1.824	-1.8195	-2.076	-0.9315	-1.4625	-1.9305	-1.053	-2.178	-0.978	-2.236	-2.0735	-0.733	-0.834	-1.488	-1.1065	0.403	-1.685	-0.7175	-0.4715
ADAM23	-2.619	2.985	3.191	-2.714	0.44075	2.6605	0.9875	-3.506	3.35525	1.899	1.12375	-0.6555	-3.25575	-0.4485	1.22475	-0.15975	3.51125	2.74175	3.104	0.4625	2.5715	-4.2475	-2.8825	-3.59325	-1.295	-0.466	-1.5745	-2.45425	0.073	-1.59675	-2.571	-3.42875	-1.8965	0.7335	-3.28925	-3.8925	-4.07925	-2.44575	1.4435	-3.4945	2.79275	1.73475	0.22925	-2.92825	-0.475	1.47125	0.31425	2.2165	0.82925
TFR2	-0.49375	-1.11375	-1.1505	-1.198	-1.242	-0.726	-0.416	-1.384	-0.991	-0.73225	0.2265	-0.83	-0.11775	0.4995	0.04725	-1.236	-1.3865	-0.96975	-0.26975	-1.61025	-0.64625	-1.28625	-0.741	-0.6825	-0.3455	-1.1795	-0.66175	-0.7715	-0.188	-1.025	-1.166	-1.11525	-0.9045	0.084	-1.173	-0.5305	-0.10125	-0.69	-0.97475	-0.95575	0.141	-0.74175	-0.58425	-0.46925	0.08675	-0.4215	-0.72775	-0.65225	-0.987
RICTOR	-0.1978	-0.6546	-0.9974	-0.437	-0.2553	0.6171	-0.6299	0.4291	-0.3814	-0.7317	-0.841777778	-1.2473	-0.8618	-0.2107	-0.5426	0.1385	-0.0113	0.4448	0.135	0.0149	-0.4372	-0.6965	-0.1574	-0.1911	-0.8089	0.0207	1.1666	-0.0567	-0.212	-0.2294	0.3957	0.1219	-0.0715	0.056	0.2968	-0.3154	0.5346	-0.5455	-0.0441	-0.2619	-0.324444444	-0.431666667	-0.5872	-0.7249	-0.905	-0.2785	-0.1423	-0.5094	-0.1176
MGC39606	0.74425	0.346	2.516	2.517	-0.27525	-0.266	-0.17075	0.5005	1.24625	0.1415	0.2705	1.2795	0.5215	0.7975	0.77625	0.37025	0.998	1.7655	2.27325	0.813	2.793	1.7415	-0.218	0.42375	0.08675	0.15625	-0.15925	0.2515	1.24375	0.56875	0.724	1.26375	0.814	1.1225	1.15125	0.98825	1.0715	1.40525	0.3825	0.698	0.09225	1.492	0.78275	0.23675	0.897	0.52725	1.29525	0.6175	0.10275
C19orf55	-0.546125	-0.540375	-0.50375	-0.640125	0.296625	0.02575	0.08275	-0.54875	-0.476625	-0.863125	-0.0475	-0.284125	-0.052125	0.35225	0.1445	0.036625	0.745875	-0.275	-0.253875	0.148125	-0.575375	0.144375	-0.277125	-0.00675	0.65825	0.0135	-0.197625	0.100875	-0.225375	-0.260375	-0.122125	0.726125	-0.2055	0.14025	-0.15725	-0.239875	-0.27	-0.172125	-0.31	-0.244125	-0.006625	-0.479625	-0.02975	-0.134625	-0.2245	-0.318875	-0.43425	-0.0095	-0.176125
SNAPC1	1.418166667	0.260833333	-0.334166667	-0.358666667	-0.627333333	0.935333333	-0.187	-0.034333333	1.954	0.8735	0.590333333	1.175333333	0.953833333	0.309833333	0.199833333	0.169166667	0.716	0.919666667	0.955333333	0.553166667	0.172	-0.124166667	1.799666667	0.283333333	-0.923	-0.364833333	0.805166667	0.275333333	0.050833333	0.622666667	0.402833333	-0.7935	0.159333333	-0.79	-0.446166667	-0.573833333	1.356333333	-0.405333333	-0.457333333	-0.564166667	1.0125	-1.531166667	0.043166667	0.640833333	-0.628666667	1.345666667	0.230833333	0.2535	-0.015166667
GNA11	0.16675	0.349375	0.6565	0.374	0.513125	-0.392125	-0.352125	0.353	0.57975	-0.342125	-0.51575	1.165375	-0.31725	0.2125	-0.241	0.124625	0.54775	0.412	-0.11825	0.441125	0.0565	0.213	0.70275	0.9655	0.547125	1.2055	0.33525	0.05325	0.156625	0.429	0.356375	0.285125	1.47025	0.128875	0.851125	1.155	-0.204	-0.294875	0.13675	0.106125	0.1515	0.45125	0.444	-0.61775	-1.152375	0.1025	0.950875	0.4465	-0.329625
CCDC52	0.7635	0.810166667	-0.9515	0.003333333	1.266333333	-0.0595	0.1845	0.571	0.122833333	-0.4725	0.939333333	0.774	1.4435	0.012166667	-0.680666667	0.432833333	0.739166667	-0.011333333	0.694166667	0.484833333	-0.4425	0.776166667	-0.234833333	0.572333333	1.473166667	0.6	0.760333333	0.651	-0.129166667	0.285666667	0.171	0.062166667	0.5705	0.873166667	-0.576833333	0.527333333	1.214333333	-0.4225	1.179333333	0.065666667	0.476	-0.173166667	-0.243	0.9125	0.348666667	0.562666667	0.4535	-0.212	0.586
FSIP1	0.014	-0.4975	-1.323	0.0435	0.408	-0.748	-1.337	-0.272	-0.9855	0.653	-3.141	-0.6445	1.5205	-0.1735	-0.2135	-0.518	0.3925	-1.0365	-1.025	-0.4915	0.4245	1.86	1.0715	-1.582	-0.593	-0.544	-0.768	-0.202	-1.013	0.431	-0.677	-0.2165	0.12	-0.5555	-0.692	-0.5355	-0.7255	0.238	-0.2465	0.3025	-1.527	-2.714	0.1875	1.6485	-1.948	-0.7325	-0.782	-0.469	-0.515
UPF3A	-0.83925	0.138	-0.623375	-0.908625	-1.313375	-0.915375	-1.318875	-0.756	-0.967	-0.389	-1.262	-0.84	-1.413625	-0.480375	-1.29375	0.12925	-0.83025	-1.133	-1.46725	-0.175375	-0.531125	0.176875	-0.1525	-0.843875	-0.019125	-0.215875	-0.422625	-1.516375	-0.768375	-1.026	-0.8525	-0.6055	-0.20625	-1.803125	-0.706375	-0.65925	-1.066	-1.0135	-0.883625	-0.609625	-0.446	-0.646875	-1.01875	-1.477375	-0.382375	-0.338625	-0.20825	-0.686375	-0.884
IGSF11	0.305666667	0.615	-1.621	0.389666667	1.194833333	1.178166667	0.838	1.624833333	0.105333333	-2.898166667	0.086333333	1.398833333	-0.2975	0.634666667	0.464166667	-0.6005	1.378166667	1.439833333	2.910166667	1.300666667	-0.476166667	0.3675	-0.181	2.196666667	1.514166667	0.998333333	1.312333333	1.412333333	0.457166667	-1.181166667	1.611166667	-0.9455	1.022833333	0.737333333	-1.3395	-1.941666667	1.224166667	-2.115833333	1.353833333	-1.165833333	1.603166667	1.5695	0.219166667	1.7655	0.615333333	0.785	0.0055	-0.315	-0.5315
LAGE3	-0.2705	-0.34525	0.12525	-0.392	0.0455	-0.08675	-0.37525	-0.0415	0.44575	-0.3185	0.24175	0.2055	0.4705	0.197	0.18925	0.38575	0.142	-0.73975	0.03575	-0.21025	-0.09875	-0.72	-0.42675	0.17	-0.0895	0.1515	-0.55175	1.01875	0.0195	-0.7455	-0.69325	-0.5075	-0.70325	0.93725	-0.08325	-1.0945	0.62825	0.3235	0.914	-0.2255	-0.13675	-0.07175	-0.66125	0.8245	0.20325	0.995	0.54075	-0.86025	0.89775
CHST6	0.1325	-1.276	-0.4255	-1.382	-2.473	1.385	-0.7245	1.785	0.5365	-2.014	0.0755	-0.736	1.159	-2.178	-0.7095	0.0255	0.3785	-2.0455	-0.6815	-0.588	-1.4415	-3.909	-2.034	-2.0435	0.038	0.691	-2.47	-1.152	-0.155	0.8865	-1.6145	0.719	-0.443	0.0285	-1.193	0.616	2.065	-0.338	-0.5745	1	-2.3535	0.307	-1.377	2.438	-1.077	-1.383	1.965	1.0235	0.6835
UNC13B	0.283625	0.313125	-0.22625	-0.50625	-0.079875	-1.548625	-0.7955	-0.883625	-0.823625	-1.481875	-0.269	0.836375	-0.556375	-0.251	-1.435125	-0.140375	-0.553375	-1.499875	0.42025	-0.022	-0.428375	-0.015375	-0.7815	0.235125	0.041375	-0.603375	-0.839125	-1.063875	0.59675	0.0745	0.408875	-0.0785	-0.31775	-0.116125	0.3415	1.023	-0.425625	0.9355	0.45175	0.001625	-1.6275	-0.439375	0.527375	-1.56375	0.8905	0.086875	-0.392375	-1.001375	-0.578
TTLL4	-1.615625	-1.299875	-1.092125	-1.823	-0.063	-0.94825	-1.255625	-1.48425	-1.03875	-1.885875	-1.8535	-0.888	-1.685	-1.547375	-1.412375	-0.718625	1.07625	-0.188	-0.965625	-0.810875	-0.845125	-1.383625	-0.907	-0.17575	0.791375	-1.1255	0.239625	-1.257	-0.825375	-1.098125	-1.0165	-0.796125	-0.733875	0.109875	0.31025	0.16575	-1.157875	-1.132	-1.683	-1.206375	-0.951875	-0.79875	-1.109625	-0.994	-1.342375	-0.907875	-1.2385	-1.828875	-1.02575
ZNF687	-0.920875	-0.3435	-0.27375	-0.33025	-0.468125	-0.3585	-0.843125	-0.614625	-0.15225	-0.131875	-0.26575	-0.808125	-0.044625	-0.173375	-0.711125	0.061875	0.471125	0.512875	0.092375	-0.20025	0.009	0.40225	-0.2075	-0.333625	0.19	-0.64225	-0.088125	0.005125	-0.249375	-0.610125	-0.259625	-0.075125	0.146	0.1155	0.132125	-0.25875	-0.6805	-0.255125	-0.363375	-0.596875	-0.070875	0.368625	-0.875125	-0.344125	-0.29975	-0.581375	-0.286125	-0.29675	-0.552
SDC2	-0.4995	-0.8097	1.1193	2.4191	-0.2522	0.9029	-1.1545	-0.1579	-0.1933	-2.6374	-0.4018	-1.1111	0.154	1.5057	-0.2805	-1.56	-1.6359	0.3474	-0.6822	0.647	-0.5266	-2.3485	0.7039	-2.136	-1.6683	-1.5257	2.4564	-1.4142	-1.9895	0.295	-1.1086	-1.8916	-1.8077	0.244	-0.0163	-2.1149	-1.7378	-0.6358	-0.6941	-0.49	1.1046	-2.0213	0.3072	0.4469	-0.4717	-2.6159	0.9578	-1.5579	-1.6633
COX7A2	0.65525	0.0995	0.35825	0.0805	1.19575	0.8325	0.83825	0.8305	0.23225	-0.206	0.72375	0.9455	1.047	-0.6935	0.48625	0.36225	0.532	-0.1465	0.8885	0.123	0.02025	0.1615	0.38275	0.48575	-0.65	0.7105	1.35925	0.9605	0.54975	0.57	0.059	0.26625	-0.177	1.04675	-0.073	-0.0165	0.3955	0.68425	-0.55425	-0.0465	0.09	-0.19225	-0.2365	0.43325	1.664	-0.16125	-0.166	0.33725	0.973
LAMB4	-0.760333333	-1.00075	-0.1235	4.3035	0.54225	-0.363	-0.78075	0.65375	0.163	-0.24875	0.488	-0.06	-0.7755	0.13775	0.2135	-0.1715	0.06325	-0.4255	0.18325	0.12	-0.1135	-0.37925	1.44525	-0.544	-0.13125	0.00325	0.45325	-0.673	-0.141	-0.0585	0.54875	-0.12775	1.71625	-0.32825	1.759	-0.4885	-0.0725	-0.5765	-0.81725	0.19925	-0.22775	-0.42375	-0.3495	0.8165	1.409	-0.51275	0.70275	0.208	0.15925
FAM24A	0.041	-0.129	-0.413	0.234	NA	0.8975	0.3645	1.405	-0.004	0.371	-0.8425	0.503	-0.396	0.586	-0.0405	0.2575	-0.1055	0.19	0.021	-0.458	0.1775	0.38	0.4895	0.2445	0.2615	0.1265	0.567	-0.558	0.367	-0.2015	0.1795	0.76	-0.522	-0.0795	-0.2575	0.448	0.813	0.33	0.4365	-0.1245	0.4445	-1.294	0.5	0.145	0.4625	-0.054	0.3045	0.251	0.7595
LRRTM3	-1.187833333	-1.1446	-1.441666667	-1.0795	-1.268166667	-1.378166667	-1.037666667	-0.77	-0.477666667	-1.0174	-0.389	-0.614166667	-1.1612	-0.5145	-1.2305	-0.999	-1.150333333	-1.395166667	-0.605833333	-1.165	-0.959	-0.2255	-1.7995	-0.743333333	-0.914666667	-0.607166667	-0.610333333	-1.140833333	-1.336	-1.113666667	-1.028833333	-0.761166667	-1.1375	-0.794333333	-1.1035	-0.7285	-1.4425	-0.942833333	-0.5108	-0.8395	-0.614166667	-0.6765	-1.380666667	-0.680666667	-0.12	-1.0528	-0.530333333	-1.154166667	-0.921833333
GPHB5	0.6505	0.0555	0.27725	0.08	0.55175	0.92675	0.7035	0.54125	0.1735	0.53325	0.91925	0.13625	2.072	0.60025	0.8145	-0.2335	-0.50025	0.242	0.5315	0.89325	0.1515	0.91025	-0.013	0.6925	0.0605	-0.209	-0.12425	0.1205	0.4275	0.071666667	-0.04675	0.4325	-0.0025	0.3035	-0.21725	0.01725	-0.15875	0.81175	-0.4545	0.37575	0.22775	-0.541	0.14625	0.448	0.21375	0.0375	0.741	0.1935	0.16
OR4C13	0.6735	0.2725	1.099	-0.5485	-0.1975	1.055	0.9805	-0.39	0.2205	1.028	-0.3385	0.081	0.1665	0.3555	0.527	0.2935	0.4325	0.5145	0.4405	-0.2025	0.2075	0.267	0.5675	0.475	0.3225	0.4145	0.057	0.6955	0.4715	0.1355	0.144	-0.291	-0.1095	0.326	-0.219	0.1515	0.2005	-0.4295	-0.177	0.215	-0.129	0.147	0.3495	0.0425	0.231	0.3525	0.092	0.061	-0.0455
EIF3EIP	0.368785714	-0.524	0.528285714	-0.021928571	0.046357143	0.628928571	0.131214286	0.077214286	-0.225285714	0.753785714	0.528071429	-0.531071429	0.733642857	-0.307714286	-0.218928571	-0.044142857	-0.272642857	0.757857143	0.960357143	0.010285714	0.895428571	0.992714286	-0.123142857	0.512571429	0.162928571	0.324571429	0.375857143	-0.290928571	0.868357143	-0.1315	0.714642857	0.4395	-0.577071429	0.602785714	0.230857143	-0.220785714	0.262142857	0.119357143	0.220357143	0.0345	-0.106357143	-0.123285714	0.759071429	0.182142857	1.457071429	0.698428571	0.441214286	0.270785714	-0.000214286
HABP4	-1.5615	-0.935	-0.6855	-0.5095	-0.1555	-0.8465	-0.999	-1.2345	-1.0365	-0.314	-0.3695	-1.7765	-2.2995	-0.837	-1.363	-1.301	-0.6055	-0.8235	-1.2245	-0.9295	-0.535	-1.149	0.2535	-0.12	-1.0965	-0.7475	-0.951	-0.675	-0.1595	-0.237	-1.1335	-0.554	-0.301	-0.8545	-0.6665	0.262	-0.7055	-0.51	-0.5215	-0.132	0.184	-1.1045	-0.1975	-1.082	-0.267	-1.233	0.374	-1.1185	-1.3675
TMEM125	2.466	2.67675	2.58275	1.982	2.9095	0.7355	1.283	1.4	1.30925	-0.98925	1.2305	0.761	2.9145	0.2625	1.19775	3.00225	1.04525	-0.4525	0.41	3.016	1.936	0.8705	-1.98075	0.13575	2.00075	1.86475	1.75975	2.3925	1.2565	3.093	4.26375	4.33825	0.641	2.44225	4.17825	4.4285	3.392	5.07375	2.5915	4.455	-1.20375	3.43975	-0.82775	3.15575	2.37425	2.658	-0.399	1.58775	2.57425
CNTN2	0.12725	-0.52525	-0.368	-0.01975	2.86425	0.048	-0.3415	-0.19075	0.390625	-0.655375	0.23425	0.023875	-0.31775	-0.19	0.333857143	-0.394	1.1495	0.674125	-0.43675	-0.118	0.332	-0.40425	-0.24225	-0.271875	-0.383	-0.407375	0.03625	0.713125	-0.041	-0.235375	-0.441625	-0.23075	-0.27725	-0.33725	-0.0805	-0.364375	0.13675	0.148375	-0.186875	-0.07625	0.348	-0.135875	0.146	-0.164375	0.349	-0.131625	1.626125	0.098125	-1.364875
ASNSD1	-0.355	-0.154	-0.259	0.03375	0.03525	0.2675	-0.134	-0.02175	-0.3495	0.0695	-0.197	-0.67425	0.36275	0.21475	0.65275	-0.221	0.0225	-0.0515	-0.034	-0.5555	-0.3355	-0.33075	0.1985	0.09925	-0.9185	-0.79025	-0.12925	0.09175	0.5405	-0.33075	-0.45325	-0.4905	-0.65475	0.04575	-0.193	0.03125	-0.40075	0.7445	0.5365	0.036	-0.231	0.8265	-0.46625	0.2915	-0.91375	-0.194	-0.216	0.5765	-0.2385
FUT4	-0.94	-0.70025	-0.74025	-0.32475	1.886	-0.378	-1.159875	-0.995125	-0.40475	-0.271125	-0.183285714	-0.04325	-0.903875	-0.276125	-0.76	-0.160375	0.1665	0.52675	-0.822625	0.732125	0.188125	-0.887375	0.62525	-0.048375	-0.109875	-0.55575	0.455125	-0.00625	-0.02825	0.172875	-0.359	0.85825	-0.0865	-0.26175	0.02125	0.4475	0.375625	-0.187125	0.0595	0.0735	-0.393875	-0.448875	0.315125	-0.453125	-0.649	0.035625	-0.091125	-0.397375	-0.224
ACF	-3.3065	-4.698	-3.736	-3.71275	-3.721	-3.51125	-3.326	-3.7385	-3.111	-3.746	-2.3915	-3.6305	-3.2475	-2.04325	-2.248	-4.266	-4.475	-4.1775	-4.012	-4.3585	-3.8695	-4.54875	-3.28875	-3.65525	-4.00175	-3.45025	-3.3945	-3.658	-3.9715	-3.58775	-4.48125	-2.60475	-3.4755	-3.56925	-3.87775	-3.196	-2.14575	-2.72775	-3.16425	-3.04275	-2.533	-2.854	-2.6835	-2.0595	-1.55675	-3.051	-3.01075	-1.91975	-2.8855
LOC158381	0.163	-0.0475	1.0475	0.0275	1.7855	0.4	0.5475	1.495	0.7855	0.269	-0.6395	0.393	1.1585	-0.978	-0.1125	-0.451	0.289	-0.041	0.9735	-0.195	0.6275	0.744	0.573	-0.8665	-0.994	-0.428	0.384	0.2845	0.5435	-0.1095	-0.17	-0.5155	-0.1565	0.0235	-0.3305	0.271	-0.1205	0.8675	-0.3425	0.168	-0.1065	-0.003	-0.4885	0.5615	-0.7605	-0.489	0.0435	-0.357	0.097
CDH8	1.7575	1.56225	3.67525	3.00125	0.9655	1.81225	1.12025	2.85	-0.251	-1.0285	0.505	1.36425	-0.40225	0.85125	0.3615	1.416	0.8255	1.755	2.044	1.092	0.6735	2.344	2.183	1.57825	0.70575	1.417	0.792	0.60025	1.181	-0.00725	1.31575	-0.11075	1.9855	1.07	0.20475	-0.27125	1.154	-0.41775	0.87725	-0.44825	-0.06675	0.3295	1.78375	0.5095	1.8095	0.19175	0.989	0.6685	1.643
AGPS	0.246666667	0.099	-0.6125	-0.407833333	-0.193166667	0.1555	-0.6075	-0.923333333	-0.144833333	-0.1055	0.0095	0.077666667	-0.2285	-0.5285	-0.5185	0.009833333	0.300833333	-0.281833333	-0.137666667	0.189	-0.010166667	-0.6175	-0.2015	0.0375	-0.626333333	-1.143	0.009166667	1.018833333	0.043166667	-0.1925	-0.659166667	-0.463	-1.17	0.504833333	-0.407333333	1.015333333	-0.1185	-0.2485	-0.006666667	-0.367666667	-0.312333333	0.453	-0.048	-0.379333333	0.491333333	-0.706166667	-0.2695	-0.055333333	-0.421
C4orf18	0.753375	1.10125	-0.64925	2.476125	1.018625	0.68125	-0.1005	0.620625	0.856375	0.890625	1.570375	-0.446875	0.257	-0.010875	0.524625	0.383625	0.2335	0.152375	-1.337125	2.3015	0.68	-1.6915	1.557875	-0.15675	0.253	0.6085	-0.210125	1.33625	-0.436	2.024375	0.906125	0.569	0.411875	0.152375	0.585625	-0.10125	-1.625625	1.62875	1.282375	2.282875	0.197875	-1.35225	1.65175	0.966875	-1.379375	-1.647	1.012875	-0.32225	0.8795
PECI	-0.87525	-0.537166667	0.4745	0.300916667	0.13075	-1.1395	-0.06075	-0.933666667	-0.506666667	0.085083333	-0.834083333	-0.430916667	0.046	-0.264916667	-0.637916667	-1.13275	-1.354666667	-2.126333333	-0.09525	-1.65025	-0.486	-1.395	-0.553916667	-0.275833333	-1.06625	-2.702333333	-0.937916667	-1.109916667	-0.453916667	-0.8645	-0.7385	-0.695583333	-1.143083333	-0.769583333	-1.32675	-0.665583333	-0.271416667	-0.376333333	-2.039416667	-1.000166667	0.036916667	-0.5405	-0.394333333	-1.875333333	-0.107666667	-0.188916667	-0.018916667	-0.408416667	-1.430666667
UNG	-0.339	-0.39125	-0.248375	-0.070125	0.631875	-0.11225	0.59925	-0.1385	-0.1205	1.12425	-0.015625	0.40975	0.15075	1.069	0.45	-0.387	0.36225	-0.483375	0.106375	-0.70675	-0.43675	-0.1315	-0.2195	-0.1065	-0.3355	0.3545	1.241625	0.5805	-0.60425	-0.69425	-0.014875	-0.59625	-0.158	0.12075	-0.110625	-0.29925	0.32575	-0.09925	-0.08925	-0.93475	0.407	1.02225	0.42675	0.711	-0.392125	0.8685	-0.2365	0.381625	0.06075
GSTP1	0.468375	1.530375	1.70125	0.030625	1.147125	0.8875	1.017125	0.343375	1.42725	1.698625	0.740875	0.466875	0.370875	1.01025	1.657875	1.73225	1.54925	1.9415	1.133625	0.6955	1.387875	1.524125	1.135	1.275125	1.41625	0.55975	0.705875	2.215625	1.7835	1.570125	1.234	0.49	1.582125	1.56025	0.622	2.002125	1.828	1.610125	1.488375	0.531	0.7985	0.862625	0.789	1.79625	1.828125	1.29125	0.16875	1.821	1.1
DCUN1D5	-0.376166667	-0.276166667	0.009833333	-0.911666667	-0.2225	0.34	-0.246	-0.141333333	0.335333333	-0.2375	-0.725666667	-0.503166667	-0.336166667	-0.118333333	0.400833333	0.077166667	-0.143833333	0.599333333	0.341833333	-1.072	0.101	-1.017666667	0.201333333	-0.265333333	-0.480166667	-0.449166667	0.058833333	-0.7	0.150666667	-0.804	-0.977666667	-1.294166667	-0.548666667	-0.759833333	2.544333333	-0.312833333	0.785333333	0.011833333	0.110333333	-0.636	0.632666667	-0.273166667	-0.070666667	-0.207166667	-0.299833333	-0.254166667	-0.3615	0.0555	-0.127333333
DKFZP564J0863	0.865	-0.4535	-0.43975	-0.53675	-0.003	0.4835	0.427	-0.26475	1.10875	-0.148	0.0725	0.413	1.547	-0.37975	0.38275	0.85575	-1.48475	0.174	-2.03975	0.08825	-0.81075	-1.57225	1.316	0.37625	-1.0055	-1.28125	-0.1275	-0.267	0.50125	0.5355	-0.9085	-0.71925	-0.762	0.57125	-0.0085	0.75325	1.25775	0.3735	2.202	-0.56375	0.21225	-0.055	-0.4105	1.66475	0.53025	-0.283	-0.821	-0.717	-1.02125
SLC9A3R1	0.001	1.384375	0.863	-1.281375	-0.527	0.869	1.803875	0.225125	1.842375	0.51125	-0.81875	1.882	0.058125	0.29275	1.240875	0.431	2.2475	0.667125	1.4185	0.24075	1.027875	-1.999875	-2.25	0.071625	1.597875	1.452125	0.695625	0.331375	0.895125	-0.020875	-0.971	-0.557125	0.001	0.63575	-1.38625	-1.1705	1.430375	-0.866125	0.43475	-1.539125	1.23775	0.784375	-0.52025	0.047125	0.828625	1.557375	-1.81325	0.811	0.410625
BCDO2	0.1235	0.238875	0.053625	-0.087125	0.10975	0.212	0.071875	1.619625	-0.102	0.749625	-1.016	-0.400875	-0.862875	-0.081375	0.016375	1.420625	-0.0855	2.1425	-0.044	0.147	-0.1265	-0.589875	-0.76575	0.349	0.2735	0.963	-0.5055	1.649125	-1.06925	1.725125	-0.129875	1.063875	-0.373625	-0.248625	-0.378125	-0.827875	-1.376375	-0.4035	1.6485	0.908	-0.933875	0.28825	0.018875	-0.997125	-0.417285714	0.338125	-0.526	-0.250125	1.701
CHMP7	-0.341125	0.733	0.23625	0.809	0.440375	0.071125	-1.223125	0.18625	0.31725	-0.170375	-0.27275	-0.126375	-0.278625	-0.8555	-0.842125	-0.19825	0.4275	0.392375	-0.779125	-0.09	0.090125	0.2145	0.06025	-0.597375	-0.273125	-0.197875	-0.835	0.41475	0.093875	-0.563	-0.530875	-0.3955	1.146125	0.57975	-0.772125	-0.008375	-1.18225	-0.216125	-0.32025	-0.06925	-0.3295	-0.399625	-0.247	0.1295	-1.329	-0.3845	-0.36675	-0.526	-0.8065
REM2	1.197	0.0895	0.1395	-0.2115	0.0245	0.6335	-1.0905	0.5745	0.715	0.5935	-0.0565	0.8085	0.8685	-0.3315	-0.0435	0.015	-0.1	-0.178	0.509	-0.1865	0.02	-0.105	0.005	-0.1555	-0.344	-0.343	0.0395	-0.135	-0.037	-0.3	-0.4815	-0.457	0.276	-0.0065	-0.301	0.23	0.2075	0.4055	-0.131	-0.028	0.484	0.537	-0.268	-0.17	-0.4305	0.4465	-0.4675	0.165	-0.241
DNHD1	-0.457125	-0.305125	-0.66	-1.182625	-0.708625	-1.064125	-1.213625	-1.011125	-0.591125	0.244625	-0.04875	-0.648625	-0.591375	-0.198875	-0.322875	-0.55425	-0.485375	-0.585875	-0.546625	0.167125	-0.6555	-0.982125	-0.34	-0.90525	-0.349625	-0.33825	-0.5315	-0.786125	1.10825	-0.43225	-0.625	-0.02325	-0.3535	-0.116	-0.366	-0.749125	-0.31175	-0.603875	-0.6715	0.032375	0.61125	-0.627	-0.06375	-0.50625	-1.645857143	-0.69475	-0.359875	-0.477625	-0.544375
FKBP4	-0.964	-1.6705	-0.977	-1.25725	-2.1045	-1.294125	-0.83325	-1.275875	-1.148875	-0.39875	0.27975	-0.0545	-0.507	-0.941125	-0.879	-0.2455	-1.113625	-0.311875	-1.10025	-1.442375	-0.247625	-1.161375	-0.655125	-0.225125	-0.469125	-0.556375	0.073	0.2625	-0.697125	-1.47375	-1.10775	-0.9825	-0.35625	0.0065	-0.435	-0.372125	-1.052625	-2.45975	-0.662375	-1.373125	-0.148125	1.0675	-0.673	-1.166875	-1.02525	-0.102	-1.493125	-1.43125	-1.79275
ZNF350	0.453	-1.09425	0.3245	1.38325	0.30275	-0.4205	-0.051	1.58475	-0.74125	0.8125	-0.91275	-0.84575	-0.77875	-1.8275	-0.89025	1.1275	0.73625	0.909	-0.00375	1.38475	0.2035	1.53525	2.0265	0.23025	1.17425	-0.466	-1.92975	0.90225	0.16675	0.49275	0.962	0.4255	0.86	-2.10675	0.67975	0.8885	0.221	-0.0105	1.24225	1.20825	1.37175	0.843	0.105	0.1265	-0.66725	-1.039	0.2825	0.332	-0.47125
MGC11102	0.71325	0.505375	0.19825	-0.02675	0.9425	0.82025	0.842125	0.252625	1.0405	1.007875	-0.144125	0.768	1.158375	0.176375	0.387	0.8615	-0.194125	0.179375	0.404125	0.068875	0.4635	-0.358875	0.7555	0.6795	0.349375	0.535375	0.18525	0.141375	0.309625	0.0535	0.045	0.061	-0.157625	0.729	0.459625	0.383625	0.8965	0.67975	1.309625	0.31575	0.58775	0.04425	0.204125	1.05975	0.68525	0.4975	0.59425	0.483125	0.364625
BST1	1.41225	1.26125	0.6425	1.12175	1.06725	1.32525	1.34175	1.97675	4.73775	1.374	1.0945	0.86325	1.3925	-0.1415	2.5155	0.64575	0.496	0.0105	-0.7365	2.3815	0.65125	0.87225	0.19425	0.1805	0.65	0.1215	1.1495	1.42225	-0.3285	2.093	0.66325	1.42225	0.2415	0.18475	1.8475	1.4425	0.064	1.70875	1.33375	2.10825	1.16575	2.7995	1.824	1.23725	0.91025	-0.49275	-0.25775	-0.675	0.271
KISS1R	2.682	0.882	2.133	1.6315	1.337	2.253	1.816	1.0905	2.2815	-1.0525	0.381	0.615	1.8305	1.773	1.4275	1.244	0.336	1.3225	1.797	0.908	1.0195	1.1105	2.9085	2.7055	2.0215	1.5035	1.124	2.4715	1.4895	0.5615	-0.38	2.1365	-0.2	0.0075	0.8595	0.356	-0.218	0.9385	-0.359	0.701	0.2035	0.045	0.8085	1.1515	-0.0475	0.2775	0.3245	1.0575	0.248
NCR2	-0.286	0.4175	0.679	0.176	0.8425	0.3585	0.0935	0.1995	0.152	0.7725	0.036	0.0245	1.436	0.318	0.144	0.296	-0.0405	0.2395	0.2925	0.1455	0.1095	0.504	0.773	0.799	0.322	-0.124	0.3585	0.832	0.6775	0.2745	0.1735	0.59	0.338	0.2835	0.2665	0.2125	0.2135	0.554	0.3555	0.3985	0.1745	-0.201	0.581	0.799	-0.261	0.5865	0.4875	0.072	-0.15
DEFB125	0.034	-0.2815	0.9775	0.69	0.4095	0.2055	0.627	-0.124	-0.105	0.6725	1.092	0.1375	-0.4515	-0.0635	0.8325	0.0025	0.305	-0.131	0.1215	0.337	0.006	0.4985	0.086	0.478	-0.336	0.1805	-0.056	0.0515	-0.637	-0.282	0.0385	0.0125	-0.6135	-0.123	0.5515	-0.0115	0.4085	0.336	1.997	0.634	-0.467	0.514	0.211	0.1625	0.831	-0.1665	0.0375	0.124	0.916
UBE2W	2.216125	1.232625	1.539	1.428125	1.955875	2.005625	1.445625	1.900875	2.136375	1.0325	1.71025	2.21425	2.48	0.323125	0.90275	1.221	1.0435	1.027875	1.815125	1.036	0.70725	0.884375	1.564125	1.548	0.539875	0.54025	1.4285	1.516625	1.11525	0.942375	0.7945	0.390375	1.300875	1.1535	1.387	1.6265	0.77025	1.987375	1.527	1.9255	0.861	0.47525	0.8815	1.67825	1.053375	1.733125	0.382875	0.76875	1.3365
KRT15	4.272	5.056375	3.600125	4.96325	3.063875	3.6035	4.447375	3.571375	5.05875	4.23225	4.04	4.998125	4.037125	5.8235	5.1715	3.219375	2.929625	4.774375	4.026375	-1.668875	4.3905	0.54125	4.687375	4.073625	3.212375	4.792	1.23725	1.29	3.564125	4.037125	4.766125	1.207	5.161	3.127	4.27025	1.107	4.771125	-0.89875	3.1655	0.701	3.303	4.84875	4.2975	4.055	5.5685	5.7525	0.7875	4.2535	4.734875
C10orf99	4.267	3.5185	3.529	0.203	1.23	3.2005	3.4575	1.6675	3.616	3.4825	1.9765	2.885	3.965	2.8655	4.2005	3.68	2.69	2.9185	3.468	2.798	3.129	3.701	3.592	3.6345	3.703	3.257	0.568	2.116	4.0525	3.6725	3.031	0.5705	2.682	3.244	0.586	0.2035	1.309	0.327	2.584	0.0805	1.021	2.9685	2.941	2.9565	0.4445	2.291	0.5415	2.0005	2.73
SCN11A	-0.15875	-0.281	-0.439375	0.2335	0.072375	-0.183285714	-0.614857143	-0.05725	0.084625	-0.5685	0.771333333	1.379375	-0.031875	0.1225	-0.025375	-0.17775	-0.061125	-0.1625	0.048875	0.209125	-0.020875	0.363	-0.072625	-0.012625	-0.23525	0.0275	0.160375	-0.02625	-0.03675	0.088875	0.1115	-0.04575	-0.01625	0.096125	-0.04775	0.028875	0.11425	0.531	-0.456	-0.1845	-0.042571429	0.649875	0.345625	-0.19225	0.305833333	-0.07375	0.283285714	0.177	0.1325
GFI1	-1.3335	-0.6665	-1.292	-2.31225	0.7235	-1.23525	-1.4255	-1.5105	-0.95975	1.3345	-1.75125	-0.66375	0.3045	-0.818	-1.319	0.293	-1.278	-1.66175	-2.5605	-0.323	-1.5525	-2.77475	-1.0455	0.3775	-2.52725	-0.19975	-0.7675	0.39575	-2.53425	-0.3535	-1.398	0.69525	0.28775	-1.48625	-1.6315	-0.91375	-1.00925	0.2365	-0.35475	0.32475	0.02575	-1.36625	-1.04425	-1.98175	0.029	-1.451	-0.5895	-1.383	-1.424
RDHE2	4.894333333	4.005833333	3.856666667	2.234666667	1.8705	4.1435	5.6055	5.454166667	2.813333333	1.273666667	1.552666667	5.169166667	5.584666667	0.3935	3.076833333	5.025166667	2.171833333	0.799333333	1.4825	3.2825	4.162333333	3.112	0.042166667	4.826666667	1.770666667	4.406833333	0.731666667	2.431666667	4.061833333	4.547833333	5.289833333	3.151	5.12	1.921666667	4.6805	5.825	2.672333333	3.256	5.103166667	6.868333333	-0.320666667	2.6265	1.918666667	3.517833333	0.969333333	2.791	3.4175	2.443166667	3.933166667
FHL1	-1.504666667	-1.5145	-1.088333333	0.419833333	-2.534333333	-1.641666667	-2.047833333	-2.298333333	-2.106166667	-2.651166667	-1.2035	-2.848	-2.1385	-0.855333333	0.170166667	-0.5285	-2.245166667	-1.485166667	-2.596166667	0.023833333	-0.923	-1.894833333	-0.046166667	-2.731666667	-2.439333333	-2.428666667	-2.264666667	-1.783	0.6005	-0.385333333	1.043333333	-1.187833333	-0.739166667	-2.008333333	0.352	-1.254	-1.406	-2.057166667	-1.893166667	-0.270333333	-1.313333333	-0.8475	0.742833333	-1.019333333	-1.437	-2.691666667	0.586333333	-1.1995	-1.934333333
OSGEP	-0.3475	0.169833333	-0.1245	-0.385	0.003833333	0.213	0.836166667	0.097166667	-0.235	0.042166667	-0.343	-0.414333333	0.865833333	0.403166667	-0.1785	0.761833333	-0.545	-0.773	-0.423833333	0.4845	-0.161333333	0.252333333	0.8235	0.158666667	-0.003	0.313833333	-0.505333333	-0.256333333	0.120333333	0.120833333	0.267333333	0.472833333	-0.285666667	-0.6315	-0.210833333	1.152666667	0.436166667	0.013	0.620666667	0.2565	0.252	-0.503	0.153333333	0.290166667	-0.591166667	0.1525	1.176666667	-0.086	-0.856166667
GATA1	-2.615666667	-3.609333333	-3.191666667	-3.386333333	-3.014666667	-2.9645	-2.913833333	-3.127166667	-2.644833333	-3.992666667	-3.205	-3.303666667	-2.407333333	-3.315333333	-3.133	-3.2105	-3.857666667	-3.669	-3.223166667	-3.819	-3.525666667	-3.412333333	-2.9945	-3.132333333	-3.614833333	-3.016666667	-3.370166667	-3.167	-3.360666667	-3.4065	-3.523	-2.987166667	-3.334166667	-3.388	-3.481333333	-3.049166667	-3.2935	-3.2265	-3.893666667	-3.6075	-3.580666667	-3.601666667	-3.647166667	-3.535833333	-2.633666667	-4.334666667	-3.492666667	-3.081666667	-3.605666667
SMC6	-1.05	0.6335	-0.7345	-0.78425	-0.42475	-0.57625	-0.33175	-0.97775	-0.12625	0.074	0.17425	2.455	0.036	-0.02675	-1.5965	0.33	-0.133	-0.56975	-0.405	0.5465	0.606	-1.7065	0.27275	-0.5865	0.14825	0.9935	-0.64725	-0.709	0.453	-0.4815	-0.637	-0.99975	0.5705	-0.08025	-0.71175	-0.86625	0.19325	-1.916	1.242	-1.3065	-0.224	-0.657	0.5815	-0.13325	0.12575	0.312	-0.15375	-0.4725	-0.37575
TTTY14	0.235	0.31475	-1.22075	0.038	3.2585	-1.3945	-0.6805	0.8515	-0.40625	1.8265	-0.055	-0.92925	0.57375	0.36975	2.43325	-0.732	-0.15175	-0.6295	-0.387	-0.81925	-0.067	2.48175	0.9705	-0.694	-0.36475	-0.19375	-0.75925	-0.05825	-0.24675	1.2755	0.67725	1.729	-0.50525	-1.0165	0.691	0.00275	-0.5655	-0.785	2.0855	-0.95875	-0.99675	-0.99525	-0.447	1.97925	-1.0315	0.93975	-1.015	-0.29225	0.06
LPIN3	0.09725	0.535	0.2555	-0.01525	-0.18225	-0.443	0.1755	0.09125	-0.176	-0.4605	-0.29975	0.94725	0.189	0.80225	0.3045	0.3365	0.437	0.592	0.31275	0.4865	0.26675	0.95375	0.4545	0.2515	0.2345	0.09225	0.3115	0.1165	0.1985	-0.008	-0.17675	0.0685	0.272	0.47275	-0.1765	0.57225	0.14	0.123	0.3915	-0.016	0.1275	0.029	0.163	0.02525	-1.08825	0.65525	0.14	0.17525	-0.02025
RPL4	-1.1098	-0.7947	-1.2155	-0.7535	-0.6777	-0.8076	-0.9313	-0.9634	-1.1412	-1.136	-0.3702	-0.7681	-0.5465	-0.2127	-0.9796	-1.0055	-0.7257	-0.85	-0.3402	-1.1154	0.0129	0.2316	-0.2976	-0.26	-0.8892	-0.1413	0.1283	-0.4649	-0.42	-1.0729	-0.7162	-0.7276	-0.8827	-1.0504	-0.743	-0.5922	-1.093	-0.7436	-1.2443	-0.889	-1.1264	-0.8932	0.4536	-0.8305	0.4058	-0.2411	-0.5502	-0.367	-0.5064
RBPMS	-1.3981	-0.0054	-0.358	-0.3156	-0.8735	-0.9938	-1.7725	-0.123	-0.9255	-0.9765	-0.5993	-1.2335	-0.282	-0.5389	-1.2355	-0.2094	-0.5456	-0.4509	-1.5474	-0.4766	-0.4745	1.2677	-0.8948	-1.4801	-0.4836	-0.1944	-1.6115	0.5972	-0.3931	0.333	0.6298	1.5071	0.0008	-0.8403	0.4068	0.7137	-0.915	-0.7943	-0.519	0.457	-1.4918	-1.1472	-0.8049	0.6679	-1.1566	-0.53	-1.4408	-0.837	-0.3084
PRPF3	-1.0575	-1.2085	-0.719166667	-0.788166667	-0.580166667	-0.611666667	-1.113333333	-0.531166667	-0.301333333	0.269666667	-0.585166667	-1.0515	-0.425333333	-1.092833333	-0.492166667	0.117833333	0.101166667	0.255333333	-0.6245	-0.796	-0.343666667	-0.811666667	-0.334333333	-0.158166667	-0.3475	0.949666667	-0.0625	0.680333333	-0.3175	-0.5495	0.038666667	-0.190333333	0.251833333	0.0165	-0.154166667	0.287833333	-1.545833333	-0.757	-0.264666667	-0.442333333	0.472166667	0.2455	-0.907	-0.418	-1.7685	-0.480833333	0.012666667	-0.236666667	-0.366333333
EMR1	0.015	-2.9145	-2.1595	-2.3275	2.4025	-1.51	-2.0855	-2.737	-1.5755	-1.0065	-0.8065	-1.309	-1.8775	-0.0255	-1.0455	-2.0505	-2.706	-2.5965	-2.6625	-1.442	-2.4615	-2.7645	1.0985	-2.662	-2.33	-2.7425	-1.731	1.603	-2.54	0.349	-0.406	-0.1285	-1.909	-2.1155	-1.244	-1.8995	-0.6375	-1.641	-1.5515	-0.626	-0.2555	-1.0145	-0.943	-1.6705	-0.637	-1.77	-1.7545	-0.6315	-0.264
SPATA19	2.303	2.9005	2.1985	-0.381	2.71575	0.77375	2.365	1.006	0.53425	1.685	2.0155	0.911	0.887	-0.188	1.1575	1.07	0.87575	0.92225	0.043	0.58025	0.5215	0.19	-0.247	0.23825	1.321	-0.40775	0.463	0.42425	1.25375	0.1785	0.6105	-0.2265	0.374	0.004	-0.12675	0.05875	0.14075	0.0895	-0.064	-0.22475	1.73925	0.09225	0.5065	0.1425	-0.3195	0.03	0.17725	0.77725	1.95525
XCR1	0.562	0.934	0.405	-0.051	0.463	0.815	0.986	0.4955	0.5555	0.684	0.667	0.547	1.5765	0.2835	0.3415	0.8615	0.1195	0.275	0.5995	0.357	0.485	0.4645	0.3885	0.2265	0.4105	0.2575	0.1615	0.2355	0.9925	0.43	-0.1625	0.5625	0.3355	0.4285	-0.2345	0.0685	0.0255	0.51	0.247	0.0235	0.316	-0.2555	0.0185	0.3215	0.133	0.3925	-0.077	0.332	0.003
IRX3	1.1298	1.2793	0.8534	0.2916	2.0442	1.176	0.9759	1.685	0.6509	-0.8153	0.0865	-0.3147	1.0038	-0.296	0.1477	0.156	0.7311	0.2435	-0.5131	0.1635	0.2314	1.455	1.1021	2.0337	1.3919	1.5718	1.4397	1.7388	0.6364	1.0314	0.6703	1.734	0.1613	-0.0491	1.0224	0.9991	0.4166	1.6758	0.131	1.4697	-0.125	0.0507	-0.9791	0.726	-0.3689	0.8715	-0.1742	0.6029	1.2694
RBM6	-1.4245	-0.21025	-1.3335	-1.0015	-0.31575	-2.04975	-1.53725	-0.91375	-1.14925	-0.09225	-1.5655	-0.305	-1.14575	-0.28275	-1.46525	-0.16625	-0.3675	-0.8395	-1.1905	0.11725	-0.91475	-0.223	-1.132	-0.97625	-0.51125	-0.22975	-0.22075	-0.99575	-1.07175	-0.701	-0.29275	-0.13125	0.3655	-0.9	-0.13	-0.98925	-0.9675	-0.81725	-1.0045	-0.36325	-0.9535	-0.30125	-0.63025	-1.7155	-1.0445	-0.52675	-1.13925	-0.902	-0.8365
KLF4	2.2434	1.4149	0.2592	-0.9359	0.5371	-0.7786	1.9947	0.8563	0.543	2.5389	-1.2257	1.3718	0.5369	-0.0807	0.4224	0.1405	-0.0968	1.028	-0.369	1.5513	0.3945	-0.6213	-0.1254	1.4762	1.1315	1.8398	-0.4073	0.6347	1.6322	0.5727	1.474	-0.5799	1.3882	0.1375	1.4578	0.0435	0.5031	-1.1748	1.0379	-0.6768	-0.3461	2.0269	1.3254	-0.205	0.8491	0.8136	0.1307	0.6549	0.0169
UNC5CL	0.46975	0.831	-0.09675	-0.043	-0.35125	-1.70175	-1.20525	-1.78275	-0.47025	-0.2555	-0.28275	-0.9115	-0.679	-0.13975	0.19025	1.40275	0.861	-1.259	-1.09425	1.257	0.9125	-1.251	0.5975	-0.217	-1.12	0.505	0.8905	-0.7865	0.03275	0.81825	-0.03075	2.4605	-0.441	0.857	1.4715	2.71975	0.429	0.251	0.13525	2.76225	-1.44225	2.63475	0.00075	0.6035	-0.59225	0.04925	0.30325	-1.1	0.7035
SEBOX	-0.834	-0.071	-0.2845	-0.189	0.037	-0.1185	-0.1945	0.1945	-0.257	0.1405	0.6725	-0.0235	-0.8975	0.0225	0.325	-0.0055	0.2155	0.2205	-0.3075	0.222	-0.232	0.1955	-0.0425	-0.029	0.235	0.01	0.06	-0.065	0.4785	-0.1185	-0.0865	-0.1735	-0.661	-1.0535	-0.122	0.1385	0.2155	0.03	-0.068	0.214	-0.2135	0.7775	0.199	0.4255	0.5565	0.3335	0.183	0.173	-0.036
BTK	0.49475	0.06425	-0.001	0.40575	0.031	0.285	-0.159	-0.6465	-0.087	1.1475	-1.1765	0.00125	-0.07675	-1.254	-0.666	0.126	-0.6405	-1.428	-2.10825	1.7935	0.135	-2.6685	-1.45275	-1.143	-1.75325	-0.34875	-0.77725	0.38325	-1.47075	0.6945	-0.876	1.19175	1.32025	-0.39225	0.454	0.11525	-0.749	1.27025	-0.33475	1.25575	0.6785	-0.65375	0.13925	-0.87425	0.24025	-1.3935	-1.26725	-1.106	-0.456
KRCC1	1.769	0.16025	2.1325	1.22	1.38525	2.14275	0.82325	0.7195	2.27075	1.86	1.84925	0.1835	2.212	-2.042	1.35675	0.42075	0.27975	1.38875	1.0625	0.746	-0.6895	1.15525	0.711	0.31375	0.26925	1.18025	-1.61175	0.441	0.49775	1.11975	1.0325	1.0395	1.799	-1.018	0.591	0.329	2.221	0.7595	0.43725	1.69175	0.84225	1.30225	0.44575	1.99025	-1.179	0.77025	1.23975	0.77625	1.344
C6orf27	0.883	0.5785	0.507	0.722	0.374	0.6085	1.686	0.19	1.3145	0.2265	0.6695	0.527	1.132	1.41	1.1405	0.1185	0.1775	1.024	0.0805	0.0985	0.4125	0.4125	0.9495	0.897	0.6625	0.5705	0.195	0.3075	0.748	0.524	0.5165	0.865	0.6585	0.5085	0.275	0.0855	0.2765	0.355	-0.034	0.1785	0.3745	0.3045	0.4265	0.2985	0.458	1.2485	0.347	0.4705	0.2095
SYTL5	-0.584	-0.8565	-0.5725	-1.319	-0.8845	-2.173	-0.686	-0.7665	-0.5065	-0.373	-0.052	0.8195	-1.8715	0.078	0.2435	-1.258	-0.8345	-0.6395	-0.4455	0.3195	-0.6805	-0.4965	-1.044	-0.7485	-0.798	-0.6645	-0.9425	-0.8455	-0.729	-0.8035	-0.964	-1.104	-0.3015	-0.99	-0.932	0.0475	0.336	-0.466	-0.3195	0.0045	-0.32	0.1865	0.1645	-0.004	0.0535	0.1265	0.1155	0.1155	-0.368
PRND	0.526428571	1.344375	0.23525	1.612125	0.374	0.118	0.647	0.201	-0.08275	0.314625	0.316142857	0.026714286	0.100125	0.016166667	0.3915	0.523	0.838375	0.595125	-0.038625	1.53325	0.956375	0.00875	0.462375	-0.058125	0.978125	1.4345	0.069125	0.558375	0.4185	1.581625	-0.129875	0.15475	0.8205	0.434375	0.725125	0.7555	0.307875	1.399125	0.229571429	1.393875	-0.238571429	0.071428571	-0.345375	0.611875	0.971	0.089625	0.20825	0.3835	1.070875
LOC653319	-1.475	-1.1445	-1.3385	-1.6665	-1.5755	-1.557	-1.273	-1.3325	-1.389	-0.5335	-2.056	-1.701	-1.337	-1.02	-1.5105	-1.135	-0.4995	-0.579	-0.3895	-1.0915	-1.401	-0.79	-1.539	-2.013	-0.0755	-0.58	-1.418	-1.427	-0.607	-1.4695	0.0465	-1.547	-1.296	-1.1515	-1.119	-1.807	-1.5455	-1.3995	-1.8995	-1.371	-1.846	-1.0625	-1.777	-1.4595	-1.1195	-0.5955	-1.808	-1.2865	-0.951
PIGL	-0.843875	-1.04825	-0.741375	-1.76725	-1.148875	-1.284125	0.4915	-1.526375	-0.64775	-0.532625	-1.215	-1.903375	-0.102375	0.1025	-0.540125	-1.090875	-1.13875	-0.62375	-0.929875	-0.97225	-1.440375	-0.95275	-0.69925	-1.396375	-1.147375	-0.629375	-1.352	-0.750625	-0.1055	-1.105125	-0.76825	-0.217625	-1.455625	-0.937	-1.173875	-0.41675	-1.564625	-0.478625	-1.571375	-0.120125	-1.0515	-0.685	-1.431875	-0.65025	-0.799875	0.14325	-1.635	-0.1405	-1.495
HUS1	0.519166667	0.715	0.495833333	0.069333333	0.875666667	1.549666667	0.516666667	1.095166667	1.054333333	0.410833333	1.293666667	-0.296833333	1.716333333	1.554666667	1.212166667	0.561333333	0.121	1.305	1.4165	0.277833333	0.495	0.08	0.853	0.423166667	0.449166667	0.541666667	-0.435666667	1.452833333	0.482666667	0.440333333	0.163333333	0.160833333	0.260666667	0.826666667	-0.341333333	-0.052166667	0.985166667	0.327166667	1.923833333	0.021333333	0.8105	-0.522833333	0.457666667	1.1855	0.153166667	0.249166667	0.565333333	0.932833333	0.0735
SFRS6	0.990416667	-0.538583333	-0.07025	0.408083333	0.602	0.933	1.718416667	0.691083333	1.31	-1.38925	0.759333333	0.916416667	0.56425	0.274416667	-0.698333333	-0.38075	0.10925	0.242916667	-0.170833333	0.099583333	-0.104833333	0.275416667	0.863	-0.564083333	-0.385833333	-0.01225	1.010166667	0.454166667	0.885333333	-0.391833333	0.387166667	-0.87775	0.547833333	0.65075	0.148	0.21675	0.026916667	1.454	0.394416667	0.08375	-0.089	0.473333333	-0.284083333	0.96575	-0.156583333	0.789833333	-1.508666667	0.064083333	-0.029833333
C17orf77	-0.201	0.489	0.272	-0.537	-0.0555	-1.837	0.084	0.3025	-0.616	-0.211	0.391	0.6845	0.614	0.575	0.4655	-0.0375	-0.142	0.0865	-0.4655	0.21	0.172	0.326	-0.085	0.4365	0.323	0.079	-0.0515	0.1305	0.509	0.639	0.489	-0.124	0.367	0.0695	0.5015	0.0855	0.344	0.2035	0.2295	0.369	0.673	0.282	0.393	0.439	-1.0015	0.4135	0.505	0.2905	0.32
UIMC1	-0.050166667	0.201166667	-0.753333333	-0.686666667	-0.585666667	-1.589666667	-0.069166667	-0.4915	-0.329833333	0.426166667	-0.8755	-0.663833333	-0.6705	-0.9495	-0.414166667	-0.366833333	-1.125333333	-0.297333333	-0.402333333	-0.746833333	0.154833333	0.058166667	-1.064	-0.746	-0.205333333	0.103333333	-0.046833333	-0.347	-0.677	-0.254666667	-0.196166667	-0.058666667	-0.427	-1.5635	-0.280666667	-0.706666667	-1.121333333	-0.003666667	0.281833333	0.041	-1.018333333	-0.451	-0.706666667	-0.973666667	-1.001666667	-0.199166667	0.273166667	-0.271833333	-0.569166667
FXYD2	-1.4326	-2.2562	-1.7632	-1.5441	2.6851	-1.7445	-1.7288	-2.2677	-1.9646	-2.0626	-0.8957	-1.9176	-1.3268	-0.9386	-1.136	-1.6945	-2.1567	-1.9907	-1.8365	-0.3917	-1.676	-2.1184	-1.6079	-1.7273	-1.7499	-1.7388	-1.8208	-1.8942	-1.6346	-1.567	-1.7331	-0.7436	-1.7733	-1.4694	-1.6017	-1.7919	-1.3658	0.0669	-1.5711	-1.1909	-1.219	-1.7853	-1.378	-1.1707	-1.08	-1.7831	-1.3276	-1.086	-1.6071
LOC283152	0.7105	-0.08875	0.14175	-0.1525	1.51125	0.466	0.85825	0.247	0.6325	-0.31175	-0.913	-0.25375	1.16725	0.045	-0.1905	0.655	0.05875	-0.10925	-0.1755	0.0415	0.07625	0.643	1.19825	0.34975	0.38575	1.00425	-0.69475	0.06675	1.01725	2.176	-0.19125	2.38175	-0.5015	0.72575	0.649	0.013	3.12975	2.40075	0.32675	1.97775	-0.3575	0.15925	-1.084	1.5165	-0.08025	1.786	-0.99175	1.235	1.1
ZNF667	-1.83325	-1.376	-2.0475	-0.31075	-2.756	-2.61975	-2.91975	-0.058	-2.22225	-3.2295	-1.82525	-2.91875	-3.302	-0.55625	-1.892333333	-0.65625	-2.01775	0.36525	-2.10525	-1.3675	-1.46725	-0.26025	-1.18025	-1.8835	-0.0055	-1.806	-2.0695	-1.859	-2.769	-1.177	0.21175	-1.41175	1.2025	-1.796	1.1555	0.32225	-2.7155	-2.295	0.35225	0.7015	-1.84475	-0.6495	-0.8815	-0.40525	-1.328	-0.54925	0.04275	-1.20725	-0.992
ZCCHC12	-0.59325	-0.926	-1.337	-0.69875	-1.147	-0.926333333	0.4135	-0.241	-0.898	0.16475	-0.69575	-0.41525	-1.0825	-0.283	-0.647	-0.53025	-0.0925	-0.1055	-0.51125	0.487	0.168	-0.2115	-0.13725	-0.47875	-0.7395	-0.75575	-0.52275	-0.48425	-0.7585	-0.31575	-0.263	-0.211	0.06325	1.658	-0.38	1.5945	0.43625	1.109	-0.7375	-0.03075	-0.72725	-0.55625	-0.32125	-0.27725	-0.42525	-1.05775	3.4075	-0.3495	-0.237
TFEC	2.8512	2.1281	2.8384	3.2225	3.7632	3.854	2.893	2.2566	2.7918	4.5623	0.4638	3.3308	3.2442	0.615	1.119	3.4863	3.3818	1.6271	0.4242	5.596	2.2966	0.5366	1.4983	2.1092	0.893	2.1594	2.02	3.6604	0.7594	3.0467	1.475	2.8734	2.434	1.9984	2.7856	1.9822	1.9448	3.6167	3.3379	4.375	3.9858	1.6103	3.503	1.8769	0.9677	0.9504	0.6795	1.1898	1.4215
ATP7B	-1.074166667	-1.314333333	-1.206	-0.381666667	-2.721666667	-2.130333333	-1.327166667	-1.4725	-1.587333333	-1.784666667	-1.361	-0.662833333	-1.5305	-1.171333333	-1.8235	-1.475666667	-1.133333333	-0.966166667	-1.937333333	-1.669	-0.645666667	-0.7375	-1.4515	-0.8375	-2.420333333	-1.178833333	-1.7515	-1.997	-1.201	-1.197	-1.013833333	-1.168833333	-1.026833333	-1.314333333	-1.309	-0.370333333	0.100166667	1.108333333	-1.074333333	-1.009333333	-1.780833333	-1.0985	-1.934833333	-1.4335	-0.3428	-0.965166667	0.0005	-1.159833333	-0.1625
POLD2	-1.226833333	-1.013666667	-1.307166667	-1.533833333	-1.475666667	-0.943666667	-1.029333333	-1.289	-1.071666667	-2.268666667	-1.2525	-1.595166667	-0.630833333	-0.480333333	-1.457	-1.157	-1.242833333	-0.6555	-0.7585	-1.698333333	-1.540333333	-1.842	0.133833333	-0.198166667	-0.024833333	-0.667	-1.093333333	-0.260666667	-0.2945	-1.402166667	-1.025166667	-1.306666667	-0.231	-0.097333333	-1.477	-0.359333333	-1.209	-1.773833333	-1.526	-1.392	-0.442666667	-1.724	-1.372333333	-1.461166667	-1.111833333	-1.492833333	-1.279833333	-1.341166667	-1.792166667
RG9MTD1	0.48	0.0795	-0.27575	0.4995	0.7165	0.78	-0.452	0.79	0.48925	0.48975	-0.30175	0.54675	1.242	-0.38075	-0.2805	0.11	0.439	0.9035	0.64025	-0.0125	0.161	0.155	0.47475	1.03675	0.51875	-0.17625	0.72025	1.1235	0.21225	-0.26025	0.6185	-0.2105	0.357	0.40375	-0.3425	-0.37675	0.49475	-0.29225	0.49425	-0.5885	1.25075	0.7645	-0.067	0.84975	1.1625	1.1285	-0.89375	-0.29	0.3425
ACOT2	-0.464333333	-0.336833333	-0.813666667	-0.538666667	-0.8445	0.714333333	-0.642	-1.339666667	0.759166667	-1.015833333	-0.787333333	-0.405666667	0.120666667	-1.117166667	-1.212333333	-1.280666667	-1.244166667	-1.208666667	-1.668666667	0.04	-1.189666667	-0.113166667	-0.288333333	-1.838833333	-1.988666667	-0.4675	-0.798166667	-1.508166667	-1.085833333	-0.508833333	-0.797666667	-0.730166667	-0.630333333	-1.585166667	-1.401833333	-0.783833333	-0.430333333	-0.637	-1.433833333	-0.595333333	0.120666667	-0.204	-0.743166667	-0.4585	0.204	-0.917	-0.230333333	-2.521833333	-1.427333333
HIST1H4I	-0.42675	-0.63075	-0.891	-1.173375	-0.006375	0.496125	-0.44975	0.41225	-0.020375	-1.0225	-0.977375	-0.5835	-0.483875	-0.28875	-0.2495	-1.189625	-1.46	-0.8875	-0.80475	-0.872	-0.914375	-1.09925	-0.510875	0.091375	-1.196	-0.35125	-1.280125	-1.048875	-1.293125	-1.066625	-0.364875	-0.374375	-0.270125	-0.974625	-1.23625	-0.98575	-0.579875	-0.83425	-0.138875	-0.8625	0.218375	-0.69125	-0.518125	1.0725	-0.358875	-0.3935	-0.69625	-0.414125	-0.574625
PPARGC1A	-1.9666	-0.6102	-1.9909	-0.8431	-2.3565	-0.1388	-3.2599	0.9463	-2.6531	-2.4354	-1.3023	-2.7016	-1.0429	-1.0786	-0.6893	-1.7326	-1.1367	-1.9975	-1.1273	-1.7034	-2.0758	-2.763	-1.9293	0.2178	-1.0369	0.0336	-2.3884	0.9683	-2.3536	0.346	-0.0393	-0.818	-1.9693	-1.6647	-0.1207	-1.5451	-0.5611	0.1063	0.0903	-0.942	-0.1273	-1.226	-1.7363	-1.0117	-0.737555556	-2.1556	-0.8102	0.3568	-0.3971
ETFA	-0.7768	-0.3827	-0.1239	-0.8076	0.6377	-0.4253	-0.0248	0.1617	0.3019	-0.3653	-0.5849	0.2588	0.0729	-0.539	-0.1526	-1.4918	-0.4657	-0.8857	-0.7315	-0.7196	-0.5381	-0.5584	-0.5406	-1.4402	-1.3737	-0.3945	-0.788	-0.3213	-0.843	-1.2755	-1.0798	-1.2334	-1.1533	-0.9864	-1.0463	-0.8335	-0.6114	-0.9334	-0.7712	-1.1499	-0.8869	-0.6508	-0.9335	-0.124	-0.8865	-0.28	-0.9805	-0.3599	-0.6303
POLRMT	-1.39125	-1.5125	-1.44625	-1.792	-0.45175	-1.393	-1.49575	-1.52675	-1.0925	-1.8485	-1.03275	-0.48775	-0.56075	0.62	-1.032	-0.982	-0.635	-0.90075	-0.551	-0.7335	-0.51325	-0.17525	-0.4525	0.58775	-0.11375	0.14125	0.281	-0.78775	-0.269	-0.80775	-0.81175	-0.5085	-0.20825	0.0435	-1.15825	-0.3595	-1.32825	-0.98125	-1.57775	-1.001	-0.23225	-0.93825	-0.355	-2.023	-0.69825	-1.1745	-0.435	-0.2445	-1.18875
ZNF146	-0.180875	0.58875	-0.2215	-0.2295	0.392375	0.89575	-0.799875	0.323875	-0.51275	-0.071	-0.78725	0.6385	-0.294125	-0.00375	-0.786125	-0.151375	1.469125	-0.13025	-0.221625	0.1115	-0.522625	0.007125	-0.681375	0.706625	1.2215	0.070125	0.293	0.51625	-0.82175	-0.5965	-0.140875	0.343625	1.2135	-0.929125	0.18625	-0.175375	0.55225	-0.702375	-0.08225	-0.478	0.351125	0.097875	-0.131125	-0.933875	-1.58975	0.1815	0.285875	0.1335	-0.167
MIA2	-1.463	-0.0475	-0.2785	-0.3935	-1.7585	-1.6535	-1.9615	-1.9725	-0.7405	-2.757	-1.9965	-1.796	-2.017	-0.189	0.04	-1.472	-1.2335	-2.136	-1.856	-0.9305	-1.2265	-1.8015	-0.305	-0.6935	-2.446	-0.9275	-0.357	-0.5045	-1.597	-0.447	-0.258	1.2555	-0.933	-1.312	-0.163	-0.0945	-1.2015	0.4535	-0.4415	-0.3305	-1.1715	-0.415	-0.724	-0.633	-0.299	-0.713	-0.8405	-0.7025	-0.893
KLHL6	-0.138666667	0.206333333	0.0935	0.281666667	0.306	-0.053666667	-0.881833333	-1.217	-0.213833333	1.5755	-0.840833333	0.1185	-0.724166667	-0.204166667	0.402833333	1.861	1.5475	-0.329666667	-1.2975	3.153833333	1.928333333	-2.727833333	0.453666667	-0.418333333	-0.681666667	1.151333333	-0.313166667	0.370333333	-0.664	1.951333333	0.319333333	2.105833333	1.556666667	0.064833333	0.573	-0.161833333	-0.789166667	1.0085	0.697833333	1.358833333	1.024833333	-0.058833333	1.194833333	-1.170333333	0.657166667	-0.787833333	-1.871333333	0.2545	0.2265
HOXB5	0.102625	0.266125	-0.00625	0.565	-1.041375	-0.10875	0.066875	0.500625	0.113625	0.035875	1.495375	-0.887125	0.411625	0.517875	0.31125	-0.312375	-0.1835	-0.405875	-0.941	0.35525	0.4505	2.6305	0.608	-0.455375	0.7675	0.114375	0.149125	0.5405	-0.371125	1.470375	0.709625	0.86875	-0.6415	-0.025125	0.27175	-0.50675	-0.18425	1.466875	0.340625	0.4365	-0.10775	-0.234	0.85125	0.2825	0.64825	-1.023125	0.734375	-0.198625	0.801625
NENF	1.002333333	0.7165	1.901666667	0.598666667	0.268166667	1.738666667	0.519333333	0.655333333	1.649833333	0.881333333	1.527666667	0.403	1.173833333	0.527166667	1.339666667	0.860166667	1.306833333	1.765166667	1.250333333	0.371333333	1.723333333	0.105666667	0.18	1.0235	0.622666667	-0.616	0.133666667	0.7335	0.857666667	0.340166667	0.598	0.512333333	0.0525	1.4485	0.490333333	-0.065166667	1.148333333	1.563166667	0.48	0.7135	1.549166667	0.143833333	0.509833333	1.9295	1.114666667	0.380166667	1.584333333	1.036666667	1.117
CUGBP1	-0.3955	0.927	0.33625	0.312	-0.67775	1.2745	0.13175	0.4895	0.9155	1.28775	-0.61625	0.23	1.63875	0.80225	0.75025	-0.7555	0.30725	0.6535	0.85925	-0.54575	0.18225	-0.364	-0.0215	-0.514	-0.451	-0.727	0.083	1.02225	0.5345	-0.54475	0.31625	-0.26675	-0.28175	0.2455	-0.21175	0.29275	0.69325	0.1665	1.74725	-0.91775	0.84125	0.70525	-0.34025	2.0745	0.2405	0.292	-0.007	0.87875	0.854
PRSS22	2.578166667	3.065833333	2.331166667	0.888	0.767666667	3.214666667	3.6605	2.652833333	2.437	0.429666667	2.680833333	3.1325	2.243666667	0.779833333	2.097666667	2.529833333	1.776	1.057666667	1.877166667	1.661	2.362	2.335333333	0.761666667	1.789	3.286	2.600166667	1.488666667	2.700166667	2.770833333	2.742333333	1.665166667	2.285333333	2.194166667	2.591166667	2.136	2.101333333	1.9415	1.657333333	1.592666667	1.426333333	1.097833333	2.226666667	0.386666667	2.989666667	0.683666667	1.4	1.072166667	2.465333333	2.965666667
CASC4	-0.0711	0.2758	0.4718	0.8824	0.5872	0.9076	0.1988	0.7466	1.1684	-0.9674	0.0074	0.3164	0.2977	-0.0578	0.4882	0.1864	0.7722	0.4447	0.5964	0.4127	0.807	0.9199	0.4539	-0.1391	-0.1983	0.2734	0.1287	0.5503	0.2255	0.9276	1.0879	1.0087	0.1214	0.1119	0.3158	0.5052	-0.1173	0.6181	0.388	1.4314	-1.2049	-0.092	0.518	0.9502	-1.3322	-0.2592	0.3894	0.9719	1.4153
CUL4B	-0.0651	0.1736	0.2458	0.4138	0.3039	0.1537	2.1273	0.1269	0.2189	0.3559	-0.3413	0.4575	0.2242	1.5752	0.052	0.2137	-0.2633	-0.0474	0.5407	-0.0673	0.6157	-0.0011	0.3836	-0.1754	-1.2486	0.4451	-0.5694	-0.0955	0.0802	0.3752	-0.1784	-0.0528	-0.0161	0.0518	-0.0849	0.406	-0.1455	-0.1343	0.2729	0.0294	0.0507	-0.2287	0.3028	0.0219	-0.4902	0.5162	0.5067	0.1732	0.5919
CENPJ	-1.3374	-0.4088	-0.6832	-1.4284	-0.8291	-0.9807	-0.9771	-0.491	-0.5047	-0.4277	-1.2639	-0.9951	-1.0048	-0.3401	-1.5884	-1.0664	0.2969	-0.5002	-0.8306	-1.1579	-0.669	-1.7108	-1.244	-1.1258	-0.8182	-1.283	-0.2836	-1.1292	-0.5988	-1.5762	-1.1784	-1.6807	-0.523	-0.7757	-1.228	0.2422	-0.2549	-0.024	-1.0647	-1.3072	-0.0363	-1.1945	-1.1701	-1.9788	-1.084	0.0208	-0.2671	-0.8227	-0.662
PITX1	0.92	2.411166667	0.599833333	-2.446333333	-0.745833333	0.635	2.997666667	0.204	2.043166667	-0.122666667	-1.5065	3.348333333	2.156166667	0.705333333	0.851333333	1.536166667	0.411833333	0.332666667	0.712833333	0.621666667	1.738166667	0.557333333	0.57	3.307666667	2.921333333	2.5075	-0.964166667	1.510166667	1.542333333	1.391333333	0.2825	0.6525	3.184166667	1.344166667	-0.632666667	0.999333333	-0.075	-0.4875	-0.2885	-0.511666667	0.143333333	0.646666667	0.579833333	1.136333333	-0.038666667	2.4785	-0.288166667	1.023	0.618833333
FLJ31033	-0.424666667	0.810166667	-0.15	0.189833333	0.688833333	0.668	0.377	1.488	0.041833333	1.0505	0.1748	1.223166667	-0.115333333	0.363166667	0.120833333	1.729166667	0.572166667	0.2685	-0.445	2.138166667	0.233166667	1.08	1.187	-0.123666667	0.035333333	0.232833333	0.719666667	0.8485	0.170333333	0.614	0.975333333	0.500833333	0.362333333	0.699166667	1.0485	2.324	0.431833333	-0.082166667	0.8635	1.666666667	0.349166667	-0.273833333	0.6365	0.194	-0.4172	-0.843666667	0.316333333	0.075833333	0.179833333
CELSR3	-1.868333333	0.1195	-2.266333333	-2.086833333	-1.086833333	-1.658833333	-1.8665	-2.224666667	-1.993	-1.805333333	-1.404	0.644	-0.205166667	-0.767833333	-2.112166667	-2.127166667	-0.480333333	-1.977333333	-2.234333333	-1.816333333	-2.375333333	-1.440333333	-0.412	-2.251333333	-0.570166667	-0.992166667	0.591666667	-2.302833333	-1.237	-1.1185	-1.3715	-1.367666667	-1.953	-0.5995	-1.3305	-0.0485	-1.408333333	-0.080666667	-1.638	-1.78	-1.458666667	-1.7595	-2.205	-2.290333333	-1.752333333	-0.799833333	-2.203	-1.573833333	-2.054833333
ZNF568	-0.364	-0.5255	-0.20725	0.229	0.39025	-1.2225	-0.548	1.38625	-0.42725	-0.9425	-0.60175	-1.45675	0.58275	-0.97125	-0.5785	-0.14725	1.4965	0.25	0.07375	0.3585	-0.588	0.70875	0.65475	1.06075	1.42675	0.45625	-1.35675	-0.00525	-0.96075	-0.21525	0.77025	0.56275	0.54375	-1.59525	0.05875	-0.3095	0.0585	-0.3115	1.34075	0.39425	-0.2025	0.78225	-1.01425	0.3925	-1.13525	-1.11925	0.74275	0.1395	-0.6275
ITSN1	-0.749833333	-0.707666667	-1.08025	-0.287666667	-0.256166667	-0.840416667	-1.662916667	-1.1085	-0.895333333	-1.22675	-1.119090909	-0.472083333	-1.403090909	-0.651416667	-1.253	-0.994416667	-0.661916667	-1.1395	-1.212333333	-0.821	-0.637	-1.1565	-0.46775	-1.059833333	-0.569083333	-0.735083333	-1.573333333	-0.479	-1.359333333	-0.052083333	-0.54725	-0.724083333	-0.259916667	-1.279666667	-0.3415	-0.82925	-0.515833333	-1.166333333	-0.479833333	-0.652333333	-1.431333333	-1.256	-0.501	-0.861916667	-1.496272727	-1.252083333	-0.33375	-1.094166667	-1.096833333
EHBP1L1	-0.095166667	0.047	-0.6145	-1.282666667	-0.8445	-1.261	-0.983666667	-0.866666667	-0.681833333	-1.540833333	-1.388333333	-0.023666667	-0.589166667	-0.805166667	-0.66	0.663833333	-0.522333333	-0.495666667	-1.3865	-0.2645	-0.335	-0.063	-0.474666667	-0.3085	0.345333333	-0.2475	-0.499166667	-0.3315	0.062333333	0.194833333	-0.194666667	0.449833333	-0.030833333	-0.226	0.061	0.008	-1.471833333	-1.037166667	-0.330833333	-0.116	-1.080333333	-0.353	-0.825	-1.280666667	-1.4005	-1.3915	-1.926333333	-0.583333333	-0.328333333
C19orf2	0.2925	0.891	0.82875	-0.069	0.31975	0.48275	0.19475	0.1735	1.41925	1.0095	0.68775	0.3615	-0.36175	0.45125	0.85525	1.2245	2.01975	1.1795	1.2465	1.5575	0.78625	-0.03275	-0.33475	1.2695	1.33725	-0.29875	1.02075	1.20725	-0.15925	-0.04925	-0.49675	-1.0215	0.6365	0.921	-0.28725	0.7355	3.03825	-1.13975	0.57475	-0.65	1.4425	0.755	0.36575	0.012	0.9945	0.78925	0.63525	2.0365	-0.55425
DCTN1	-1.03875	-0.524	-0.63425	-0.7555	-1.1205	-1.19875	-0.766	-0.816	-0.66825	-1.833	-0.2465	0.0245	-1.14175	-0.43675	-0.63425	-0.84775	-0.10125	-0.47925	-0.57075	-0.34	-0.46725	-0.61025	1.616	0.78825	-0.07725	0.21725	0.663	0.6135	-0.224	0.41225	-0.66225	0.75925	0.96675	0.096	0.25925	0.47075	-0.938	-0.426	-1.059	-1.046	-0.648	-0.1745	-0.796	-1.17775	-0.6165	-0.3305	-1.22975	-0.8275	-1.01625
LIN28B	-2.970833333	-4.6555	-3.923666667	-4.083	-3.2005	-2.477	-4.1935	-2.259833333	-3.365333333	-4.383	-4.7784	-3.5455	-3.375	-0.954333333	-2.3386	-3.765	-3.479333333	-3.833666667	-3.8205	-4.609	-3.4545	-3.720833333	-3.509166667	-2.968	-3.863333333	-1.363666667	-0.800333333	-2.1235	-2.587166667	-3.252	-2.263	-1.6195	-2.6675	-1.953166667	-1.072333333	-1.449333333	-3.460333333	-3.291666667	-3.935666667	-3.948166667	-1.786833333	-2.725166667	-2.891166667	-3.180833333	-1.241166667	-1.827333333	-2.021333333	-2.970833333	-3.4645
TNKS2	0.3645	0.07825	-0.18025	0.949	-0.2455	-0.6365	-0.09375	0.581	-0.197	0.67475	-0.106	0.8265	0.33125	0.2255	0.74675	0.8415	0.6265	0.08625	0.14825	0.691	0.3755	1.3075	0.17025	0.00075	-0.51025	-0.90825	0.71925	-0.02325	-0.53075	-0.41225	-0.033	-0.2	0.7445	0.28025	0.37125	1.15325	-0.01325	0.31575	1.019	1.45725	0.93875	1.7255	1.31725	1.0715	-1.468	1.51125	0.35975	0.8165	1.666
C1QBP	-1.04575	-0.718625	-0.090625	-0.72925	-0.606625	0.464125	0.296625	-0.69075	-0.009625	0.19825	0.78275	-1.38825	0.51025	0.171	-0.053875	-0.89625	-0.723	0.68375	0.230125	-0.1675	0.053	-0.196375	-0.411375	-0.346	-0.701875	-0.81875	0.0075	0.39325	-0.260625	-1.24525	-0.789875	-1.086375	-0.061375	-0.094625	-0.763125	-0.420125	-0.01975	0.256625	-1.050625	-1.30325	0.037375	-0.138	-0.26525	-0.6395	1.218125	0.773625	0.139	0.2785	-1.30025
CADPS2	0.4745	0.658	0.194	0.33075	1.44275	1.06225	0.685	0.8815	0.568	0.245	0.202	-0.65875	0.45275	-0.99975	-1.23675	-0.0495	0.54925	-1.11525	-0.60275	0.455	0.9625	0.1015	-0.575	-1.2205	-0.62875	0.1055	0.1485	0.90275	-0.7305	0.8625	1.2995	1.39225	0.75	-1.0665	1.23725	1.6645	0.95875	2.39125	0.259	1.72075	-0.36425	0.2245	-0.0405	0.5525	-0.44475	0.248	0.35375	-0.0895	0.15925
SRMS	0.486	0.46275	0.31725	0.4885	0.7645	0.078	0.6225	0.279	0.4195	-0.00125	-0.331	0.00925	0.753	0.21225	0.393	-0.00075	0.2295	0.0565	0.07025	-0.06925	-0.0065	0.85425	0.3785	0.0995	0.02125	-0.21025	0.04025	0.1965	0.29125	-0.23	-0.369	-0.15175	-0.0755	-0.252	-0.2975	-0.20975	-0.1445	0.84375	0.076	0.3385	0.40675	0.04	0.2855	0.5385	-0.47325	0.15875	0.127	0.24875	-0.02425
GJA9	0.136666667	0.391833333	0.1125	0.130666667	0.233333333	0.263	1.0704	0.398333333	0.189666667	0.536	0.372833333	0.207833333	1.305333333	0.181333333	0.106	0.008166667	0.051833333	-0.033666667	0.049333333	0.0305	0.154666667	0.216166667	0.524833333	0.262833333	0.068166667	-0.172666667	0.1175	0.219833333	0.389	0.008333333	0.162666667	-0.087333333	0.0165	0.3945	-0.252333333	0.086	0.396833333	-0.201833333	0.143	0.139166667	0.0405	-0.113666667	-0.0045	0.032166667	-0.410333333	0.172833333	0.2805	0.090666667	0.064833333
MGC24975	-1.411166667	-1.232	-0.900833333	-2.016333333	-1.260333333	-1.4735	-0.902833333	-0.965	-1.112833333	-0.230333333	-1.7075	0.34	-0.6435	0.6735	-1.0125	-0.811166667	-0.9735	-0.767666667	0.1525	-0.891666667	-0.383333333	-1.236666667	-0.914166667	-1.347666667	0.0045	0.061333333	0.469333333	-1.743833333	-0.657333333	-1.371166667	-0.882166667	-0.672	-0.593666667	1.294666667	-0.545333333	-1.075	-1.296333333	-1.301166667	-1.292333333	-1.679	-1.172166667	-0.860333333	0.516166667	-1.2985	0.513	0.0185	-1.175833333	0.622666667	-1.995833333
TRIM45	-1.102	-1.222166667	0.643333333	-0.832166667	-1.422666667	1.3625	-1.051	-1.080666667	-0.788833333	-1.224	-1.873166667	-0.176666667	-1.087333333	0.9775	-0.641	-1.235666667	-0.303333333	-1.003	0.363666667	-1.919666667	0.196	-0.6535	-2.068833333	0.083666667	-0.243166667	0.209333333	-0.478833333	-2.291333333	-1.4165	-1.208666667	-1.466	-1.993833333	-1.109833333	-0.144833333	0.125	-3.358833333	-0.662166667	-1.706666667	0.087666667	-2.372333333	0.682833333	0.830166667	-0.5775	-0.403333333	-0.532	-0.360833333	-0.2075	-0.537166667	-1.650833333
TSP50	-0.06125	0.04775	-0.179	0.3015	0.6745	-0.06	0.29125	1.397	2.2275	0.118	0.10425	0.296	-0.42375	0.936	0.30075	0.739	0.216	-0.0545	0.09925	-0.176	1.9395	-0.104	-0.06075	-0.13	1.525	-0.15825	4.341	-0.09125	0.169	0.19875	-0.4085	0.26125	-0.2175	4.95875	0.9975	0.6885	0.02625	0.63825	0.32325	0.69925	0.48375	2.12775	2.042	0.17675	1.8755	-0.3835	0.281	0.2455	0.3985
TCP1	-0.39425	-0.7815	-1.20775	-0.73525	0.09575	-1.52125	-0.96175	-0.672	-1.4765	0.1065	-1.05875	-1.0015	-1.3445	-0.97375	-0.46125	-0.634	0.00975	-1.0975	-0.4765	-0.91425	-0.52525	-0.9435	-0.606	0.08325	-0.40075	-0.328	0.096	-0.3545	-0.5965	-0.937	-1.05775	-1.717	-1.22925	-0.242	-0.6935	-0.86275	-0.55225	-1.26225	-0.73975	-1.4365	-1.361	-1.50775	-0.65575	-1.885	-0.966	-0.456	-0.338	-0.585	-0.18175
TMED7	1.3538	0.5605	0.2397	0.2909	0.2706	0.8719	0.4647	-0.1698	1.2458	0.3532	-0.0499	1.3668	0.3465	0.0917	0.1797	0.0661	0.5263	0.3635	0.0381	0.2086	0.4357	0.5839	0.2449	0.3088	-0.7209	-0.9558	-0.0299	0.1726	0.1775	0.4438	0.0389	0.4037	-0.5369	-0.1974	0.3853	0.3525	0.3836	0.2912	0.8971	0.9178	-0.3804	-0.2926	0.5628	0.82	-0.1074	0.3663	0.1223	0.7154	0.0992
CMA1	-0.07	-0.4005	-0.149	0.012	0.393	-0.1455	1.143	0.57	-0.034	0.6895	0.011	0.7025	-0.0815	-0.1405	0.045	0.512	0.394	0.437	0.4775	0.5525	0.5815	0.299	0.639	0.1155	0.475	0.5375	0.534	0.3205	0.353	0.2575	0.3595	0.095	0.799	0.272	-0.212	0.6915	0.206	0.64	0.616	0.484	0.4915	-1.1455	0.5455	0.4075	-1.6725	0.2075	0.263	0.5235	0.4475
CENPL	0.702833333	-0.3245	0.518333333	-0.417666667	0.111833333	0.972	0.048333333	0.5685	2.096333333	0.026	-0.312166667	0.770833333	0.268	-1.036166667	-0.4095	-0.268333333	0.0395	0.204833333	0.406833333	-0.635	-0.334833333	-1.5075	0.017833333	-0.1825	-0.769833333	-0.191833333	-0.273833333	0.629833333	-0.598666667	-1.063833333	-1.315833333	-1.805166667	0.533833333	0.311833333	-0.713833333	0.082	0.578166667	-0.100166667	1.11	-0.46	1.106	-0.2065	-0.765833333	0.8105	0.089166667	-0.292666667	0.8955	-0.029166667	-0.8645
PTCRA	0.2005	0.067	0.2705	0.6525	-0.44	0.9325	0.483	-0.0285	0.058	0.381	0.4225	0.2845	1.0565	0.6115	0.6905	0.683	-0.433	-0.298	0.2845	2.734	0.504	0.0455	-0.3295	0.1425	-0.156	0.092	0.017	0.463	0.2265	1.3525	0.695	0.991	-0.1055	0.4275	1.0325	0.5075	0.1815	0.4205	-0.1	1.1125	0.605	0.0995	0.3	0.3455	0.0845	-0.241	-0.061	0.264	-0.049
FST	-3.62375	-1.1175	-1.91125	-3.177	-4.311	-1.829	-1.70425	-2.78325	-2.256	-2.4675	-2.8575	3.26675	-2.3475	-0.83875	-2.1435	-1.79275	-3.42275	-1.17375	-1.73525	-1.02	-0.7845	-5.068	-2.1045	-0.976	-0.194	-2.77075	-4.43425	-3.9785	-1.36575	-0.84525	-3.69525	-3.52725	-1.43075	-3.207	-1.622	-5.24575	-2.4925	-4.1855	-2.98625	-4.84875	-2.136	-2.887	0.66725	-2.2115	-0.94425	-1.52425	-2.72125	-1.5325	-3.67425
VWCE	-3.7905	-3.8125	-3.9095	-4.0885	-3.85225	-4.0475	-3.1785	-4.0335	-3.7815	-4.04725	-3.37525	-3.7205	-3.23875	-1.513	-3.4905	-3.84875	-4.512	-3.99725	-4.29325	-1.412	-4.07475	-2.35	-3.22625	-3.987	-3.2755	-3.217	-2.34225	-3.4005	-4.1575	-3.37775	-3.281	-3.0155	-3.7375	-3.48525	-3.036	-4.27475	-3.76125	-3.89625	-4.0935	-3.6185	-3.6535	-3.78725	-2.7265	-3.9675	-2.64075	-3.05575	-2.25875	-2.53725	-2.967
PAWR	0.4275	0.51875	0.4435	0.653	0.15825	1.76525	1.18975	0.68675	1.51025	0.43825	-0.057	0.3095	0.56475	1.6945	1.2515	0.895	0.7135	0.4565	1.07825	0.86175	0.96825	-0.645	1.0795	0.2575	-0.3925	0.94625	0.66425	0.55625	0.11075	0.601	0.6455	0.20625	-0.5	0.63875	0.131	-0.2895	0.88325	0.08275	1.3625	-0.45475	0.6585	0.24225	1.01075	0.904	0.312	2.05275	-1.04775	1.86975	0.76575
ABCC12	0.385166667	0.252	-0.1806	1.695833333	0.0408	0.110833333	0.121333333	-0.297	0.255333333	-0.2068	-0.5912	-0.334333333	-0.149666667	0.129	0.109666667	0.171	-0.034833333	-0.021166667	0.066666667	0.206666667	-0.0875	0.364666667	-0.0155	-0.041666667	0.157833333	-0.142333333	-0.13	-0.098166667	0.219833333	-0.118666667	-0.299	-0.130833333	-0.079333333	0.0825	-0.0265	0.353333333	0.291166667	0.159166667	0.650666667	1.289	0.571333333	-0.141	-0.295166667	0.4475	1.3248	0.0815	0.310666667	0.310333333	-0.3064
LDLR	-0.155	0.9643	-0.9102	-1.7948	-0.9373	-0.8333	-1.4602	-1.4365	0.6946	-1.3856	-0.6468	-0.4502	-1.4308	-1.0195	-0.4639	-0.5932	-0.4517	0.6246	0.1166	-0.0446	-0.1405	-1.4505	-2.4663	-0.4583	-1.7403	0.2298	-1.0668	-0.9163	1.7901	-0.1166	-0.3332	-0.6615	1.2092	-0.7838	0.963	0.353	-2.1607	-2.4972	-1.9392	-0.4311	-0.7424	-2.1586	-0.2636	0.91	-2.3467	-2.1974	-1.756	0.8664	-0.0051
ASTN2	-0.9388	-1.5859	1.2785	-0.2254	1.0328	-1.4913	0.1789	0.4387	0.1917	1.921	-0.3693	-1.3818	-1.02	0.0024	1.5507	-1.038	2.1196	-0.2612	-1.2308	1.0819	0.3279	1.4264	-1.4908	-1.833	-1.142	0.2845	-1.5315	-0.4158	1.1862	-0.1497	-0.2834	0.0212	-0.4384	-0.6251	-0.2889	-1.2327	-0.128	-0.4203	-0.0922	0.2145	1.395	-0.3423	1.465	-0.8671	-0.856	-1.7073	1.5002	1.2409	-0.766
LOC441212	-1.044125	-1.105875	-0.27	-0.165625	-1	0.003125	-0.877125	-0.45525	-0.87725	-1.107875	-0.3935	-1.558375	0.553375	0.562375	-0.40225	-0.528625	-0.690625	0.325125	-0.3335	-0.67425	-0.519875	-0.769125	1.037125	0.062625	-0.397125	-0.295	-0.606375	-0.465375	-0.582125	-0.750375	-0.674	-0.66925	-0.484625	-0.431	-0.512375	0.02725	1.033125	-0.565375	-0.116625	0.129125	0.369	-0.70175	-0.03175	-0.529125	-1.663	-0.744125	0.901625	-0.161625	-0.308625
GPATCH8	-0.33825	0.12425	-0.38425	-0.31775	0.34275	-0.5265	-0.2045	-0.0895	-0.16625	0.144	-0.30725	0.0285	-0.64825	-0.179	-0.45075	-0.2535	0.14825	-0.0875	-0.247	-0.27925	-0.10025	0.064	0.07725	-0.31425	-0.13925	-0.3705	-0.14425	-0.29175	-0.034	-0.05025	-0.0255	-0.27925	-0.10325	-0.0085	-0.33975	0.05375	-0.583	-0.318	-0.479	-0.31475	-0.169	-0.03075	0.1375	-0.62275	0.00925	-0.25	-0.094	-0.2765	-0.04525
TANC2	-0.292583333	-0.479916667	-1.161416667	-0.23125	-2.718083333	-1.116166667	-0.298583333	-0.834333333	-0.579166667	-1.26925	-0.57575	0.001416667	-1.15975	-0.909583333	-1.272333333	-0.723416667	0.726083333	-0.276416667	-0.317583333	-1.137916667	-0.534	-0.549166667	-0.36725	-0.066666667	-0.160083333	-0.213666667	-0.674	-0.453833333	-0.494916667	0.119833333	0.09375	-0.169	-0.743333333	0.154166667	0.228666667	1.039333333	-0.137333333	-1.21825	0.731833333	-0.187666667	-1.113416667	0.040583333	-0.761083333	-1.110833333	-1.1992	0.16025	-0.671166667	-0.866166667	-0.384166667
KIF4A	-1.86625	-1.48175	-2	-1.9555	-0.5685	-1.3905	-0.8815	-1.07125	-1.4385	-1.11225	-1.53025	-0.46325	-1.18075	-0.43325	-1.5875	-0.88775	-0.956	-0.78725	-0.80175	-0.965	-1.1345	-2.82175	-1.111	-0.8255	-1.15275	-0.882	-1.273	-1.383	-0.91	-2.002	-1.69575	-2.14625	-0.9495	-0.15525	-1.6215	-0.98525	-1.1335	-1.83675	-0.0195	-2.40475	-0.42475	-1.05125	-1.34025	-1.44325	-0.95875	-1.771	-0.50475	-0.58325	-1.4855
C18orf18	-0.64925	-0.5085	-0.5475	0.34675	0.71175	0.286	0.33625	0.75375	-2.3495	0.48325	-0.3895	-0.14725	-0.28575	0.348	-0.72925	-1.8	-1.23875	-0.747	0.12475	-1.11775	-0.877	-1.799	-0.1275	0.33175	-1.03525	0.236	0.18325	-0.55175	-0.13225	-0.943	-0.76625	-1.4375	-0.44425	-1.94025	-1.373	-0.167	-0.1375	-0.799	0.3655	-0.3275	1.079	-1.1135	-0.3345	0.25025	-1.35375	0.092	0.49075	-1.7675	-0.537
PGM1	-1.0075	-0.77175	-1.5915	-0.62225	-1.09475	-2.18475	-1.9915	-1.94675	-1.03225	-1.08425	-0.546	-1.1	-0.73025	-0.86925	-1.25325	-1.8565	-0.54325	-0.21525	-1.1355	-1.42125	-1.06725	-0.26175	-0.45075	-1.51375	-1.17175	-1.77125	-0.862	-0.697	-1.4325	-0.1805	-0.3935	-0.4005	-0.478	-1.925	-0.0455	-0.38225	-0.56975	-0.861	-1.15125	-0.50025	-1.15175	-0.116	-1.433	-0.69175	-1.3415	-0.53725	-0.66775	-1.0885	-0.715
KIAA0258	0.322	-0.595	0.5295	0.64275	1.13825	-0.9945	0.155	0.6575	-0.707	-0.629	1.9465	-0.09325	-0.877	-0.5235	-0.424	1.82025	0.98975	-1.61375	2.22775	-0.3015	-0.7545	0.61075	-0.746	-0.3965	0.64325	-0.981	0.15425	-0.91375	-0.44625	-0.15525	0.65575	0.77	-0.8295	0.8125	0.282	1.34	1.674	1.11725	2.372	0.76775	-0.35	0.46875	0.2735	0.3825	-2.333	-0.9505	0.3515	-0.92425	0.356
CPD	0.39225	1.096625	0.634125	0.607	-0.426125	1.725375	-0.13825	-0.57975	0.99925	-0.248125	0.59375	1.6205	0.656	0.21925	0.346625	1.0815	1.78525	1.41475	1.81425	0.21625	1.22875	-0.448	-0.421125	0.379625	0.0615	-0.850625	-0.595625	0.1405	0.57275	0.333875	0.52675	1.320125	0.8695	0.6795	0.672125	2.180625	1.25575	1.698125	0.5155	2.55525	0.562125	0.437375	0.83	0.841	-0.4555	0.506125	1.011125	1.331625	1.173125
SNCAIP	1.27775	0.69975	0.39775	-1.03575	3.15675	-0.8995	0.694	0.6005	-0.9455	-0.31525	-0.546	-0.2835	-0.2675	-0.154	-0.947	-0.7915	0.862	1.223	-0.121	-0.4965	0.421	-2.09	0.10375	1.58975	0.22375	-0.11375	1.32925	1.23	0.26425	0.37325	0.75925	0.649	0.1405	0.6725	-0.587	-0.70975	-0.84225	0.4105	-0.8995	-0.355	-0.01575	-0.4885	-0.46225	-0.0585	-0.78525	0.25075	1.698	0.28425	0.4605
DCT	-3.893	-4.747	-4.142666667	-3.846	-4.042166667	-4.035	-3.972166667	-4.284333333	-3.938666667	-4.448666667	-3.0795	-4.330666667	-3.767666667	-3.526666667	-3.3715	-4.578	-4.992333333	-4.593666667	-4.495833333	-4.779833333	-4.5235	-4.725333333	-4.160333333	-4.260333333	-4.443333333	-4.192166667	-4.045666667	-4.156666667	-4.4135	-4.422	-4.452833333	-3.996666667	-4.335666667	-4.207833333	-4.558	-4.246666667	-3.187166667	-3.981666667	-3.9315	-3.962333333	-3.498666667	-3.908166667	-4.159833333	-3.775	-3.0304	-4.448333333	-3.7305	-3.087166667	-3.885
HLA-DOA	4.001	3.177227273	3.292227273	3.674272727	3.672136364	3.603454545	2.762090909	2.206363636	2.578136364	3.541	1.529181818	2.815954545	4.048909091	1.404181818	2.033090909	3.303	2.609454545	1.939045455	1.305454545	3.727045455	2.460136364	1.767272727	1.800545455	2.355181818	1.578363636	2.129409091	2.358954545	3.733727273	1.640909091	3.705545455	2.862090909	3.656136364	2.208681818	2.108681818	2.713136364	2.762363636	2.020318182	2.531954545	2.650590909	3.460363636	2.784954545	1.649636364	2.860545455	1.709590909	2.498954545	2.079909091	1.880681818	1.346136364	2.121409091
OR11L1	1.8055	1.051	0.717	0.257	0.682	0.929	1.1695	0.613	0.7955	0.5835	0.9165	1.058	1.349	1.5125	1.649	0.796	0.173	0.2955	0.5965	0.5825	0.8065	0.605	0.6965	0.8135	0.6915	0.723	0.6065	1.1005	0.7135	1.1975	0.5485	2.9835	1.596	0.974	0.1965	0.2995	0.63	1.562	0.466	0.7235	1.0205	0.502	0.7465	0.84	0.9325	0.475	0.496	0.5	0.6065
UPK1B	1.4745	0.3125	5.0975	-0.595333333	0.812	1.160166667	5.022833333	4.974333333	5.135666667	4.948666667	3.561666667	0.059166667	3.2435	5.893333333	3.921833333	0.435666667	5.092833333	2.541666667	5.687166667	2.398166667	5.629666667	6.142	0.279333333	6.119833333	5.689333333	5.5685	0.4575	2.292166667	0.9305	5.173	4.775	4.204333333	4.936166667	5.5515	2.369333333	-0.555833333	5.494666667	-0.453833333	2.566333333	1.537333333	0.619833333	3.017666667	3.348166667	1.507333333	7.018833333	4.230666667	0.568833333	4.913666667	5.627833333
DNAJB4	0.18825	0.938375	0.591625	0.411875	-0.124875	2.3865	0.4025	0.083875	2.226625	2.06575	0.671125	-0.660875	-1.0255	-0.68025	0.59975	-0.315875	1.7755	1.869	1.241375	0.5215	1.08725	-0.799625	-0.59075	-0.24225	0.673	-1.117875	0.85275	1.316125	-0.211875	0.200375	0.488875	-0.83675	0.37825	-0.548375	0.162625	-1.3405	1.718875	0.743125	-0.3215	-0.15525	1.07475	1.15225	-0.70025	0.062	-0.843875	0.584125	0.8575	0.4525	-0.308
UGT1A8	3.548	5.58975	5.625	1.63775	0.696	1.69	5.69475	4.66325	5.69625	5.66	3.357	-0.452	-0.784	1.40225	3.35975	0.25625	1.89425	5.93425	6.00175	5.402	5.40725	0.2325	-0.152	2.71875	2.254	0.18725	1.775	4.479	5.26425	0.9715	4.313	0.356	5.068	-0.93575	0.286	0.049	5.3075	0.05425	-0.3625	0.06825	4.96125	4.6595	4.3905	-0.517	0.93825	5.07125	-0.6705	4.399	2.49425
HIST1H4L	-0.078	-0.796	0.5175	0.731	1.5305	0.9925	0.183	-0.647	0.422	-1.582	-1.243	-0.106	0.233	1.5855	1.1305	-1.449	-1.0085	-0.3145	0.206	-1.486	-1.1265	-2.5535	-0.7765	1.1165	-2.052	0.307	-1.7035	-0.4055	-1.4305	-1.3795	-1.277	1.169	-1.9495	0.015	0.1475	-1.395	-1.1255	-1.1145	0.142	-0.606	-0.802	-1.288	0.4035	1.125	-1.3965	1.1155	-1.413	0.6515	0.8535
PECR	-0.525833333	-1.165666667	-1.184833333	-0.719833333	-0.889333333	0.317333333	-0.747	-1.770833333	-0.3205	-1.6785	-1.541666667	-0.193666667	-0.877666667	-2.080166667	-1.432166667	-1.1245	-1.1865	-0.855833333	-0.7945	-1.719166667	-1.491833333	-2.0065	-1.940333333	-1.924	-1.705166667	-2.504	-1.296833333	-1.0385	-0.717666667	-1.135666667	-1.4495	-0.6605	-2.235166667	0.447	-1.1655	-1.8515	-0.945	-0.329666667	-0.884666667	-1.077666667	-1.013166667	-2.088333333	-1.003833333	-0.276833333	-1.5545	-1.708833333	-0.763166667	-1.485666667	-1.5635
HSPA2	3.518	0.3375	-0.3375	1.4315	1.044	1.62775	1.1735	2.58575	0.35825	1.08075	2.05425	1.1525	2.92225	-0.667	0.03475	2.3965	-0.528	-0.1305	0.8695	1.62625	0.22775	1.08925	2.25925	1.38	1.835	0.9245	0.561	1.49425	-0.57125	1.74575	1.709	0.12325	3.48625	2.05075	1.74275	2.70025	0.474	0.3595	1.06325	0.08975	-0.37825	-0.96175	1.4645	2.14825	1.5615	3.87025	3.84475	0.12475	-0.435
WFIKKN1	-2.307	-2.257	-2.5625	-3.38	-3.3375	-3.9245	-3.371	-2.4485	-3.32	-1.907	-1.833	-2.89	-2.4785	-1.775	-2.726	-2.935	-2.131	-3.625	-1.959	-3.021	-3.4135	-2.8755	-3.2625	-2.9275	0.1225	-1.946	-2.619	-3.8125	-1.159	-3.4385	-2.622	-2.433	-2.3425	-1.8735	-2.9155	-2.4	-1.9405	-2.435	-2.913	-1.4855	-2.494	-2.294	-1.9875	-2.192	-1.493	-2.7785	-1.43	-1.7515	-2.9975
SERP1	1.642	0.69	1.59425	0.929875	0.64275	0.53025	1.897875	0.739875	1.38075	1.257625	0.85075	0.707125	1.148125	-0.027	1.6005	0.3685	0.70825	1.361625	0.88775	0.245625	1.60125	-0.21125	0.428625	0.89225	0.302125	0.697625	-0.107625	0.451625	0.893875	0.115375	0.017375	0.165625	0.961625	0.26375	0.576875	0.433375	1.986625	1.7	0.819125	1.09	0.79725	0.393875	1.15375	1.60825	0.145875	1.01575	1.667875	0.756375	1.92025
SYDE2	-2.531333333	-0.703	-0.73725	0.6915	-1.30825	-0.13525	-0.956	-0.55975	-0.867	0.414	-0.926	0.21625	-1.063	0.203	-0.103666667	-0.734	-0.733	-0.745	-0.132	-0.7755	-0.20525	-0.61825	-0.671	-0.44225	-0.7895	0.347	-0.668	-1.327	-1.45825	0.0775	1.091	-0.03225	-0.262	-0.6445	0.86175	-0.131	1.559	-0.20175	0.0875	0.11125	-1.335	-0.264333333	-1.005666667	0.133	-2.290666667	0.9195	0.86575	0.14825	0.3975
TACR2	0.4725	0.2315	0.5525	0.196	1.3135	0.772	1.331	0.3325	0.7305	0.477	-0.075	0.0825	0.8315	0.5165	0.311	0.8085	0.3205	0.1305	0.383	0.6695	-0.0205	0.3825	0.5875	0.8625	0.736	0.469	0.757	0.571	0.3305	0.173	-0.023	0.427	0.454	0.0925	0.192	-0.028	0.1895	0.3845	-0.2745	0.089	0.3755	-0.2585	-0.0505	0.226	-1.067	0.1195	0.197	0.025	0.147
NUP85	-0.5755	-0.606	-1.07675	-0.9875	-0.2105	-0.4895	0.1615	-0.58525	-1.0245	-0.295	-0.592	-0.44725	-0.56	0.07725	-0.344	-0.68075	-0.315	-0.98325	-0.728	-0.62175	-0.34325	-0.821	0.01275	-0.29475	-0.0115	0.52625	-0.0315	-0.336	-0.1625	-0.686	-0.64975	-0.68925	-0.994	0.0695	-0.93725	-0.55775	-0.12025	-0.21725	0.583	-0.85	0.02425	-0.6795	-0.4415	0.17825	-0.23875	-0.04	-0.2725	-0.7545	-0.4345
CD177	1.202	2.6815	-0.303	1.9165	-0.199666667	-0.259666667	-0.124166667	1.984333333	1.054833333	-0.436833333	1.587833333	4.0865	1.272333333	1.969166667	0.309833333	1.163666667	-0.150333333	-0.0685	0.759833333	1.585666667	0.416666667	-0.553833333	0.248666667	0.407666667	1.4925	0.9335	0.7775	0.179166667	0.815166667	1.219833333	-0.163333333	-0.076	1.487	2.412333333	-0.6365	-0.036	-0.422	0.643666667	-0.158	0.55	0.71	-0.581833333	1.655	0.532166667	-0.096833333	-0.458333333	0.849166667	0.6855	2.4705
LGR5	-2.347333333	-2.492333333	-0.715833333	1.9535	0.076333333	-2.464666667	-1.820333333	-0.0325	-1.676333333	-2.5645	-1.2714	-2.209	-1.303	-0.697666667	-0.618666667	-2.1135	-1.6575	-1.464	-1.4595	-1.5975	-1.318	0.078333333	-2.0455	-1.765333333	-1.627666667	-1.473666667	-1.904	-1.942833333	-1.191333333	-0.785	-2.207833333	-2.016	-0.290666667	-1.424333333	-2.304666667	-1.800833333	0.182	-1.293166667	-1.4845	-2.035833333	-0.154	-1.527	-0.158166667	-1.119666667	-1.3584	-1.809333333	1.307833333	-1.3825	0.7225
PIGG	-0.589333333	-0.851583333	-0.432	-0.9885	-0.17925	-1.063083333	-0.764083333	-0.067166667	-0.356	0.64925	-0.347083333	-0.606916667	-0.092	-0.309583333	-0.039916667	-0.534333333	-0.854583333	-0.042833333	-0.020833333	-0.4885	-1.483916667	0.146166667	-0.539666667	-1.06575	-0.656416667	0.124333333	0.126083333	-0.029416667	-0.342083333	-0.654583333	-0.2035	-0.757333333	-0.80775	-0.370583333	-0.2515	-0.108833333	-0.372416667	-0.530916667	-0.684583333	-0.224083333	-1.030416667	-0.238083333	-0.704416667	-1.363666667	-0.290833333	0.1495	-2.004166667	-0.0665	-0.644583333
PTHR1	-2.010333333	-1.246166667	-1.939166667	-1.302166667	-2.3385	-2.3005	-2.496833333	-1.989	-2.130166667	-2.716166667	-0.4985	-3.0965	-2.431333333	-1.451166667	-1.368666667	-2.215333333	-2.105	-1.652833333	-1.978666667	-1.1935	-1.674	-2.233666667	-1.181333333	-1.915833333	-1.219	-2.046333333	-2.004666667	-1.966666667	-2.1345	-0.491166667	0.541	-0.976	-1.553166667	-1.532166667	-0.502666667	-1.3795	-1.005666667	-1.3815	-1.4865	-0.921166667	-1.551166667	-1.4225	-1.588333333	-1.742333333	-0.936166667	-2.461	1.177833333	-1.1755	-1.634
RAB5A	-0.2256	0.3891	-0.3795	0.1734	-0.5023	-0.3973	-0.5381	0.2988	-0.064	0.1192	-0.9011	0.7211	-0.5883	-0.5635	-0.6223	-0.3238	0.0449	0.2576	-0.3773	0.1186	-0.3815	0.4566	-0.238	-0.6335	-0.2929	-0.1302	-0.3156	-0.6845	-0.4327	0.0048	-0.02	-0.4694	0.2518	-0.5606	0.1904	0.5607	0.2508	0.1898	0.2078	0.424	-0.3047	-0.2697	-0.2447	-1.039	-1.0709	-0.4849	0.2963	-0.4533	0.3391
FLJ13224	-0.188	-0.353	0.1955	-0.0745	0.1785	-0.8645	-0.3775	0.065	-0.306	-0.3905	-0.388	0.56	0.094	0.565	-0.288	-0.332	-0.309	0.1005	-0.284	-0.32	0.209	0.2825	0.446	0.085	0.0155	-0.0305	0.17	0.6415	-0.2405	0.2665	0.154	0.2985	0.1755	0.1065	-0.464	-0.0425	0.4945	0.291	-0.05	0.396	0.4355	-0.2185	0.497	0.2485	-0.8605	0.178	-0.1795	0.4135	-0.123
USP9Y	-1.094333333	0.985	-1.9312	0.968166667	1.787833333	-2.174	-0.755333333	1.710833333	-0.294166667	2.083	-0.180166667	0.7475	1.03	-0.6405	0.927166667	-1.26	-0.427333333	1.801166667	-0.850666667	-1.2795	1.128333333	1.883666667	0.4415	0.970166667	0.5755	-0.850833333	-1.489166667	-1.2015	-0.915	0.576833333	0.237833333	0.251666667	1.254666667	-1.293333333	-0.094666667	-0.400166667	-0.364166667	-0.819333333	1.207166667	-1.776166667	-1.842666667	-1.806333333	-0.874666667	-1.110333333	-0.1845	0.570666667	-1.618666667	1.401833333	-0.305333333
C7orf53	-1.9245	-1.384	-2.2985	-2.5155	-0.2515	-1.6885	-1.2655	-0.3255	-1.625	0.3655	-2.052	-2.141	-2.068	-0.786	-1.5365	0.214	-0.0765	-2.158	-1.522	0.266	-1.084	-1.62	0.198	-0.6115	0.849	-0.345	-0.355	-0.9185	-0.394	-0.813	0.037	-0.23	-1.7675	-2.0385	-0.6035	-2.3695	1.263	-0.252	-1.5775	-0.5655	-0.8865	-0.7895	-0.9655	-2.7075	-0.6095	-0.561	-2.5365	-2.063	0.199
LRP1B	-1.575	-0.084	1.0685	-0.41075	1.6465	2.73675	-0.58425	0.07325	-0.76925	2.78425	-1.11925	-1.97025	-2.30975	0.3405	0.7125	-0.36775	0.593	2.58275	2.39	-0.866	0.057	1.842	-0.88325	-0.9615	-0.914	-0.71225	1.174	-0.38825	-0.90425	-1.155	0.62125	-0.69375	-0.3435	-0.618	-0.6125	-0.85725	-0.056	0.08125	0.154333333	-0.82325	0.34	-0.27475	-0.542666667	-0.24275	-0.8425	-0.58	2.70875	1.29275	-0.88325
XAF1	1.9044	2.9963	0.4111	0.9749	1.6459	0.3781	0.976	2.1357	1.6805	2.6018	0.3752	2.2858	1.0371	1.7383	1.416	4.2801	2.2236	0.9199	-0.8758	5.11	0.6083	1.6116	2.5086	0.154	1.4465	1.2479	2.5549	2.8925	2.3568	2.3861	2.051	3.2012	1.6041	1.1602	2.6267	0.9786	-0.0539	0.4028	1.399	1.9765	1.5062	1.7159	2.2776	0.7379	0.493888889	-0.4579	-0.3217	1.5437	0.9854
ABCG8	-0.5195	0.544	-0.257	-0.441	NA	-0.0235	-0.063	-3.361	-0.5745	-0.888	1.0965	0.049	-0.0285	0.1375	0.1755	-0.4155	-0.482	-0.4165	-0.263	-0.643	0.22	-0.3145	-0.361	-0.3695	-0.243	-0.1985	-0.1205	-0.609	-0.658	-0.51	-0.653	-0.505	-0.1655	-0.4625	-0.548	-0.2225	0.033	-1.1855	0.2355	0.2225	-0.453	0.128	-0.0405	0.267	NA	-0.7665	-0.71	-0.3755	0.3375
ANKDD1A	-0.784	-0.622833333	-1.075166667	-0.5325	0.419666667	-0.656333333	-1.578166667	-0.082166667	-1.071833333	0.149166667	-0.8795	-0.577666667	-0.329833333	0.056	-0.452	0.630333333	-0.015666667	-0.645	-0.792666667	0.366	-0.377	0.264333333	-0.027833333	-0.234666667	1.045833333	0.323	-0.303333333	-0.263	-0.391666667	-0.024166667	-0.369166667	0.587833333	-0.136333333	-0.319166667	0.578833333	-0.258	-0.994333333	-0.6505	-0.3555	-0.015333333	-0.319333333	-0.562	-0.104166667	-0.495833333	-0.420333333	0.162333333	-0.259333333	-0.376333333	0.396666667
DAND5	-2.2925	-2.298	-2.627	-2.433	-2.439	-2.646	-3.136	-2.478	-2.3325	-2.182	-3.2775	-2.675	-3.11	-1.86	-1.937	-1.4425	-2.113	-2.508	-2.1715	-1.9855	-2.552	-2.583	-1.9065	-2.564	-2.4375	-0.7785	-2.3365	-2.5355	-2.909	-2.7335	-2.116	-2.2265	-2.3875	-2.016	-2.333	-1.345	-2.409	-2.5805	-1.1725	-2.6255	-2.4715	-2.1235	-1.978	-0.3125	-1.664	-2.256	0.7485	-2.4785	-2.7445
SPAG6	0.4105	1.355833333	1.121333333	2.185833333	0.869333333	2.002833333	1.8105	0.4355	1.646833333	0.6585	-0.0352	0.278	1.9135	0.286166667	0.3756	2.335	0.252666667	0.256166667	1.161	1.049833333	0.361166667	0.943166667	0.162666667	0.263833333	0.111333333	2.524833333	0.756666667	0.910833333	2.1305	3.3815	0.193	3.873833333	0.342833333	3.2395	0.652833333	0.985333333	0.599	2.383333333	0.316333333	4.596333333	0.391	1.698	-0.0545	2.064333333	0.389	0.390333333	3.907333333	2.3845	2.300666667
LINCR	-0.6015	-0.8395	-1.01375	-0.29875	4.3115	-0.90725	-1.53325	-0.24575	0.39125	-0.044	1.977	3.66375	1.9435	-0.79675	-0.22575	2.7345	0.15375	-0.3445	-1.3225	2.527	-1.347	-1.55075	-0.134	-0.23325	-1.6175	-0.29775	0.896	2.38825	1.884	1.446	-1.7525	0.819	0.67625	0.16525	-0.528	-0.356	2.61975	-0.97125	-0.74775	1.494	-0.047	0.85325	1.06125	0.6035	-0.21975	-1.883	0.0985	-0.1295	-0.06775
ZDHHC22	-1.2365	-1.935125	-1.51525	-1.6305	-1.644125	-1.32925	-1.56525	-1.253125	-1.92925	-1.3855	-0.59075	-0.43175	-1.10525	-0.46725	-0.821875	-1.718125	-1.59875	-0.77725	-1.443	-1.633625	-1.607	-1.6495	-1.26975	-1.284125	-1.348625	0.61575	-1.373625	-1.305375	-1.102625	-1.412875	-1.663375	-1.122375	-1.3275	-1.26775	-1.4235	-1.383625	-0.8515	-0.90025	-1.012875	-1.044125	-0.619125	-1.049375	-1.06725	-0.760625	0.099571429	-1.031625	0.18625	-0.706875	-0.954125
CCDC60	-0.068	0.992	0.1395	0.2005	0.795	0.1285	1.49	0.6075	0.1085	1.512	1.8365	-0.405	0.904	-0.0615	0.3445	-0.4375	0.188	0.3515	0.767	0.3105	0.0515	0.2515	0.3835	0.1	0.2595	0.147	0.1905	0.4195	-0.4595	0.7655	0.416	0.4615	1.0895	0.7995	-0.138	0.8535	0.92	0.149	0.671	0.7465	-0.172	0.1395	0.273	3.1855	2.1455	-0.1885	0.29	0.0305	0.7905
THOC7	-0.936833333	-1.148166667	-0.908	-1.366833333	-1.269833333	-0.841333333	-1.040166667	-1.483666667	-0.788333333	-0.768	-0.402166667	-0.634333333	-0.959333333	-1.039333333	-1.229	-1.763833333	-0.286166667	-0.689	-0.553166667	-1.191666667	-0.985333333	-1.054333333	-1.095666667	-1.2235	-1.446333333	-1.477833333	-0.908166667	-0.753833333	-1.393333333	-0.696333333	-1.404333333	-1.538833333	-0.905333333	-1.2485	-1.6905	-1.569166667	-0.050166667	-1.115	-1.181	-1.041833333	-0.785833333	-1.381666667	-1.426833333	-1.294166667	-0.621333333	-1.144333333	-1.487333333	-1.285666667	-1.394833333
TCTA	0.1393	-0.4236	0.6164	0.3053	-0.617	0.4373	0.1131	0.193	0.4161	-0.5938	0.3513	1.0544	0.7412	-0.0598	0.1835	0.0217	-0.2849	0.8693	0.3211	0.23	0.6283	0.4193	1.0116	0.0404	0.0729	0.0469	0.2424	0.2091	-0.4183	0.4882	0.0163	0.1965	0.1857	-0.4387	-0.0111	0.0512	0.3445	1.0141	0.1688	0.0948	0.7259	0.2871	-0.5201	0.1202	-0.2636	-0.1645	-0.5785	0.0395	-0.4719
OR8K3	0.466	0.01875	0.208	0.07075	0.34075	0.9445	1.03475	0.6895	-0.01175	0.6635	1.63075	-0.00175	0.95425	0.329	0.55175	0.26025	0.193666667	0.32975	0.50975	0.13925	0.2485	0.60225	0.63025	0.83075	0.5085	0.1965	0.4055	0.869	0.2655	0.45475	0.17225	0.14125	0.241	0.35825	0.032	0.2595	0.6225	0.634	-0.23925	0.58375	0.73975	-0.20875	0.345	0.724	1.4815	0.78625	0.625	0.27775	0.3485
NY-REN-7	1.3675	-0.2475	2.45175	-0.89175	-0.25475	-0.75725	-0.718666667	0.1905	-0.707	-0.38425	-0.004	1.30025	-1.11675	-0.22075	0.113	-0.2025	-0.0525	0.4605	-0.17625	-0.07575	0.2555	-0.37875	-0.67175	-0.28875	-0.07875	-0.14875	0.32225	-0.07775	-0.16625	0.37775	0.3005	0.78275	0.21125	0.204	0.081	-0.365	-0.84125	0.012	-0.14225	-0.06625	0.66875	0.5335	-0.054666667	-0.5975	0.151666667	-0.1135	-0.18525	0.12125	-0.248666667
B2M	1.967	1.508666667	1.617666667	1.713	2.3105	2.182	1.769666667	1.654833333	2.566833333	2.402	2.442666667	1.269666667	2.012333333	0.8885	1.719666667	1.756833333	1.525666667	1.034833333	0.173666667	2.424666667	1.112666667	0.572166667	2.376166667	1.5095	0.477	1.436166667	2.3985	2.972166667	1.047833333	2.674	1.545833333	2.407666667	1.835166667	1.0725	1.719	1.619166667	1.668666667	2.578	1.545	2.3565	2.524666667	1.105333333	1.904166667	1.573833333	3.027833333	0.121333333	0.761666667	1.4075	2.076333333
C6orf141	-1.154	-2.593375	-0.909375	-2.684875	1.969625	-0.8695	-2.436875	-1.864125	-2.503125	-3.0685	-1.637875	-3.365375	-2.039125	-2.488625	-1.663375	-1.00075	-1.603	-0.212625	-0.216125	-2.247125	-1.374125	-2.929375	1.096125	-2.010375	-2.064	-0.793	1.467625	-2.21625	-0.433	-1.709125	-1.797875	-1.69975	-1.575125	-2.028125	-1.7135	-0.122	-2.248875	-0.2845	-0.60425	-1.391875	-2.389625	-0.227375	-2.51675	-1.046375	-2.674	-1.340625	-1.47125	-0.689	-2.43075
LPPR4	2.28625	2.7065	3.15575	4.39	0.38725	2.3325	1.84675	2.73925	2.81725	2.69625	1.19625	1.205	1.6245	0.63975	1.5715	1.34625	1.4745	2.095	1.60325	3.363	3.46275	3.76525	3.29025	0.98875	2.62425	1.798	1.674	1.85325	2.0855	4.08625	1.6815	2.67525	2.1195	1.66525	2.5955	0.9565	1.52775	1.483	1.10225	2.39325	1.531	1.288	3.1105	1.342	0.36375	1.02	4.7895	1.408	2.31475
SQLE	-0.312875	-0.341	-2.222	-1.258	0.429	-0.58475	-1.05125	-0.366375	-0.3525	0.589375	-0.597875	0.241125	-1.1085	-1.52375	-0.283	-0.8285	-0.928	-0.196625	-0.163625	-0.878375	0.053875	-2.364	-0.314375	0.274375	-0.14075	-0.294	-0.780125	-2.329625	1.008	-0.696875	-0.904375	-1.999	-0.584375	-1.155125	-0.985	-1.435875	0.949875	-0.703375	-0.5085	-0.698	-0.309625	-1.12525	-0.472	-2.129875	-0.9145	-0.41125	-1.55075	-1.414875	0.37225
SEPHS1	-0.9555	-0.74475	-0.45225	-0.82875	-0.64025	-0.4925	0.04175	-0.4545	-0.2135	-0.10375	0.45175	-0.83625	-0.03075	-1.26825	-0.24425	-0.05275	-0.83375	-0.76925	-0.85025	-1.01775	-0.6465	-0.76375	-0.662	-0.93025	-0.585	-0.8405	-0.16575	-0.57325	0.19525	-1.12525	-1.015	-0.708	-0.8525	-0.808	-1.15825	-0.1535	-0.30375	-0.38475	-0.2585	-1.332	-0.54	-0.2445	-1.02125	0.3995	-0.358	-0.21125	-0.1755	-0.29325	-0.5715
BTBD14B	0.257785714	0.701714286	0.596142857	-0.193428571	0.428928571	0.260642857	0.158	0.567071429	0.856928571	0.212714286	0.022714286	0.160785714	0.234785714	1.037214286	0.718071429	0.541	0.252785714	0.322357143	0.412642857	0.467571429	0.286785714	0.456571429	1.020285714	1.053428571	1.295357143	0.733571429	0.224642857	0.795785714	0.988571429	0.594	0.437214286	0.923928571	0.159285714	0.350285714	0.625285714	0.259214286	-0.251642857	-0.171142857	0.326928571	0.210571429	-0.013071429	0.142285714	0.227142857	0.633571429	0.5315	-0.1275	-0.021857143	0.6365	0.399
PLRG1	0.326	-0.04675	0.7855	0.813	0.5375	0.36	-0.263	0.13975	0.53625	-0.16125	-0.26575	0.077	0.584	-0.196	-0.46575	0.16375	-0.39875	-0.42975	0.4845	-0.2205	-0.6355	-0.0445	0.0685	-0.88925	-0.249	-0.1085	-0.537	0.28075	-0.1725	-0.453	0.094	-0.45575	-0.7995	0.17875	-0.43225	-0.016	0.094	0.495	0.29725	0.16575	-0.03775	0.61575	-0.18475	0.24825	-0.47025	-0.87925	-0.35825	-0.472	0.2975
SPG7	-0.7585	-0.44625	-0.4628125	-0.64475	-1.0568125	-1.2159375	-0.4409375	0.0413125	-0.7286875	-1.13775	-0.7922	-0.975875	-0.924375	-0.8105	-1.122875	-0.825375	0.0601875	-0.117	-0.816875	-0.7786875	-0.9545	0.0266875	0.1713125	-0.186625	-0.3369375	-0.1151875	-0.1450625	-0.5075625	-0.508125	-0.5799375	-0.8843125	-0.7269375	0.4926875	-1.326375	-0.38025	-0.1594375	-0.7334375	-1.0223125	-1.644625	-0.723375	-0.825375	0.0585	-0.9286875	-1.4120625	-0.91925	-0.4678125	-1.625	-0.6230625	-1.194625
ZNF614	-0.867	-1.221833333	0.037666667	0.321	0.267333333	0.381333333	0.169333333	1.138166667	0.015	-0.230333333	0.170333333	0.196666667	0.798666667	-0.666666667	-1.0065	-0.1285	-0.0695	-0.148	-0.061666667	-0.399666667	-0.678166667	0.488	0.727333333	-0.254833333	0.5995	-0.553	-1.597166667	0.615666667	-0.032	-0.488333333	0.172333333	-0.357166667	0.699833333	-1.184166667	-0.289166667	-0.0935	1.090166667	-0.100166667	0.961166667	-0.017833333	1.002666667	0.027333333	-0.300666667	0.652833333	-0.528166667	-0.5425	0.266666667	-0.734833333	-0.6865
PARD6G	2.5585	2.524666667	2.661666667	2.876	2.812	2.134166667	1.539666667	2.1635	2.143833333	0.949666667	1.100333333	1.393166667	1.518333333	2.792166667	2.079	1.972	0.724666667	1.850333333	2.3835	1.365833333	1.768166667	2.927666667	3.43	2.5185	2.929833333	2.8225	0.939	2.703166667	2.899833333	1.886166667	1.885166667	1.324333333	0.898166667	2.235333333	1.047333333	-0.098666667	0.886	0.628666667	1.878333333	0.518833333	0.6885	1.579833333	2.4075	2.226	1.3665	1.830833333	1.528333333	2.069833333	1.7015
INPP5B	-0.9895	-0.7642	-1.0814	-0.5963	-0.4354	-1.0853	-0.6087	-0.2499	-0.6878	-0.1468	-0.6391	0.4839	-0.539	-0.7686	-1.0896	-0.5313	-0.4965	-0.5813	-0.7388	-0.3721	-0.6357	-0.7642	-0.1673	-0.0312	0.1823	-0.6055	0.1313	-0.596	-0.8753	-0.361	-0.108	-0.315	0.6331	0.826	-0.6976	-0.5305	-0.2954	-1.0418	0.3303	-0.5601	-0.0729	-0.4581	-0.6332	-0.2924	-0.5957	-0.0581	-1.1692	-0.9879	-0.9991
GRPEL2	1.7085	0.31675	0.0625	-0.144375	0.596875	1.321875	2.01625	0.304375	0.834875	1.027125	-0.08425	1.39125	2.32475	0.23125	0.5115	0.559	0.607125	0.661375	1.226875	0.678875	1.236125	-0.120375	0.15775	1.0115	0.21925	0.00675	0.9475	0.3955	1.318	-0.12	-0.156875	-0.42575	-0.29625	0.778375	-0.300125	-0.5495	1.0635	0.33975	1.346625	0.029375	0.712875	0.258375	0.621125	1.362875	0.011875	1.2445	-0.109125	0.614375	-0.303875
PPID	-1.1973	-1.5019	-0.9184	-0.5402	-0.6031	-0.7813	-1.3616	-1.2383	-1.615	-0.6216	-0.8163	-0.7706	-1.1771	-0.6712	-1.1405	-0.7227	-0.4979	-0.8376	-0.5683	-0.6782	-0.9035	-0.6678	-0.507	-0.8102	-0.8041	-1.1006	-0.796	0.1227	-0.9042	-0.9748	-0.5055	-0.6427	-0.8806	-0.5526	-0.4922	-0.6987	-0.6445	-0.9382	-0.949	-0.9015	-0.9816	-0.5882	-2.2298	-1.6747	-0.8505	-1.0772	-0.727	-1.0922	-0.643
TRIM56	-1.89475	-0.32075	-1.28875	-0.77425	-1.29825	-1.41975	-1.17675	-0.9285	-1.16025	-0.16575	-1.239	-0.27125	-1.958	-0.45375	-1.45925	0.55825	0.0415	-0.27275	-0.7765	0.23525	-0.2645	-0.306	-0.2375	-0.6375	0.439	-0.21175	0.32125	-0.4935	-0.42325	0.0785	0.225	0.423	-0.21125	-0.868	0.13325	-0.6205	-0.07825	-1.467	-1.14875	-0.5925	-0.66675	0.1675	-0.815	-2.44875	-1.39	-1.01125	-0.022	0.0065	-0.29325
UBE2J1	1.678125	1.229125	0.186625	0.111625	0.66925	0.42225	0.533875	0.3145	0.754	0.74675	0.9195	1.56625	0.11475	-0.4145	0.7835	0.83775	0.321	-0.293875	0.002375	0.83625	0.467625	-0.07325	-0.36075	0.105125	-0.82225	0.3475	0.790875	0.63875	0.351125	0.9435	-0.10975	1.672875	1.602875	0.936	0.397375	1.01075	0.872	2.306625	1.066	0.883875	0.704625	-0.187125	0.712125	1.280875	1.26975	-0.32875	0.930625	0.2	0.861
IL20RA	5.224	3.50025	5.32575	4.40275	0.96625	4.16375	4.5465	3.57175	1.9675	5.59975	3.96075	3.60475	4.08475	1.49675	2.4215	4.53025	3.9	4.629	4.606	4.4255	3.374	6.489	1.01375	4.615	2.2255	3.54125	3.68475	4.85325	4.92425	3.32875	4.26325	2.774	3.2875	2.722	2.55975	1.88675	2.91675	2.45225	3.02975	2.9485	2.85625	2.60775	3.4165	3.59075	1.6475	4.02825	4.19	3.373	4.23975
LOC387856	0.0505	0.49075	0.719	0.55475	0.15025	0.021	1.344	0.944	0.364	0.422	0.5635	1.52475	-0.2685	0.2665	-0.45575	0.336	0.3245	0.0265	-0.2605	0.10225	0.71625	-0.04	0.4915	2.714	0.8335	0.21275	1.05	0.927	0.1215	0.37825	0.26425	0.39475	0.703	0.453	1.48325	0.33225	0.16575	-0.20125	0.1695	0.22225	0.5975	-0.4495	0.69	0.1045	-0.4225	0.1375	0.69675	0.11225	0.33875
C1orf107	-0.229166667	0.45675	0.277666667	0.540833333	-0.412916667	0.547333333	-0.131833333	0.199833333	0.025166667	0.70375	0.174833333	-0.252666667	-0.657416667	0.055916667	-0.098181818	0.491833333	0.899916667	0.832583333	0.749083333	0.135	0.972	0.82	0.202083333	0.8785	0.5975	-0.330833333	0.529416667	0.180416667	0.54575	-0.108833333	0.504416667	-0.313166667	0.37725	0.99225	0.667916667	0.331916667	-0.089916667	1.0695	-0.459666667	0.828833333	0.63075	-0.006583333	0.533833333	0.469	-0.205083333	0.3795	0.94525	0.185416667	0.224916667
UTS2R	2.698	1.71975	2.10725	1.5605	1.823	2.20525	1.594	1.316	2.29725	-1.519	0.447	0.69825	1.20625	2.38475	1.96325	1.15125	0.358	1.2605	1.5345	0.9045	1.04075	1.2135	3.56125	3.3805	2.0225	2.73675	1.90225	3.127	1.38275	1.48625	0.30275	3.301	-0.02425	0.21975	1.732	0.74525	-0.4215	0.71575	-0.169	0.72725	0.658	0.436	0.57675	0.9515	-0.11175	0.5595	0.41025	1.49425	0.522
C19orf22	1.5485	1.18425	0.85	0.29975	0.555	0.12475	0.8895	1.044	0.9415	-0.90325	-0.0935	1.625	1.581	-0.2185	-0.5995	0.2185	0.26675	0.0435	0.50375	-0.055	0.47925	0.61375	1.3935	1.20725	0.30325	1.50125	1.50825	0.30125	0.83075	0.67175	0.40825	0.59275	2.25875	1.06875	-0.18025	2.1005	-0.2	0.208	-0.207	-0.03175	0.4665	-0.2435	0.06025	-0.677	-0.69075	-0.484	0.10075	-0.161	-0.235
SAFB2	-0.817375	0.510375	-0.748875	-0.76525	-0.37075	-0.9875	-1.32	-0.472	-0.421	-0.766	-1.27775	0.26975	-0.950875	0.41375	-0.761125	-0.408625	-0.19775	-0.6205	-0.671125	-0.442625	-0.983125	-0.243	-0.44975	0.42975	0.14625	0.519375	0.0155	-0.849375	-0.462875	-0.2745	0.09125	0.38275	-0.0125	0.353375	-0.073375	-0.3445	-1.2915	-0.754	-0.401375	-0.52525	-0.861	-0.741875	-0.27975	-1.449375	-0.147285714	-0.491875	-0.382125	-0.209125	-0.132375
KIAA0652	-0.13675	0.766125	0.510625	0.368625	0.3945	-0.271625	-0.51975	-0.087625	0.264375	-1.212875	-0.55775	0.379125	-0.443875	-0.640375	-0.39575	0.4605	-0.131	-0.302625	0.131625	-0.115	0.348625	0.323125	1.425875	0.306	-0.116125	-0.040125	0.392625	0.950625	0.302375	0.28475	0.1845	0.214875	1.044125	0.608875	0.286875	1.152	-0.361125	-0.129625	0.1725	-0.157625	-0.0675	0.731125	0.00325	-0.0155	-0.65025	-0.04225	-0.622875	0.053625	0.570625
KLRG1	-0.345166667	-0.682833333	-0.936	-0.624166667	0.228833333	-1.442833333	0.010333333	-0.205333333	-0.684666667	0.251666667	-0.16125	-1.340666667	-0.528666667	-1.434666667	-0.747333333	-0.457333333	-1.638833333	-2.093166667	-2.141	0.128333333	-0.8	-1.363166667	-1.959	-0.787166667	-1.802333333	-0.528	-1.348	-0.5155	-1.868833333	0.096333333	-0.256666667	0.062166667	-0.066	-0.461	-0.371666667	-1.289833333	-0.561	0.416333333	-0.43	0.240833333	-0.583	-1.437666667	-0.984	-0.802	-0.328666667	-1.815666667	0.208333333	-1.158333333	-0.512
MS4A8B	2.871333333	1.731333333	2.465833333	3.698666667	1.945333333	1.327833333	4.0205	2.247833333	3.186666667	-0.806666667	0.043166667	0.245166667	3.637	0.8045	0.305333333	1.688333333	0.534333333	0.313833333	2.075333333	1.839333333	1.4805	2.360166667	0.189166667	0.7125	-0.034166667	3.667333333	0.0215	0.940833333	3.297333333	5.0995	1.361166667	5.227833333	0.355	2.932166667	0.501	2.0355	0.909833333	3.699666667	0.192666667	5.1285	0.377333333	1.810333333	-0.139333333	3.318666667	0.5104	0.9875	-0.313	3.874833333	3.6515
FRAG1	0.0985	1.234	0.48825	0.254	-0.2725	0.558	1.2525	0.03175	0.702	0.80575	-0.44125	1.296	1.25775	0.68175	0.70375	0.53125	0.299	0.88875	1.54075	0.57175	0.80925	1.05775	0.35975	-0.09525	0.86625	0.301	0.016	0.7145	1.41775	0.1045	0.51825	-0.2475	1.04625	1.64925	0.0285	-0.80175	1.14975	1.01125	-0.15175	-0.2475	0.3305	0.692	0.519	0.56125	1.471	0.36325	-0.0205	0.22575	-0.1555
KIAA1546	-0.8615	-0.014	1.094	0.8715	1.07275	-0.39425	-0.0715	1.05025	-0.0615	0.067	-1.295	1.23775	1.099	-0.06425	-0.1165	-0.23625	-0.18675	0.20325	0.798	1.34025	-0.06675	0.38	-0.00425	0.51325	0.58325	0.51175	-0.2295	0.0355	-0.0365	-0.15525	0.58075	-0.5725	0.44925	-0.08325	0.17875	-0.26625	0.56525	-0.2745	0.3975	0.31175	-0.26475	0.30375	0.023	-0.32625	-0.4085	-0.12425	-0.7385	0.31975	0.613
E2F4	-0.6214	-0.2394	-0.1298	-1.1311	-1.2125	-0.5253	0.2639	-0.2057	-0.1891	-0.962	-0.567	-0.7767	-0.655	-1.1487	-0.7226	-0.8367	0.0949	0.1004	-0.6504	-0.6658	-0.293	-0.3913	0.6455	-0.093	-0.0157	-0.6722	-0.3791	0.2706	0.0297	-1.0749	0.512	-0.7451	0.2399	-0.4222	-0.6793	0.4331	-0.9159	-0.9878	-1.7362	-0.965	-0.4269	-0.3072	-0.7909	-0.9349	-0.6937	0.0683	-1.1359	-0.8235	-0.6636
CLEC4M	0.2308	0.3365	0.738	0.209833333	0.287666667	0.090166667	0.403	0.344	0.5465	0.0565	-0.178333333	0.220833333	0.5555	0.087833333	0.267	0.197833333	-0.021333333	0.310166667	0.455833333	0.276	-0.023666667	0.353833333	0.6015	0.315333333	0.8435	0.311166667	0.147	0.375666667	0.245833333	0.578666667	1.308833333	0.373833333	-0.048333333	-0.044166667	0.418333333	0.180666667	0.2345	0.631833333	0.438833333	0.128833333	0.199666667	0.555166667	0.0545	0.123833333	0.0858	0.234666667	0.0965	0.352333333	-0.012166667
BTBD14A	-1.18675	-0.454	-0.4925	-2.19975	0.0085	-0.68825	-1.25225	-0.3435	-0.21825	0.111	-0.413	-0.93225	-0.65775	-0.26875	-0.05975	-0.32475	-0.77425	-0.68	-0.71625	0.3055	0.01925	-1.2165	-0.35825	-0.89325	-0.14575	-0.4935	-0.92275	0.4155	0.76625	-0.37175	-0.4595	-0.282	-0.468	-0.15625	-0.1535	0.36475	-0.7485	-0.7405	0.771	-0.27425	-1.3605	-0.096	-0.0035	-1.06975	-0.34375	-0.56125	-0.1815	0.21825	-0.57625
KIAA0999	-0.451	0.2079	-0.455	0.4833	0.4014	-0.4827	-0.5281	0.3721	0.1519	0.8238	-0.4806	0.6049	-0.0391	0.6264	-0.0394	1.1691	0.6949	0.8481	0.3578	0.7281	0.3835	-0.1707	0.9339	0.1089	0.8067	0.742	0.4061	0.1131	0.65	1.2362	0.8827	0.7853	0.5075	-0.0442	0.4825	0.1093	0.3082	0.0031	1.1568	0.3577	0.3861	0.3054	0.4632	0.0736	-0.3063	-0.0659	0.398	0.3679	0.5989
GYPA	-3.1305	-3.620666667	-3.551	-3.578833333	-3.8115	-3.4582	-3.5948	-3.129666667	-3.076833333	-4.200166667	-2.89325	-3.866666667	-3.927	-2.302333333	-2.8436	-3.914666667	-3.642833333	-4.268666667	-3.6535	-4.080833333	-3.634833333	-3.849666667	-3.186333333	-2.482333333	-3.984333333	-2.892	-3.188666667	-3.5302	-3.697	-3.494333333	-3.637166667	-2.931333333	-3.172833333	-3.341166667	-3.528	-2.498666667	-2.952166667	-3.1475	-2.969	-3.627166667	-4.045666667	-2.9038	-3.533166667	-3.127333333	-0.493666667	-3.137333333	-3.412166667	-3.488333333	-3.4035
TAC1	-0.2736	-0.4473	-0.788111111	-1.031777778	-1.2496	0.1796	-0.141875	-0.337555556	-0.434	-0.3129	-0.590555556	-0.753	-0.796111111	-0.1421	-0.3441	-0.3864	2.4771	0.0995	2.034	-0.3354	6.8811	-0.0124	-0.41	-0.2805	-0.3112	-0.4057	-0.0555	-0.3499	-0.2623	-0.3084	0.1007	-0.1643	-0.4604	-0.4243	0.4592	-0.2655	-1.067	-0.162	-0.3696	-0.7302	-0.275222222	-0.8836	-0.7448	-0.960666667	0.091444444	-0.1506	5.404222222	-0.3149	-0.7333
TRAIP	-1.793166667	-1.687666667	-2.049166667	-2.053333333	-0.760333333	-1.2725	-0.4905	-1.2445	-1.089	-0.474666667	-0.912833333	-0.3615	-0.396166667	0.172	-0.781333333	-1.251666667	-0.713166667	-0.553333333	-0.563833333	-0.735666667	-1.087666667	-1.7675	-1.686333333	-1.2055	0.106333333	-0.650833333	-0.648666667	-1.101	-1.012	-2.064166667	-1.366833333	-1.537666667	-1.792	0.097666667	-1.389833333	-1.745333333	-0.853166667	-1.336333333	-1.000833333	-1.366166667	-0.701333333	-1.279666667	-1.372	-1.015666667	-0.856	0.108833333	-1.622166667	-0.6695	-1.506
KIAA0232	-0.1249	-0.0934	0.0898	0.9127	-0.0362	-0.7579	-0.0922	-0.0666	-0.3658	0.6569	-1.4035	-0.1049	0.1631	-0.4883	0.0645	-0.079	0.0849	0.2658	0.3774	-0.0014	-0.6354	0.4816	-0.7511	-0.7382	0.2527	0.2441	-0.4269	-0.9244	-0.0116	-0.0595	0.3838	-0.1288	0.038	-0.2684	0.8219	1.1139	-0.4933	0.0648	0.4128	0.0807	-0.7079	0.3237	-0.2673	-0.6301	-1.017555556	0.1376	-0.2503	-0.1328	-0.3297
ERCC8	-0.0465	-0.773125	-0.895375	-1.189875	-1.2255	0.237	1.196375	-0.8735	-0.519125	-0.489875	-0.249625	-0.12225	1.15975	-1.225125	-1.4095	-1.312875	-0.113625	-0.462375	-0.19325	-1.342625	-0.291625	-0.486375	-0.723125	-1.03825	-0.60025	-1.52425	-1.296125	-0.3215	-0.87825	-0.2695	-1.082125	-1.620625	-1.122	-1.14275	-0.926125	-0.168625	-0.563625	-0.140875	-0.772125	-0.903375	-1.16275	-1.282875	-0.929375	-0.662375	-1.254	-0.699875	-0.673	-1.239125	-1.216
GPX4	-0.134	-0.4925	0.97	-0.594125	1.755875	-0.23675	-0.298125	0.5285	0.215375	-0.285625	0.29	0.44625	0.524125	0.316625	0.51125	-0.396125	0.58175	0.611875	0.351375	0.569125	0.46575	0.192125	0.149875	0.376375	0.100375	0.894875	0.183375	-0.380875	0.2965	0.448	0.10925	0.36925	0.509875	1.31625	-0.40575	0.767	0.19325	0.08925	0.16625	0.655375	0.46775	-0.407125	0.12925	0.089375	0.59175	-0.889125	-0.376375	0.43325	0.2415
KIAA0368	-1.711875	-1.03775	-0.889625	-0.737	-0.827375	-1.89575	-1.559	-0.885125	-1.74075	0.333875	-1.3065	-2.057375	-2.1015	-1.09125	-0.92625	-0.824625	-0.34875	-0.453875	-1.7495	-0.5845	-1.094625	0.286	-1.664625	-0.24225	-1.126	-0.8615	-1.38475	-0.931125	-0.0265	-0.659625	-0.382875	-0.726875	-1.04175	-1.8755	-0.76	-1.54025	-1.63075	-0.438125	-1.17275	-0.60625	-1.45125	-0.259375	-0.410375	-2.3755	-1.08025	-1.42175	-0.662125	-0.909375	-1.1005
GPR157	1.1555	-0.183833333	-0.9815	-0.895166667	-0.382	-0.584	0.283166667	-0.691333333	0.046333333	-1.249166667	-0.375833333	-0.949	0.468666667	-0.1225	-0.092666667	0.800666667	-0.504666667	-0.5685	-1.202666667	0.37	-0.798666667	0.231	-0.698	0.0555	-0.185833333	1.399166667	-0.1035	1.295666667	-0.705833333	-0.104833333	-0.701833333	1.830166667	-0.791	0.410666667	0.0605	-0.3365	-1.1505	-0.602	0.229333333	0.1505	-0.766166667	-0.1595	-0.702166667	-0.953333333	-0.6575	-0.093	-1.282833333	-0.092	-0.552833333
CTAGE4	0.869	2.1195	2.431	0.8625	-0.23	1.185	2.7055	0.7315	1.8605	1.8415	-0.0395	1.7635	1.2955	0.6075	0.892	1.38	2.373	0.553	1.9545	0.6195	0.8825	-0.104	0.6825	1.386	2.7565	0.238	0.5325	0.6155	1.675	-0.0055	1.884	1.38	1.7555	1.1975	-0.367	2.821	0.01	0.1855	0.6685	1.563	0.5275	2.834	1.3945	0.0835	-0.2345	1.0995	-1.645	1.8065	0.757
C9orf30	0.111333333	0.595	0.756833333	0.112666667	0.813333333	0.949166667	0.3145	0.563833333	1.298666667	0.639	0.8055	-0.868666667	-0.162666667	-0.040666667	0.577833333	-1.012333333	0.876	1.407	-0.025833333	-0.207166667	0.361833333	-0.686833333	0.769	-0.464833333	-0.833833333	-1.2095	-0.652	1.026666667	1.240333333	-0.096	-0.987666667	-1.251166667	0.291666667	-0.442	-0.462833333	-0.558833333	-0.354333333	0.006333333	0.030166667	-0.258166667	0.705833333	0.534666667	0.306333333	-0.219666667	0.561333333	-0.223666667	0.435833333	0.4005	-0.448166667
OR52A1	0.106	-0.1055	0.683	-0.217	0.8275	1.177	0.9865	0.7405	0.5915	1.2985	0.4735	0.031	1.8575	0.4075	0.683	0.292	0.0245	0.4255	0.9495	-0.1	0.0875	0.6235	1.2175	0.213	-0.016	-0.1215	0.0655	0.67	0.6395	0.051	0.1435	-0.134	-0.051	-0.2455	-0.328	0.124	0.976	0.7215	0.097	0.099	0.451	0.452	0.593	0.947	0.263	0.756	0.796	0.4825	0.0635
HSP90B3P	0.8795	0.1345	0.2265	0.2965	0.082	-0.3255	-0.446	-0.263	0.487	0.039	1.176	0.993	-0.7125	-0.164	-0.2495	0.6135	0.9065	0.104	-0.0245	-0.444	0.48	-0.717	-0.559	-0.554	-0.646	0.0795	-0.287	0.114	-0.35	-0.121	-0.184	0.448	1.5735	0.09	0.0205	0.947	0.3565	0.742	-0.6505	0.062	0.3925	0.8005	-0.0215	-0.36	-0.367	0.583	0.164	-0.0585	-0.124
ALG9	-0.964	-0.482	-0.6484	-0.4191	-0.9536	-0.7535	-0.6711	-1.7631	-1.1595	-1.0985	-0.8669	-0.5476	-1.2906	-0.4872	-0.7557	-0.249	-0.3897	-0.4635	-0.5227	-0.9651	-0.3814	0.1109	-0.3018	-1.0025	-0.5114	-0.5929	-1.4806	-1.0936	-0.5298	-0.6071	-0.3712	-0.1671	-0.592	-0.7125	-0.819	-1.0344	0.119	0.3626	0.4394	-0.4938	-0.3853	-0.8683	-0.4279	-0.3533	-0.9383	-0.4655	-0.0193	-0.7772	-0.8325
BTBD10	1.69525	1.881	1.5095	1.014	0.43025	1.40025	1.83625	0.35375	2.551	1.0435	1.52125	1.93025	1.41425	0.713	1.5745	1.03375	1.08075	1.58775	1.51225	1.01475	1.33425	1.90425	1.47375	1.01675	0.89025	0.18575	0.27175	1.5245	1.79775	1.30075	0.4985	-0.26375	1.709	1.49125	0.3775	0.80125	1.87325	1.504	1.24025	0.79025	1.318	1.203	1.60525	1.51375	0.5095	0.59125	1.07675	0.88	0.89375
SDK2	1.290333333	0.01425	0.84425	0.26175	0.52925	-0.17775	-0.14475	-1.10925	0.20825	-0.28125	-0.3765	0.0545	0.37975	0.87475	0.42675	0.44575	0.89775	0.424	1.138	0.21375	0.88275	0.07325	0.82975	-0.1595	0.2115	-0.0325	0.0495	0.298	0.5625	0.677	-0.153	1.344	0.9535	0.57	0.108	0.182	-0.182	0.86875	-0.038	-0.10325	-0.228	0.9125	0.515	-0.31875	-0.147	-0.0115	0.0985	0.18525	0.40775
BAIAP3	-1.812	-1.6335	-2.0125	-2.675	-2.968	-2.07475	-1.927	-0.8565	-1.156	-2.75575	-1.398	-1.669	-2.0655	-1.51175	-1.37725	-1.38125	-1.643	-1.61025	-1.246	-2.078	-1.9015	-1.42725	-1.4185	-1.54225	0.137	-0.68175	-1.52725	-1.77775	-1.1485	-0.7365	-1.8455	0.31725	-0.08025	-0.55875	-1.687	-0.836	-1.70075	-1.26825	-2.1895	-0.8915	-1.503	-1.54025	-1.88075	-1.42075	-0.47525	-1.61375	-2.016	-0.88125	-1.1515
RABGGTB	-1.1745	-0.90725	-1.778625	-1.1845	-0.440875	-0.70575	-1.746125	-1.398375	-1.79425	-0.232375	-1.270125	-0.940625	-1.14625	-0.194625	-0.625625	-1.2635	-0.955	-1.222	-1.135875	-0.814375	-1.095375	-0.858625	-0.628125	0.026125	-0.264625	-0.426375	-0.556625	-0.934375	-1.158875	-0.90325	-0.295625	-0.63375	-0.576	-1.205125	-0.326625	-1.42675	-0.9975	-0.755875	-1.501	-0.55425	-0.941875	-0.834625	-0.209	-1.20625	-0.872875	-0.914375	-0.42825	-1.270375	-0.752125
ANKRD40	0.038333333	0.238166667	0.175833333	-0.4265	0.460666667	1.322166667	0.8445	0.067166667	0.496166667	0.242	0.612	0.329666667	-0.4335	-0.2765	-0.340666667	-0.704166667	1.089333333	0.73	0.925333333	-0.152333333	0.964	0.247166667	0.461333333	0.559833333	-0.0735	-0.625	1.2795	0.771666667	0.077	-0.225166667	0.3725	-0.549166667	-0.11	0.766333333	-0.182333333	0.878666667	1.263833333	0.690666667	1.034166667	-0.326833333	1.338166667	0.576	0.272166667	0.163	0.258833333	1.288	-0.451	0.432166667	-0.348666667
KRT74	0.369	0.201	0.6415	0.2435	2.036	0.8485	1.2465	1.2865	0.2605	0.9255	0.483	0.665	0.644	0.4175	0.615	0.4045	0.3175	1.281	0.52	0.529	0.3385	-5.00E-04	0.063	0.6115	0.538	1.1055	1.0535	0.1325	0.217	0.525	0.55	0.1365	0.379	0.3505	0.1835	-0.072	0.957	-0.081	0.0905	-0.045	1.37	0.305	0.882	0.5915	0.3695	0.819	0.8495	0.388	0.3315
CALCOCO2	0.906142857	-0.1325	0.054928571	0.252571429	0.389642857	-0.393285714	0.5515	-0.011	0.133785714	1.411714286	0.224357143	0.276	-0.172071429	-0.384642857	-0.485428571	-0.056214286	0.806285714	-0.017571429	-0.224642857	0.363928571	0.699928571	0.417785714	-0.242	0.037571429	-1.075785714	0.016857143	0.199357143	0.6555	-0.352285714	0.425285714	0.352714286	0.3085	0.001142857	0.0005	-0.104785714	0.149785714	1.111785714	0.388642857	-0.297785714	0.042357143	0.479785714	0.622285714	0.090285714	-0.546642857	-0.044642857	-0.751428571	0.146642857	0.063928571	0.093928571
SNCA	-2.37775	-3.25675	-0.668	-1.148	-1.8875	-0.104	-3.03775	-0.89	-3.07125	-0.51475	-0.015	-2.559	-1.70575	-2.36675	-2.15825	-3.046	-1.82275	-3.84825	-1.4825	-0.91175	-0.694	-4.74675	-0.32625	-3.5235	-2.89775	-2.987	-0.8245	-1.24075	-2.64075	-1.04525	-1.95475	-3.33575	-2.639	-3.15025	-1.98325	-3.205	2.87425	-1.79925	-2.86975	-2.369	-0.714	-0.2195	-1.86275	-2.84025	-1.337	-4.641	-1.22725	-2.03075	0.18075
TMSL8	-2.6205	-4.661125	-5.163375	-1.359125	-1.529625	-3.40125	0.37025	-1.88575	-4.009625	-3.689375	-2.846625	-3.95575	-2.544	-1.4315	-2.631125	-2.37975	-4.871875	-3.62275	-3.398	-4.266125	-4.128125	-3.21475	-2.7225	-4.119	-3.53675	1.22725	-3.074	-3.916625	-2.22275	-3.313625	-3.501375	-4.261	-3.466125	-0.812875	-1.306625	-5.000625	0.34325	-4.018125	0.6355	-3.6185	-3.07775	-5.113875	-3.8805	-0.688875	-2.830125	-3.07525	2.277	-3.436	-3.32725
C2orf53	-0.102	0.1185	0.407	-0.3865	0.395	0.216	-1.704	0.233	-0.013	0.0925	-0.728	0.6365	0.853	0.686	0.6525	0.172	-0.1515	-0.1175	0.1295	0.269	-0.0145	-0.1945	0.0555	0.3535	-0.1985	0.2805	0.0875	-0.077	0.4415	0.3525	-0.3615	0.475	0.015	0.107	-0.449	-0.503	0.458	0.283	0.0455	0.533	0.438	-0.247	-0.2775	0.939	0.046	0.558	0.16	0.0985	0.262
ESRRB	-0.5155	-0.2915	-0.21525	-0.3325	0.79875	-0.4345	-0.4005	-0.3045	-0.38675	-0.01	0.45875	-0.335	-0.396	0.002	-0.128	-0.6795	-0.74625	-0.4325	-0.521	-0.66025	-0.448	-0.51175	-0.40675	-0.548	-0.38025	-0.33025	-0.3115	-0.183	-0.23475	-0.1485	-0.60625	-0.42425	-0.0085	-0.417	-0.45725	-0.19375	0.141	-0.34825	-0.31625	-0.31025	-0.09075	-0.221	0.043	-0.12275	0.4605	-0.20325	-0.26575	0.0025	-0.08925
ARHGAP26	-0.276	-0.1785	-0.40175	-1.065125	-0.001	-0.64575	-0.173875	-0.523875	-1.151125	0.671625	-0.529125	-0.513125	0.342	-0.819625	-0.45275	0.29025	0.60075	-1.0655	-0.243625	0.816125	-0.158625	0.286875	-0.67025	-0.66375	-0.798375	-0.284	-0.873125	0.283125	-1.05175	-0.095125	-0.229375	1.654625	0.263375	-0.368	-0.47825	0.099125	-0.72475	-0.98325	-0.817625	0.6	-1.20625	-0.8645	-0.59275	-0.99925	-0.1655	-0.774	-0.905125	-0.173625	0.324375
TDRD9	-2.238	-2.90075	-2.5745	-1.64525	-2.1405	-2.58825	-2.195	-2.89125	-2.7405	-0.3415	-1.6965	-2.921	-1.9985	-2.4245	-2.7795	0.26475	-3.04725	-3.51075	-3.274	-0.705	-2.73525	-3.69425	-2.81475	-3.08725	-2.2275	-2.32375	-2.947	-2.26575	-2.979	-1.722	-1.7215	-2.063	-2.485	-2.4995	-2.5655	-2.38825	-1.96775	-1.92425	-1.77975	-1.50875	-1.49275	-2.2685	-1.82725	-2.63125	-1.71675	-2.6375	-2.793	-2.02275	-2.18975
HRAS	-0.042833333	1.242166667	0.068666667	-0.319	0.478	0.544666667	0.351333333	-0.192333333	0.870833333	-0.285166667	0.175166667	0.2385	0.811666667	0.8795	1.017833333	0.321	0.428166667	1.167166667	0.906833333	-0.399666667	0.5225	0.7065	2.444333333	-0.0115	0.960333333	0.392666667	-0.001333333	1.964833333	1.766	0.202	-0.3055	-0.226333333	0.920833333	1.621333333	0.329	-1.087166667	0.0725	-0.071166667	0.1565	-0.822666667	0.788833333	0.426833333	-0.005333333	0.2425	0.404	0.3375	-0.465833333	0.121	-0.2105
KLRC4	-1.0375	-2.863	-2.03	-2.524	-1.4705	-1.7505	-1.879	-2.9705	-2.1055	-0.3295	-1.182	-0.8425	-0.842	-0.8025	-1.1315	-1.9865	-2.199	-2.2055	-2.452	-2.128	-2.155	-2.223	-1.7815	-1.3095	-2.046	-1.557	-1.1745	-0.4415	-2.0655	-1.52	-1.891	-1.118	-1.7005	-1.532	-1.7455	-1.076	-0.6315	-1.281	-1.388	-1.144	-0.6485	-0.866	-1.174	-1.406	-0.1985	-1.8175	-1.449	-0.5355	-1.685
JAGN1	-0.396666667	-0.848	-0.132	-0.021333333	-0.3205	-0.282333333	0.039833333	-0.666666667	-0.323	-0.391166667	-0.689333333	-0.194666667	-0.098666667	-0.510833333	-0.532833333	-0.394166667	-0.3585	0.059333333	-0.4545	-0.424833333	-0.2365	-0.0555	-0.671333333	-0.935833333	-0.1945	-0.52	-0.923833333	-0.792666667	-0.547833333	-0.839333333	-0.161666667	0.036333333	-0.88	-0.94	-0.358833333	-0.463	-0.730666667	0.457833333	0.0785	-0.065833333	-0.271166667	-0.779	-0.7375	-0.302333333	-0.472166667	0.109833333	0.298833333	-0.265666667	-0.052
BSDC1	0.217	0.46	-0.20025	0.145	0.5595	-0.6775	-0.34975	0.075	0.0855	0.812	-0.118	0.37225	-0.15675	0.883	0.6585	0.56275	0.281	0.18925	-0.308	0.6405	0.04275	0.6455	-0.331	0.19925	0.38725	0.69875	0.43025	-0.31775	-0.401	0.37825	0.65775	0.887	0.91425	0.56875	0.7085	0.10775	-0.355	0.692	0.443	0.13975	-0.4115	0.30525	-0.1305	-0.181	0.2235	-0.419	0.22175	0.45725	0.62425
RNF43	-0.9988	-0.3565	-0.2459	-0.7932	0.9689	-0.6945	-0.4924	-0.351	-0.4309	1.3261	-0.78	-0.8877	-0.9586	0.1907	-0.3982	-0.3389	-0.2479	-0.521	-0.5784	0.3127	0.1681	-2.3376	-0.7873	-0.6804	-0.4911	0.3642	0.0355	-0.2666	0.0389	-0.1653	-0.1379	0.717	0.1709	0.0294	-0.0323	0.3606	0.8178	0.0804	-0.1124	0.1867	0.1269	0.1341	0.276	0.1203	0.76275	-0.6613	0.3678	-0.2224	0.4246
NDUFAF1	-0.3245	-0.18025	-0.1305	0.0655	-0.1505	0.13	-0.24175	0.005	-0.17125	-0.23375	0.11275	0.031	0.42	0.26075	0.089	-0.514	0.51675	-0.76625	-0.11275	0.348	1.07175	0.45	0.31025	-0.22925	0.1785	0.32875	-0.15075	-0.16225	-0.10475	-0.0105	-0.27125	-0.0225	0.653	-0.26725	-0.287	-0.556	-0.2505	0.24775	-0.4625	-0.14125	-0.14225	0.214	0.03775	0.1085	0.6975	-0.297	0.3425	0.11475	-0.28725
PHF12	0.57625	0.14975	0.287	0.25825	0.24875	0.02275	0.74575	0.02675	-0.28725	-0.152	-0.015	0.42375	0.36775	0.0485	0.2635	0.229	0.5045	0.3975	0.3285	0.17425	0.32125	0.64175	0.40375	0.50475	0.45225	0.20275	0.35225	0.5025	0.207	0.303	0.2215	0.384	-0.01125	0.35425	0.15875	0.46475	0.39875	0.20925	0.09675	0.318	0.3455	0.662	0.46925	0.393	-0.23	0.365	0.391	0.3315	0.26175
OR1L3	0.4935	-0.23575	0.4075	0.155	0.5855	0.6025	1.255	-0.16125	0.32775	0.4755	-0.25075	0.20425	1.18375	0.27125	0.45425	0.027	-0.09675	0.47425	0.11975	0.12125	0.431	0.272	0.57425	0.62775	0.10275	-0.058	0.264	0.474	0.59475	0.132	0.15975	0.04925	0.08125	0.70025	0.1665	0.2415	0.66425	-0.10675	0.34575	0.2355	0.45475	-0.1525	0.32925	0.52125	-0.45375	0.6065	0.23275	0.231	0.21975
FOLR2	2.455333333	2.209333333	3.254666667	2.819583333	1.618666667	2.987833333	2.650333333	2.134916667	2.251583333	3.231916667	1.155416667	2.129166667	3.392	1.1885	2.133	2.559833333	2.591833333	1.721916667	1.461833333	3.39475	2.324	1.909	2.537166667	1.960833333	1.990833333	0.8365	1.733166667	2.094666667	1.474583333	3.167583333	2.3015	2.09825	1.996666667	1.846583333	2.605333333	2.106083333	1.483166667	2.33775	1.401583333	2.918833333	1.700916667	1.149583333	2.12525	1.9235	1.285416667	1.387083333	1.272083333	0.751416667	0.989416667
LYZL6	-0.712	0.248666667	0.372833333	0.387333333	0.307166667	0.344	-0.12	-0.116	-0.176	0.3215	0.422	0.141833333	0.502833333	0.338666667	-0.001333333	0.015666667	0.015	-0.243166667	0.142	0.155	0.096666667	0.267	0.147666667	-0.321	0.012	0.098333333	0.1475	0.112166667	0.016333333	-0.008	0.2685	0.179833333	-0.026	0.066333333	0.0725	0.509666667	0.280833333	0.364666667	-0.253666667	-0.106333333	-0.002	-0.141	0.094166667	0.189166667	-0.410666667	-0.013833333	0.162666667	0.157166667	-0.205166667
tcag7.1260	3.9615	6.1425	4.7655	-0.592	1.726	5.206	5.721	1.384	5.866	5.4815	-0.4905	1.448	1.761	-1.176	6.1965	2.945	5.5385	4.868	5.217	4.6175	4.0515	-1.123	0.5495	-1.2015	4.2415	0.5235	1.22	3.9325	0.7865	0.637	2.3695	-0.396	-0.3885	4.768	-0.7185	-1.8345	5.156	4.293	1.0955	0.9085	3.9855	3.236	0.084	0.742	0.7195	5.6355	-1.256	3.3065	2.437
WSB1	-0.571333333	-0.080333333	-0.7365	-0.293833333	0.023	-1.4025	-0.656	-1.357833333	-0.675	-0.815666667	-2.251333333	-0.104333333	-1.271	0.171	-0.759833333	-0.6245	-0.056166667	-0.3955	0.1365	-0.061833333	-0.545333333	-1.076166667	-0.039333333	-0.540166667	-0.666833333	-0.7125	-0.515333333	-1.223666667	-0.900833333	-0.0515	0.096666667	0.185666667	-0.741	-0.7575	0.828666667	1.330833333	-0.934666667	0.1385	-0.014666667	0.887666667	-0.184166667	-0.1735	0.112166667	-1.321333333	-1.4915	0.553666667	-0.848833333	0.085	0.600833333
PROS1	0.6429	1.5532	0.6333	1.2474	-1.8002	-1.6183	-1.8901	0.6873	-0.3335	-1.8043	-0.250777778	-2.1022	-0.8745	-0.105	-0.2768	-0.3628	-0.6485	0.0605	1.4611	0.267	-0.2253	-1.6053	0.0865	0.1833	-1.3357	-0.3827	-2.0555	-0.7815	1.0769	0.7196	0.8792	-0.1868	-0.9009	-0.7564	1.029	0.2827	-1.4835	-0.9884	1.484	1.1456	-0.7539	0.308	0.3913	0.4075	-1.3206	-0.2461	-1.3206	0.7838	0.9215
OSTN	0.763	0.7285	0.467	0.685	0.641	0.4715	0.7795	1.3175	0.2725	0.7455	0.91	0.572	0.9235	1.0395	1.066	0.393	0.0435	0.302	0.5435	0.4705	0.303	0.3595	0.844	0.644	0.752	0.5475	0.615	0.963	0.5795	1.022	0.3025	0.5785	0.316	0.3195	0.6395	0.4495	0.3775	0.6345	0.568	0.511	0.597	0.523	0.4945	0.6405	0.6145	0.4365	0.649	0.516	0.362
PSMB8	3.40025	0.949	1.03175	0.687	1.2705	0.436	1.40725	1.20275	1.63275	1.981	1.05575	0.57575	1.14225	0.633	1.43125	1.72375	0.6665	1.027	-0.68425	1.2445	0.7405	0.935	1.03775	-1.25425	-0.6965	0.2185	1.04175	1.65125	0.8065	1.28875	1.163	1.8735	0.79475	0.0205	0.725	1.63175	0.664	1.37575	0.44725	1.513	1.10275	1.34825	1.06525	1.794	0.81025	-0.80175	0.325	1.22975	0.21425
SOCS4	-0.132375	-0.1365	-0.0445	-0.196625	-0.505125	0.18225	-0.235166667	-0.255125	0.18225	-0.60225	-0.786125	0.44025	0.237714286	-0.739625	-0.688375	-0.285375	0.1315	0.24275	0.1445	0.13675	-0.209875	-0.003	0.268625	-0.22675	-0.170875	-0.596	-0.748	-0.245125	0.003625	-0.904	-0.10625	-1.186625	-0.029125	-0.271	-0.16125	0.671625	0.23575	0.128375	-0.208625	-0.52325	-0.354	-0.92275	-0.23125	-0.64175	-0.5242	0.504875	-0.0485	-0.576875	-0.344625
DDIT4L	0.26325	3.57625	1.23975	2.59625	0.73175	0.6795	0.95575	1.96675	1.63275	0.89525	1.758	-0.55175	2.506	-0.027	0.55925	2.1725	2.801	0.96725	0.9595	0.565	0.4645	-1.574	-0.64925	1.279	1.41975	-0.0195	0.346	3.15075	0.82725	3.29175	1.083	2.6435	0.4295	0.9925	2.401	3.25675	0.274	5.556	1.13225	5.49475	0.55075	0.2345	2.7315	1.41225	-0.32525	0.0695	5.54125	0.23375	2.3625
MAS1	-0.402	NA	0.171	0.169	0.4435	0.9135	0.9425	0.4115	0.1995	0.6755	-2.446	-0.8155	-0.309	-0.421	-0.0675	0.011	-0.3305	-0.6085	0.29	0.1965	-0.1355	0.8305	-0.304	-0.318	-0.0415	-0.1715	-0.0595	0.112	-0.883	-0.2475	0.727	0.2265	0.1355	-0.0445	-0.085	-0.173	0.124	0.139	0.6245	0.14	-0.5875	4.0545	-0.345	-0.475	1.381	-0.0215	-1.1525	-0.169	0.2245
MGC34796	0.35525	0.3675	0.9985	0.1555	0.08025	1.23925	1.3235	0.51225	0.85775	1.4885	1.38625	0.43825	0.8515	0.52375	0.655	-0.12975	1.224	1.43275	0.547	-0.20175	1.7045	-0.2945	1.18275	1.4745	-0.2625	-0.234	1.1885	1.22325	0.8025	-0.08925	-0.147	-0.28375	0.5625	0.51075	-0.33275	0.3565	0.211	0.5805	0.061	0.336	0.88175	0.972	0.71975	0.215	0.568	0.8975	0.32725	0.55825	0.00525
CSHL1	0.344333333	-0.094	0.399166667	0.095333333	-0.315666667	0.360166667	0.6342	0.420833333	-0.081333333	0.286333333	0.343166667	0.864333333	0.543333333	0.430333333	0.265833333	0.304666667	0.108333333	0.141166667	0.090833333	0.3025	0.168666667	0.286166667	0.281833333	0.330666667	0.2335	0.168333333	0.09	0.6845	0.1985	0.582666667	0.122	0.294833333	0.3855	0.124	-0.0705	0.243666667	0.3345	0.4645	-0.0715	0.494	0.409333333	-0.1765	0.158666667	0.1705	-1.241166667	0.268333333	0.2525	0.165333333	0.0935
TBCCD1	0.056	-0.352666667	0.090666667	-0.186666667	-1.6325	1.824666667	0.486166667	0.083833333	-0.2065	-2.482666667	0.002	0.554	-0.477333333	-0.125333333	0.167	-0.135	0.877166667	0.817666667	1.912666667	0.006	2.6615	0.304333333	1.009333333	1.189333333	-0.260833333	0.4005	0.003833333	0.839833333	1.015166667	0.116833333	0.3315	-0.6555	1.0265	0.194666667	0.228833333	-0.838833333	0.715833333	-0.719833333	0.009	-1.192333333	0.806666667	1.0975	0.725166667	0.747333333	1.0425	1.351166667	2.475	0.851333333	0.704
ZBTB7C	0.3185	1.642	0.6575	-0.6145	-0.355	0.3	0.913	-0.021	0.0385	-0.5185	-0.5995	0.441	-0.3945	0.516	0.225	-0.697	-0.1945	-0.2325	0.1415	0.211	0.192	1.516	0.077	0.128	0.4585	0.141	-0.2075	-0.196	0.2705	-0.187	-0.459	0.0095	0.357	0.745	0.1195	-0.1565	0.087	-0.222	-0.7885	-0.2395	0.412	-0.013	0.427	-0.0865	0.4295	0.1965	-0.5015	-0.035	-0.5385
AP2S1	-0.67475	0.092625	-0.05075	-0.365875	-0.56875	0.229125	-0.152875	0.49825	0.219875	-1.074	0.1485	-0.415125	0.3795	-0.23225	0.402375	0.4795	-0.216125	-0.454375	-0.103	0.163625	-0.339125	-0.99125	0.174	-0.47275	1.125875	0.490625	-0.951	0.33375	-0.535125	-0.416625	0.02325	-0.46975	0.058	0.989375	-0.145125	-0.60375	-0.3605	-0.666875	0.423625	0.02675	0.279875	-0.09175	-0.1195	0.812375	-0.2795	-0.337625	-0.085	-0.49925	0.244625
P15RS	1.0271	1.0097	0.8506	0.2414	0.5871	1.6702	-0.5186	-0.1736	1.1548	0.4519	-0.9158	1.0613	0.9801	0.5892	-0.5721	-0.6217	0.2909	0.7647	1.4267	-0.7738	0.1128	0.7558	-0.5105	-0.6312	-0.1438	-0.5058	1.8134	0.6861	0.5244	-1.1381	0.2263	-1.1425	-0.4077	1.2924	-0.5345	-0.309	0.8603	0.0596	0.2423	-0.3481	-0.0893	-0.3773	1.1473	-0.2161	1.323	0.469	-0.3535	-1.2391	-0.5203
VAT1	-0.7922	-0.6596	-0.7553	0.3382	-2.0838	-1.1947	-1.2156	-1.6484	-1.5829	-2.3094	-0.6074	-1.367	-1.9784	-0.5476	-1.161	-1.0873	-0.5347	-1.2682	-1.2823	0.1278	-0.6021	-0.3543	-0.627	-0.1494	-0.8668	-0.9233	-0.992	-0.6363	-1.2474	-0.184	-0.8251	-0.3348	-1.1392	-0.0654	-0.326	0.3476	-1.1218	-0.7878	-0.711	-0.5404	-0.8265	0.2845	-0.4279	-1.2929	-0.5589	-2.0638	-0.8028	-1.0934	-0.8026
SHANK3	0.907666667	1.108333333	1.052	0.6645	1.3235	0.444166667	0.655166667	1.074333333	0.893	0.282666667	-0.441666667	0.5205	1.271833333	0.644833333	0.692666667	0.960666667	0.401	0.230833333	0.8075	1.446666667	1.425	0.386	0.847333333	0.959666667	2.106666667	0.710333333	1.340166667	0.631166667	1.523666667	0.762166667	1.740833333	1.313333333	0.881666667	0.877	1.3015	0.474833333	-0.118333333	0.5135	0.123833333	0.805666667	0.133666667	0.922333333	1.027	0.395	-0.090166667	0.459833333	0.939833333	0.807333333	0.7505
TUFM	-0.639	-0.0905	-0.404833333	-0.2625	-1.1475	-0.579333333	0.092166667	-0.556	-0.205666667	-1.083333333	-0.364	0.561333333	-0.586833333	0.156833333	-0.499333333	-0.6575	-0.040166667	-0.087166667	-0.296333333	-0.623833333	-0.374666667	-0.105	-0.050333333	0.231333333	0.345333333	0.1245	0.2445	-0.2205	-0.039666667	-0.643833333	-0.272333333	0.559166667	0.347833333	-0.322	-0.101	0.0395	-0.530333333	-0.3925	-0.329	-0.565	-0.700333333	0.004333333	-0.397333333	-0.524333333	-0.347	0.299166667	-0.9135	-0.251833333	-1.267833333
THEG	-0.06225	-1.4365	1.54275	-0.3575	-0.6445	-0.639	-0.808	-0.20525	-0.51575	-0.50425	0.2655	-0.47475	-0.09775	-0.1075	0.4195	2.03325	1.0795	-0.4545	-0.08475	-0.53175	-0.44375	-0.91625	-0.394	-0.80625	-0.4145	-0.7645	-0.81775	-0.60975	1.2275	-0.55975	-1.0775	0.3385	-0.20975	-0.262	-0.67775	2.23775	-0.1775	0.47425	-0.4135	-0.2275	0.04475	-0.235	-0.4385	-0.1125	-0.83525	-0.445	0.1935	-0.0365	0.35725
KRT34	2.78025	0.66875	-2.30875	-0.733	0.48225	-0.62475	0.7605	0.06775	1.5455	-0.2805	-0.51225	-0.03375	2.05225	1.73375	0.35675	2.6635	-0.47975	1.28225	0.56825	1.409	0.336	-1.86525	2.14375	1.481	3.306	1.979	1.093	-0.84825	3.61375	0.99025	-0.4465	-1.39775	1.90975	5.4125	2.866	-0.91775	-0.37375	-1.42875	4.0485	-1.0645	-0.31925	-0.153	2.73325	0.5915	0.93575	1.3545	-0.886	1.4335	1.674
SGSM3	-1.023125	-0.740125	-0.313	-1.27175	-0.694375	-1.3885	-1.127625	0.143125	-0.763125	-1.45475	-0.744125	-0.073375	-0.799	-0.673	-0.233125	-0.437	-0.844875	-0.191875	0.290375	-0.37525	0.209375	-0.159375	-0.421375	-0.25275	0.3755	0.012875	-0.271875	-0.942	-0.324625	-0.4395	-0.8225	0.040125	0.115625	-0.505	-0.416875	-0.191	-0.5075	-0.428	-0.897375	-0.3475	-0.8635	0.142625	-1.160875	-0.703375	-0.891125	-0.50475	-1.056125	0.224875	-0.36075
TOMM22	1.23875	0.234125	1.520875	0.453125	0.90925	1.961125	1.697375	1.37925	1.612	0.8565	0.966125	0.8995	1.6065	0.223375	1.201375	-0.1435	0.224125	1.0895	1.56625	0.235625	1.124625	0.018875	0.89175	1.16425	-0.712125	0.287375	1.274375	0.577875	0.4335	0.102625	0.465875	-0.150375	0.8445	0.61725	0.2445	0.630375	1.3105	0.7625	0.828125	0.355	1.07925	0.652	1.20775	1.505875	1.60675	1.620875	0.535875	1.86225	0.780625
SOCS3	3.556333333	3.501833333	1.92	1.2745	1.432333333	2.4205	2.6565	1.675666667	3.201666667	1.326166667	1.493333333	2.123833333	2.324833333	1.034833333	1.673	1.987666667	2.544833333	2.423166667	1.527666667	1.975333333	2.5665	-0.110833333	2.6075	1.3995	1.683	1.845166667	1.347166667	2.8925	2.157833333	1.797333333	2.668666667	1.955333333	2.3745	2.8405	2.713666667	2.375166667	0.719	2.023166667	0.931333333	1.679833333	1.198833333	1.249666667	1.417	0.895833333	1.221166667	1.551833333	1.967833333	1.303833333	1.815
CPO	-0.867	0.021	0.341	0.007	0.3315	-0.1775	0.208	0.196	0.161	-0.6295	0.333	-0.768	0.0935	-0.0825	-0.182	-0.21	0.2175	-0.194	-0.1235	-0.081	-0.4555	0.1645	0.32	-0.436	0.051	0.022	-0.0345	0.118	-0.039	0.2945	-0.0515	-0.1495	-0.6525	0.026	-0.167	-0.07	0.053	0.5075	-0.841	0.685	0.888	0.533	0.488	1.0235	1.561	-0.017	0.198	0.91	0.0085
POP4	1.47775	0.599	1.2355	0.32	1.0855	1.6525	0.7865	1.0305	0.9205	1.36675	1.0395	0.4045	1.066	-0.0065	0.84925	0.5935	1.66125	0.28925	0.5185	1.436	0.261	0.33375	0.60125	1.43	0.86525	0.5715	0.53925	1.4615	0.089	0.78275	0.2205	0.127	1.02	0.76575	0.18675	1.03775	3.6065	0.78075	1.12375	0.528	1.27825	0.67675	0.061	0.99675	0.74425	1.00275	0.68575	1.0785	0.32075
BHLHB3	0.4825	0.887	-0.55525	4.025	1.48575	-0.19725	0.09525	1.4075	-0.4425	-0.426	3.0175	0.2215	0.04125	0.37275	0.707	2.02075	1.32625	0.04	-0.93925	2.52825	0.29075	4.80775	0.056	0.41525	0.056	0.83875	0.22725	0.48075	-0.7795	2.2415	-0.02325	2.326	2.82725	0.02125	0.2945	-0.2925	1.66725	0.82625	1.1885	1.541	1.19675	-0.13175	1.5385	0.615	0.909	-1.3515	0.87625	-1.15375	0.9235
MALL	2.76125	3.65125	2.6205	1.8675	0.74325	2.8245	4.31125	3.077	2.67925	2.80525	1.4325	3.53725	2.04975	1.4815	2.43525	3.87875	2.868	3.45925	1.61175	3.4365	2.449	3.7245	2.567	2.03325	3.107	3.6725	1.32625	2.312	4.51525	3.79875	3.24575	2.9655	3.7005	1.90275	3.33325	3.793	3.42875	2.48275	3.82375	3.389	1.191	2.99675	2.265	3.15975	3.266	3.569	2.5915	2.27475	2.70375
OR1B1	1.0395	-0.1855	0.595	0.421	0.021	0.9955	0.9425	0.9115	0.224	0.3805	0.2205	0.1625	1.106	0.1935	0.2575	-0.02	0.2165	0.3595	0.1425	-0.195	-0.0385	-0.18	0.0885	0.504	0.2985	-0.1485	0.122	0.1	0.343	0.375	-0.2265	-0.126	-0.485	-0.0635	0.367	0.3765	0.607	-0.0345	0.044	0.225	0.49	-0.2795	0.498	0.557	0.569	-0.2045	0.2185	0.1405	0.0935
PARK2	1.119	0.567	1.718333333	3.165333333	0.905666667	0.1686	0.394666667	0.780833333	0.931333333	0.722833333	-0.7185	0.095833333	0.035833333	0.047166667	0.4905	-0.149666667	0.3695	0.1325	1.032	0.219833333	0.419833333	0.779166667	0.113166667	0.274	-0.010166667	0.417166667	0.549833333	0.3385	0.361166667	0.676333333	0.236666667	1.214333333	1.03	0.3268	0.250333333	0.436833333	0.422666667	1.081333333	0.406	0.317	0.453666667	-0.622666667	0.767666667	0.465166667	-0.068	0.042	-0.042833333	0.136	0.240333333
GPR124	0.067875	0.7455	-0.1425	0.351	-1.264875	-0.846875	-0.881	-0.748375	0.158875	-0.749125	-0.695375	-0.926875	-0.439875	0.02125	-0.2715	0.43425	0.5855	0.12175	-0.829625	1.334125	0.371875	-1.050625	0.610125	0.07625	0.95125	0.072	0.58725	-0.053875	-0.348125	1.201375	-0.016625	1.240375	0.96275	0.128375	0.880375	-0.464625	-0.51625	0.053625	0.0485	1.106875	-0.16125	0.244125	0.652	-0.257375	-1.0295	-1.37675	1.682875	-0.701625	0.483125
LCE1E	-0.566	-0.639	0.8075	0.9805	1.4055	0.222	0.0275	0.8945	0.7695	0.226	-0.255	0.075	1.26	-0.451	0.147	0.5595	0.3615	-0.0445	0.098	0.7885	0.1995	0.8005	0.046	-0.06	0.014	0.2605	0.073	0.525	1.708	-0.122	1.008	-0.2365	-0.51	-0.8705	-0.229	-0.0305	0.21	0.1565	-0.192	0.423	0.1145	1.7015	0.5185	0.2995	0.306	-0.527	-0.025	0.0845	-0.04
RUVBL2	-0.32225	-0.58275	-0.80525	-0.7555	-0.95275	-0.205	-0.6445	-0.494	-0.57975	-1.89775	-0.39525	-0.17075	0.0455	-0.71125	-1.013	-0.52425	-0.35825	-0.68425	-0.61775	-0.88475	-0.89325	-1.00225	-0.65475	-0.619	0.65575	-0.19925	-0.254	0.14	-1.01775	-1.2215	-0.97125	-0.806	-0.27075	-0.1335	-0.72275	-0.669	-0.375	-1.49	-1.2995	-0.98075	0.1985	-0.49625	-1.0305	-0.96925	-1.2525	-0.3395	-0.974	-1.35375	-1.32575
CGRRF1	1.436	0.2258	1.1741	1.0544	0.7554	1.6702	0.8372	0.3841	0.7931	0.7444	0.1954	0.2415	1.487	-1.3814	-0.1255	-0.2227	0.4417	0.136	0.7595	0.1581	0.449	1.0273	2.3163	-0.0088	-1.8797	-0.3464	-0.4488	0.5668	-0.2392	0.6006	0.2572	0.2379	0.0953	-0.6511	0.1415	2.3059	0.9453	1.6646	0.0868	0.5893	0.3719	-0.5469	0.5797	1.1998	-0.381	0.7152	1.268	-0.905	-0.2187
ACPL2	0.6335	-1.224	0.4595	2.508	3.25375	-0.1445	-0.1055	0.6305	1.06325	-0.05075	1.0675	-0.0185	0.38025	0.16875	0.7665	0.64625	0.6695	1.408	-0.63275	0.04825	0.60125	1.11325	-0.48025	2.0145	0.1945	0.8165	0.591	0.1645	0.28725	-0.05625	0.03525	-0.5025	0.38025	-0.187	0.86875	-0.132	0.31725	-0.48225	0.94575	-0.6835	-0.29825	0.8495	0.649	1.12925	1.3985	0.0115	2.4895	0.191	0.6715
WNT10B	-0.8165	-1.6555	-1.886875	-0.45525	3.011625	-1.628875	-1.35525	0.52875	-1.8505	-0.65725	-2.4865	0.0155	-1.0265	-0.34425	-1.079375	0.418375	-2.16975	-1.262875	-2.265375	-0.527875	-0.374125	-2.489625	-2.134	-1.059125	-0.64525	-0.429375	-1.15125	-1.400375	1.02825	-1.121875	-2.191375	-0.26875	-0.326125	0.938	-0.712625	-0.318875	-1.500125	-0.44375	0.086	-1.492125	-0.926	-0.746875	2.196	-1.979125	-1.033375	-0.9415	0.65825	-0.893	0.3305
BAIAP2L2	-0.803	-1.75825	-0.694375	-2.39875	-1.8665	-1.112125	1.564375	-0.42775	-0.017875	0.733375	-0.675375	-2.45375	-1.66725	0.156625	0.457	1.446875	-1.104375	-1.62625	-0.09925	1.137875	-0.37375	-2.3165	-2.059125	-0.15	1.011375	-0.0575	-0.789125	-0.635125	0.049375	0.81125	-0.789875	-0.49975	-0.706	1.5675	-1.9035	-0.198375	-1.264625	-1.359875	1.81075	-1.296125	-0.980125	-0.185625	-0.9405	0.197125	-0.652125	-2.1995	-1.318	0.8485	-0.793125
ISCA1	0.7935	0.945	0.9825	0.5435	0.4355	0.839	0.7255	1.2945	0.691	1.0475	0.3545	-0.554	0.3355	-0.3585	1.033	-0.832	0.42	0.7015	0.283	0.745	0.489	0.74	0.3355	0.77	-0.965	-0.8285	-0.108	0.784	0.8845	0.3325	0.3845	-0.346	0.303	0.4075	-0.0695	0.3325	-0.7815	1.1085	-0.0145	0.7985	1.2595	0.7325	0.421	0.4755	1.1645	-0.3605	0.7795	0.7535	-0.1405
C1orf125	3.147875	1.264125	-0.18275	0.625	0.4555	0.626625	4.255	0.183375	2.699	3.1185	0.192625	0.031	2.207428571	0.16275	0.7615	-0.193875	4.63575	2.177375	0.339875	0.26625	0.837	0.354625	-0.351	1.130375	1.8775	1.18775	2.10575	1.2055	1.0515	0.578375	1.749125	0.975375	0.3585	0.40125	0.1945	-0.484875	0.635625	0.184125	0.64075	0.37875	3.288125	1.223625	0.1125	1.30775	0.96025	3.555375	0.061125	1.688125	0.54625
RPAP1	-1.7305	-1.0775	-1.3335	-0.95575	-1.78175	-1.3045	-1.111	-1.18975	-1.5985	-0.51125	-1.12575	-0.8715	-1.394	0.71425	-0.74075	-1.178	-0.98925	-0.9845	-0.71275	-0.92375	-0.45525	-0.8705	-1.314	-1.3265	-0.18225	-0.90825	-1.0595	-1.6245	-0.632	-1.546	-0.09625	-0.93975	-0.64775	-1.2	-0.963	-1.625	-0.6165	-1.0675	-1.085	-1.6695	-1.21575	-0.48625	-0.735	-1.86625	-0.0195	-0.869	-0.66925	-0.072	-0.6485
RAI16	-1.5695	-0.139333333	-0.930166667	-0.3975	-0.5285	-0.777666667	-1.802333333	-0.644666667	-1.187666667	-0.5665	-0.4145	-0.899833333	-0.992166667	0.315166667	-0.759166667	-0.1285	-0.250166667	0.23	-0.154833333	0.136833333	0.1115	0.280333333	-0.169666667	0.302666667	0.427666667	0.4605	-0.612833333	0.431666667	0.5065	0.202333333	-0.125666667	0.2435	0.083833333	0.595833333	-0.4	0.065833333	-1.006	-0.662333333	-0.906833333	0.533166667	-1.2105	-0.138166667	0.207666667	-0.3875	-0.6275	-1.307	-0.570666667	0.1525	-0.421166667
RPL27	0.901875	-0.1075	0.399125	-0.09675	0.628125	0.894375	0.8135	-0.5905	0.338875	-0.837	0.3735	-0.778125	1.237375	-0.406	0.187625	-0.395625	0.16375	0.5095	1.031	-0.4925	0.837625	0.380875	-0.021875	1.490875	-0.941625	-0.79525	0.526875	0.681125	0.836	0.480125	0.127875	0.53075	-1.002875	1.049125	0.193	0.438875	-0.2455	0.83625	-0.51425	0.142	0.50425	-0.25175	0.59925	-0.076375	1.157375	0.38475	0.3955	0.504	0.186125
NLRP9	-0.202	0.497	0.2405	0.786	-0.149	-0.275	-3.5105	0.5365	0.168	0.3445	-0.482	0.2755	-0.968	-0.122	-0.3185	0.3595	0.818	0.3625	0.387	0.4805	0.154	0.1475	-0.161	0.189	0.2685	-0.029	0.1695	0.134	-0.333	0.384	-0.364	-0.044	0.3845	-0.177	-0.6525	0.3905	-1.4815	0.1035	0.409	0.291	0.3215	0.1205	-0.0925	0.03	-1.105	0.0615	0.0655	0.234	0.436
EPN1	0.6285	0.463	0.2045	-0.091	0.211	0.7405	-0.0955	0.7385	-0.0355	-1.13	0.261	2.7275	0.156	0.0535	-0.373	0.8145	0.384	0.49	0.388	0.3565	0.212	0.2855	1.181	0.213	1.531	0.441	0.2965	0.8475	0.082	0.44	0.62	0.261	1.07	0.768	0.271	0.8205	-0.196	-0.3685	0.062	-0.3255	-0.029	0.182	-0.118	-0.1895	0.414	-0.35	0.2595	-0.3475	-0.575
LOC388610	-0.538875	-1.562125	-2.061125	-0.5555	-3.128	-1.818375	2.128625	-0.24275	-0.157125	-1.82225	-1.66925	-1.442625	0.127125	-1.417625	-0.597	-0.319	-1.262	-0.89325	-2.266625	-1.477	-0.730375	0.438	-0.43475	-1.815875	-1.391375	-0.32925	-2.732375	-2.302625	-1.79475	-0.456875	-1.240125	-0.01375	-1.055125	-1.323875	-1.907	1.43425	-1.325875	-1.077875	-1.856125	0.023375	-2.399125	-1.703625	-1.132875	-1.527	-0.887875	-0.187875	0.007875	-1.372375	-1.105625
SLC35A1	1.1005	-0.3566	0.4015	0.5863	-0.0384	-0.2642	-0.1457	0.5299	-0.4399	-0.1637	-0.2448	0.1161	-0.831	-0.9067	-0.5463	0.0011	0.0873	-0.5927	-0.4372	0.2699	-0.1877	0.58	0.0045	0.2497	-0.9229	-0.1121	0.063	0.0437	-0.7612	0.2517	0.0378	0.6747	-0.5246	-0.0127	0.5353	1.3702	0.6358	0.4581	-0.0867	1.0269	-0.613	-0.6571	-0.0283	-0.3394	-0.319	-0.8747	0.8425	-0.658	0.1658
GAL	-3.3735	-4.42975	-3.82075	-2.93125	-3.23575	-3.771	-3.2915	-3.0365	-2.73975	-3.49475	-2.809	-4.34025	-3.0325	-1.80775	-3.10625	-0.97275	-3.9035	-1.079	-4.23	0.82575	-1.63375	-5.0645	-2.70575	-0.7435	-2.45425	-3.19225	-1.01	-1.9435	-1.832	-3.3795	-1.3825	-1.725	-4.518	2.5605	-2.95925	1.305	-3.663	-0.86225	-2.98575	-2.2095	-2.82375	-3.21375	0.1025	-2.736	-2.36425	-4.52375	-0.4355	1.54775	-3.3555
SLC14A2	0.1635	-0.00325	0.404	-0.055	0.49975	0.838	0.928	0.4155	0.0675	0.7535	0.7675	0.27125	0.8065	0.57375	0.37875	0.153	-0.02575	0.33025	0.246	0.405	0.145	0.3865	0.18825	0.3735	0.529	0.15875	0.19	0.36325	0.366	0.2825	-0.03925	0.416	0.2025	0.6935	0.02325	0.056	0.1605	1.52375	0.00775	0.13075	0.301	0.36025	0.08275	0.5065	0.388	0.34175	0.412	0.4015	0.20425
RDH11	-0.24	-0.694166667	-0.441	-0.665166667	-0.8275	-0.136833333	-0.759333333	-0.551	-0.416833333	-0.0615	-0.4735	-0.186833333	-1.4755	-0.617833333	-0.687833333	-0.6735	-1.250666667	-0.541166667	-0.131666667	0.228166667	-1.0085	-0.391666667	0.868833333	-0.838166667	-1.365666667	0.058333333	-0.9505	-0.9425	0.317166667	-0.385	-0.1095	-0.354333333	-0.145333333	-0.952333333	-0.469	-0.307	0.141166667	-0.549833333	-0.894	-0.695166667	-0.785833333	-1.252	-0.936	-1.13	-1.423833333	-0.972333333	-0.1025	-0.5755	-0.638
FAM138F	0	-0.164	-0.425	-0.759	-0.627	0.0935	-0.1375	-0.518	-0.502	0.0545	0.3055	-0.476	0.6525	0.597	0.144	-0.626	-0.551	-0.2565	0.0375	-0.734	-0.1305	0.38	-0.619	0.0785	0.397	-0.715	-0.122	-0.131	-0.1205	-0.494	-0.437	0.6235	-0.2725	0.2535	-0.64	-0.2135	0.354	0.493	-0.6345	0.0715	0.007	-0.641	0.096	-0.0545	0.235	0.401	-0.394	-0.0355	-0.3235
AUH	-0.007	0.24575	-0.07725	-0.737	0.34425	-0.224	0.01725	0.83	-0.06925	-0.5855	-0.79275	-0.72775	-0.185	-0.5575	0.41375	-0.76975	-0.0235	-0.85325	0.16925	-0.0145	-0.9195	0.72025	-1.0405	-0.82325	-0.94975	-1.12575	-0.81075	0.2395	-1.163	-0.2275	-0.5395	-0.0845	-0.3365	-0.47125	-0.047	-0.01175	-0.332	0.26275	-0.54025	0.0065	-0.306	-0.5365	-1.23375	-1.30025	0.132	-0.314	-1.519	-0.41975	-0.5935
FLJ40243	-0.41375	1.1765	0.266	0.233	-0.0115	-0.197	0.72675	-0.028333333	0.29275	0.18575	0.24475	0.2205	0.0755	0.13175	0.01275	0.2495	-0.145	0.076	0.30875	0.01925	0.0185	0.36325	0.11275	0.091	0.37675	0.15875	0.235	0.11375	0.177	0.17775	0.2475	0.311	-0.0965	0.27075	0.2985	0.2195	0.62425	0.181	-0.1375	0.47525	0.0955	0.25425	0.05	0.14425	0.26925	0.29075	0.237	0.0985	0.24425
C14orf129	1.955166667	0.374833333	1.321666667	0.4515	0.297166667	1.610666667	2.007833333	0.957666667	1.8115	0.140333333	-0.215666667	0.791	1.660333333	-0.652666667	1.048666667	1.34	0.264	0.388	0.863166667	0.232833333	0.413166667	1.123	1.845	0.434333333	-0.639666667	-0.162333333	-0.379	0.352166667	1.362	0.267	-0.392166667	0.082	0.083333333	0.301833333	0.601166667	0.806666667	0.885333333	1.157666667	1.075166667	0.777166667	0.081833333	0.199333333	0.474833333	1.919666667	-0.06	0.9785	-0.160666667	0.1295	0.569
MBD2	0.029333333	0.568166667	0.166	-0.584166667	-0.440666667	-0.037833333	-0.459	-0.219333333	0.183333333	0.229333333	-0.340666667	0.468833333	-0.491	1.114833333	-0.13	0.202	-0.17	0.074833333	0.394333333	0.2255	0.226666667	-0.215666667	-0.349166667	-0.330666667	0.257	0.524333333	-0.875166667	-0.029	1.004833333	0.0015	0.056333333	-0.189666667	0.148	0.657333333	-0.713666667	-0.745	-0.1965	-1.051	0.135333333	-0.642333333	-0.691333333	0.225666667	0.158666667	-0.362666667	0.3034	0.082833333	-1.007833333	-0.4555	-0.922
ABHD14B	-0.30525	0.015625	-0.203125	-0.317125	-1.2	-0.27525	0.1285	-0.03725	-0.19625	-0.488	-0.034625	0.435125	-0.5145	-0.746625	-0.603625	-0.576625	-0.669875	-0.448125	0.152625	-0.646375	0.4335	1.0515	0.281	0.486	-0.697875	-0.09075	0.3155	-0.23575	-0.367875	0.07225	-0.447375	0.06675	0.809875	0.1935	-0.194125	0.47025	-0.497	-0.351125	-0.95725	-0.309875	-0.4225	-0.49625	-0.624875	-0.4595	-0.20025	-0.383375	-0.95875	-0.395625	-0.986375
PIGT	-0.724375	0.29625	-0.04525	-0.20975	-1.76525	-0.70975	-0.357125	0.500375	-1.0055	-1.505125	-5.00E-04	0.972	-1.478	-0.225	-0.511	0.067625	1.1	-0.568375	0.018125	0.52675	0.19	0.330875	0.587375	-0.3345	0.70225	-0.2415	-0.616	0.263125	-0.0335	0.202375	0.54575	-0.17125	0.3785	0.125	0.394625	-1.072	0.650875	-0.0385	0.133875	0.1275	-0.522875	0.451125	-0.668375	0.00575	-0.70725	0.508625	-0.61925	0.066125	-0.06425
ALS2CR4	0.22925	0.326875	0.43975	1.522	0.449625	0.500875	0.864375	0.634	-0.496125	2.01175	0.669625	0.8325	-0.095125	2.083125	1.464	0.445	-0.047375	0.697125	-0.313875	-0.47325	-0.251375	0.384625	0.751125	0.770875	0.382625	-0.19325	0.2195	0.996375	-0.385875	0.77	0.668375	0.181	0.221625	0.9685	0.164875	-0.192875	0.4115	1.091125	0.332125	-0.215625	0.777125	1.382875	0.277125	0.74925	0.32675	0.1915	0.61675	0.834125	0.822125
ALAS1	-0.2417	0.1635	-0.0212	0.0361	0.6158	0.0648	-0.1098	-0.2811	0.2721	-0.0789	0.757	1.2348	0.1592	-0.693	-0.6037	-0.0335	0.1909	0.1249	0.0913	0.9386	0.1248	0.6959	0.1422	-0.3976	0.3592	0.6655	0.4482	0.2935	0.4774	0.0154	-0.2924	-0.0563	0.2735	0.5418	0.2694	1.1291	0.0356	0.6606	-0.4197	0.084	0.4639	0.2065	-0.0183	-0.802	-0.197444444	-0.0748	-0.8416	-0.2231	-0.4303
FOXO1	1.6225	1.9405	1.989166667	1.827333333	0.834833333	1.638333333	0.985833333	1.800666667	1.386166667	0.601333333	1.676333333	0.231833333	0.492333333	1.023833333	1.545	1.183833333	0.782833333	1.462666667	0.989	1.633666667	1.485333333	1.758166667	1.775666667	1.0645	1.953666667	1.459	0.775833333	1.380166667	1.1815	1.943833333	1.5665	1.771333333	1.98	1.052333333	1.606	-0.096166667	-0.3345	0.452	2.139833333	1.269333333	1.027666667	1.572833333	1.665	0.834	0.149166667	0.648333333	0.627333333	1.97	1.955333333
CRLF3	0.315375	0.355875	-0.039625	-0.155625	-0.529125	0.7455	0.631625	-0.754375	0.271	-0.164875	-0.793	0.186375	0.24875	-0.322875	-0.319375	-0.058375	0.767125	0.589375	0.90975	0.24575	0.913	-0.25325	-0.364875	0.420875	-0.7525	-1.324625	1.166625	-0.06325	1.26625	-0.304875	-0.368	-0.122125	-0.350625	1.572375	-0.570375	-0.107625	-0.115625	0.323125	-0.3015	0.06525	0.320625	-0.283125	0.451875	-1.09425	-0.251857143	0.039375	0.35275	0.662	-0.044
C20orf107	-0.169	0.308	-0.58	-0.165	-0.8135	-1.118	-0.021	-0.601	-0.3785	0.3765	-0.2715	-0.1165	-1.338	-0.5735	-0.17	-0.283	-0.062	-0.606	-0.7055	0.08	-0.0335	0.8	-0.2765	-0.5375	-0.7485	-0.259	0.1785	-0.5855	-0.1375	-0.1535	-0.1975	0.0295	0.1475	-0.301	-0.043	-0.029	0.6565	-0.042	-0.3775	0.0055	0.6065	-0.349	-0.264	-0.7145	0.1915	0.2555	-0.3925	0.2365	-0.117
FARS2	-0.793	-0.46425	-0.434	-0.672	-0.305	-0.57325	0.038	-0.1805	-0.11775	-0.29825	0.50275	-0.63325	0.07225	-0.4525	-1.03775	-0.35875	-0.63675	0.167	-0.22125	-0.6745	-0.122	-0.05175	0.5875	0.07875	0.0005	-0.088	0.177	-0.03575	0.5055	0.091	-0.0025	-0.08825	0.0425	-0.3815	-0.62275	-0.37	0.05975	0.3815	0.3125	-0.23	-0.352	0.31975	-0.5325	0.452	-0.00425	-0.86675	-0.2195	-0.30975	-1.21
CCDC28A	1.221	0.53425	1.02825	0.96	1.47375	0.7165	0.693	1.064	0.26275	1.82225	0.1705	-0.027	0.158	0.19475	1.02725	0.4965	1.05	0.0885	1.03025	0.9765	0.808	0.95875	0.48125	1.613	-0.05625	0.59725	1.213	1.0535	0.33025	1.45075	0.8425	1.284	0.421	1.18475	0.79775	0.44075	0.733	1.19175	0.27625	1.148	1.09275	0.5405	0.65075	-0.10625	0.88925	0.305	0.39325	0.961	1.51125
NPHP3	0.065	-0.04375	-0.2245	0.11825	-0.49375	-1.193	-0.804	-0.1075	-0.08375	-0.73825	-0.8765	-0.297	-0.2935	0.2085	-0.58225	0.04325	0.56275	-0.5265	-0.64875	0.5055	-0.16375	-0.53675	-0.58375	-0.08725	0.086	0.293	0.16125	-0.4125	-1.0215	-0.267	0.4175	0.281	0.3355	-0.2435	0.27625	-1.089	-0.7805	-1.524	-0.6225	-0.1975	-0.091	0.17625	-0.57175	-0.7445	-0.75075	0.8215	-1.63875	-0.0895	0.086
OR13F1	0.2305	0.4615	0.5855	0.2595	0.5275	0.3235	0.8365	0.414	0.3065	0.6065	0.83	0.443	0.208	0.6045	0.9495	0.25	0.0465	0.19	-0.0865	0.232	0.09	0.5715	0.6725	0.3195	0.19	0.116	0.3095	0.688	0.6165	0.5885	0.3365	0.4605	0.439	-0.0075	0.2935	0.584	0.394	0.5835	0.5375	0.3225	0.8025	-0.0575	0.717	0.666	0.9115	0.213	0.371	0.4705	0.433
TSEN54	-0.5535	-0.47525	-0.7615	-1.542	-0.82	-0.5195	0.02675	-0.6515	-0.3435	-0.72025	-0.752	0.017	-0.07775	0.69275	-0.55375	-0.61	-0.544	-0.5265	-0.7645	-0.9165	-0.21025	-1.04725	-0.96475	0.495	0.3595	0.289	-0.27175	-0.22425	-0.169	-0.95775	-0.8915	-0.3735	-0.78625	0.6855	-0.69325	-0.517	-0.099	-0.47175	-0.39425	-0.8875	-0.24425	-0.5935	-0.357	-0.2805	0.09	0.46225	-1.18625	-0.53225	-0.84375
DEFB106B	0.168888889	0.4735	0.066777778	-0.103222222	-0.1019	0.2793	-0.020555556	-0.4679	-0.0699	0.602	0.588444444	0.2464	0.5	0.4098	0.0825	0.181	0.1073	0.149	0.2617	0.1994	0.0395	0.2254	0.3295	0.1285	0.0402	-0.012	0.1336	0.1948	0.3817	0.1856	0.0178	0.1522	0.1242	0.314	-0.0311	0.0785	0.5472	-0.0282	0.1753	-0.0745	0.1146	-1.0121	-0.3634	-0.0491	0.074875	0.0088	-0.1298	0.1403	0.137444444
OR8B4	0.38	0.4685	0.002	0.2215	0.463	-0.3625	1.1135	1.3385	1.168	0.4145	-2.2825	0.8585	0.381	0.486	0.8345	0.55	0.021	0.512	0.3715	0.2545	0.2805	0.6465	0.8635	0.2905	0.157	0.412	0.5825	0.145	0.236	0.753	0.46	0.5605	0.2525	0.6205	0.135	1.016	0.3675	0.271	0.4125	0.375	0.6335	0.8025	0.3925	0.2975	-0.6235	0.0945	0.336	0.3275	0.222
STH	-0.2195	-1.471	-1.80775	-0.6965	-1.90525	-1.57575	-1.72825	-1.384	-1.40825	-1.1415	-0.2	-0.69525	-1.22675	-0.08775	-0.4775	-1.11075	-0.40575	-1.4505	-1.08625	-1.2165	-1.011	-1.29375	-0.94075	-0.705	-1.02575	-0.678	-0.582	-0.9255	-0.72425	-0.79475	-0.415	-0.9655	-0.45	-0.645	-0.35125	0.01025	-0.40125	-0.8215	-0.624	0.455	0.10625	-0.27425	-0.41275	-0.34275	-0.4765	-0.551	-0.7545	-0.132	-0.31925
ZC3H14	-0.223125	-0.27125	-0.5695	0.02975	-0.71525	0.123625	-0.3245	-0.384	0.44625	-0.41425	-0.1715	0.044	-0.193	-0.299	-0.808125	-0.13275	-0.197125	-0.56675	-0.071	-0.378375	-0.138375	-0.039375	0.7685	-0.15825	-0.5775	-0.100375	-0.345875	-0.5975	-0.27375	-0.43275	-0.473375	-0.7215	-0.146	-0.10925	-0.1735	-0.408625	-0.095875	-0.6255	0.211125	-0.734625	-0.1775	-0.272625	-0.46925	-0.037875	-1.134125	0.60725	-0.094	-0.500625	-0.331875
CBX2	-1.1245	-0.162	-0.673	-0.587	-0.5075	-1.9845	-0.3225	0.0865	0.0985	-0.1775	0.982	-0.73	0.0885	-0.1815	-0.447	0.1395	-0.1845	-0.694	-0.452	0.0375	-0.428	-0.3115	-0.296	-0.63	-0.264	-0.6395	-0.355	-0.4185	-0.27	-0.5295	-0.3675	-0.664	-0.485	-0.7935	-0.2385	-0.4525	0.1505	-0.2715	0.386	-0.261	0.67	1.104	-1.215	-0.173	-0.843	0.15	-0.3395	0.001	-0.163
TMEM49	-0.18375	0.3235	-0.02525	-0.589	-0.96975	-0.795	-0.33875	-0.07275	0.62125	0.247	-0.8685	0.35925	-0.58375	-0.943	-0.751	-0.75175	0.98625	-0.7575	-0.85125	-0.061	-0.152	-1.11475	-0.62275	-0.81375	-1.4755	-0.583	0.3705	-0.5535	-0.948	-0.5815	-0.4955	-0.95825	-0.71625	-0.6305	-0.25975	-0.51225	0.25225	0.83025	-0.83825	-0.25125	-0.43775	0.047	-0.78025	-0.557	-1.2535	-0.451	-0.16025	-1.282	-0.76125
C6orf21	0.9595	0.441	0.55	0.009	0.318	0.429	0.8555	0.793	0.4945	0.8005	0.9475	0.46	1.1035	0.544	1.0145	0.189	0.029	0.2975	-0.0215	0.7585	-0.06	0.185	0.1295	0.012	0.054	-0.0685	0.103	0.224	0.545	0.6405	0.14	0.154	0.1905	0.598	-0.2295	0.238	0.342	0.3995	0.1215	0.6635	0.928	0.172	0.563	0.5125	0.0765	0.0465	0.1965	0.4565	0.3195
FLJ20920	-0.415625	-0.89075	-0.80525	0.57325	-0.210625	-1.022375	-0.414125	0.21	-1.193125	-0.856375	0.4025	-0.518	0.628375	-1.784375	-1.521625	0.07875	-0.12725	-1.18425	-0.59125	-0.08625	-0.55	1.270875	-0.178875	-1.427375	-0.744125	-0.50525	-0.16825	0.939625	-1.938125	0.2825	-0.223625	1.69875	-0.2445	-0.602125	0.514875	0.597625	0.149625	0.079125	-1.354125	-0.043375	-0.1915	-0.598	-0.352375	1.17125	-1.21925	0.56	-1.229125	-2.413125	-0.342
CRTAP	-0.917857143	-0.286	-0.162214286	-0.1665	-1.516642857	-0.633357143	-1.241785714	-1.058428571	-0.448642857	-1.0655	-0.186214286	-1.072642857	-0.831	-0.798142857	-0.664142857	-0.758928571	0.256571429	0.504357143	-0.459714286	-0.499	0.344357143	-0.005214286	-0.664785714	-0.619428571	-0.815	-1.164142857	-1.361142857	0.349214286	-0.409357143	-0.056142857	-0.241357143	-0.441714286	-0.226571429	-0.230928571	-0.228571429	-0.426857143	-1.729214286	-1.0435	-0.990928571	-0.162428571	-0.809285714	-0.490785714	0.471571429	-0.456785714	-1.122428571	-0.978428571	0.746285714	-0.247071429	-0.657142857
DDX50	-0.34275	-0.664	-0.4215	0.61625	0.06425	-0.4265	-0.4685	-0.08525	-0.1035	0.35375	-0.1315	0.03525	0.2795	-0.223	-0.2005	0.21075	-0.30725	-0.41725	-0.15	-0.26375	-0.25225	-0.02825	-0.14725	-0.07	-0.75075	-0.41575	0.05425	-0.818	-0.259	-0.631	0.183	-0.38275	-0.687	-0.2585	0.02775	-0.43625	0.27375	-0.095	-0.26725	-0.109	-0.07275	0.159	-0.17225	-0.528	0.78225	-0.28075	1.58725	0.082	0.08525
STYXL1	0.5585	-1.6095	0.8305	-0.3225	0.18925	0.498	0.48075	-0.16875	0.2765	-0.10375	0.97775	0.167	1.3695	-0.93975	-0.16125	0.20275	-0.43075	-0.44525	0.40275	-0.14975	-0.78525	-0.04025	0.18775	-0.26375	0.682	-0.08775	-1.8465	-0.28425	0.64775	0.41325	-0.345	-0.15	0.52475	0.6005	-0.31325	0.0475	1.6085	0.21425	0.17075	0.7725	0.48325	-0.16025	-0.3245	0.7535	-0.37325	0.262	1.109	-0.94075	-0.50075
BLVRB	0.0705	0.366333333	0.743666667	-0.884666667	-0.088	0.505333333	0.907666667	-0.093833333	1.232166667	0.735833333	0.3365	-0.382	1.055	-0.236833333	0.789833333	-0.078833333	2.926333333	0.679833333	-0.301166667	0.0815	0.003166667	-2.0515	-1.247	0.798	0.248166667	-0.363833333	-0.860333333	2.280166667	-0.961333333	-0.145333333	0.114333333	-0.07	0.743833333	-0.621166667	0.471166667	-0.396166667	2.525	-0.158666667	-0.467833333	0.309666667	0.325666667	-0.0455	-1.242	0.268833333	-0.0095	0.496166667	-0.736	0.139	0.059833333
LOC147650	-1.333333333	-1.499333333	-1.403333333	-1.807666667	-0.539333333	-1.229	-1.773	-1.055333333	-1.179833333	-2.9405	-1.189	-2.235166667	-1.739	-0.6825	-0.9215	-0.927166667	-0.6525	-0.786666667	-1.010166667	-0.896166667	-1.0335	-0.999166667	-1.060166667	-2.14	0.526833333	-1.518166667	-1.978	0.366666667	-1.519833333	-0.937166667	-0.981333333	-1.004666667	-1.394666667	-1.884666667	0.175666667	-1.324166667	-1.5255	-0.782	-1.826166667	-1.1635	-0.8375	-0.367166667	-1.817	-1.157833333	-1.105166667	-2.101833333	-0.730666667	-1.5445	-0.021833333
MMP24	-0.06575	-0.268	-0.10725	-0.45125	-0.20075	-1.098	-0.56225	0.32075	-0.20075	-0.5755	0.2825	-0.7625	-0.70675	0.432	0.62025	-0.533	-0.03075	-0.52425	-0.261	-0.0155	-0.03225	0.8805	-0.67625	-0.511	0.26125	0.3675	0.43675	-0.46675	-0.04625	-0.05325	-0.08275	0.269	0.294	0.0615	0.18475	-0.27375	0.0915	0.52075	-0.28225	0.01875	0.03075	0.243	-0.459	0.26325	-0.835	-0.397	-0.2365	0.1745	0.2105
GRID1	0.403166667	0.846	0.8485	1.449	-0.356833333	-0.482	0.255833333	1.158333333	0.560333333	-0.274166667	0.283333333	0.074333333	-0.1152	2.0605	-0.116333333	0.388333333	0.810666667	1.975833333	0.5325	1.497	1.611	0.510333333	1.508166667	-0.333	1.341166667	0.741666667	0.7245	0.359166667	0.932333333	1.272333333	1.858333333	0.762666667	1.169666667	0.750333333	0.610666667	1.252833333	-0.214333333	0.521333333	0.254	1.524333333	-0.816333333	0.834833333	0.928666667	0.545166667	-1.329666667	0.653333333	3.452166667	0.073333333	0.4465
BANF1	0.167666667	-0.1865	0.2575	-0.084666667	0.212833333	-0.174166667	0.069	0.235	0.354666667	-0.686	-0.6035	0.256333333	1.0265	-0.200166667	0.181166667	0.255	0.397333333	0.593166667	0.456166667	-0.516166667	0.0955	-0.305333333	1.104	0.718166667	-0.604166667	0.722166667	0.522	1.325333333	0.305	-0.042666667	0.2045	0.39	1.143	1.1685	0.216833333	1.011333333	0.071666667	-0.032166667	-0.337666667	-0.298333333	0.154333333	0.12	0.094666667	0.736166667	-0.677333333	0.230166667	-0.001333333	-0.0395	-0.187333333
CTAGEP	0.7985	1.245	1.49425	-0.2385	-0.27375	1.4945	2.7545	0.2065	1.8815	0.976	0.0705	1.08825	1.471	-0.7515	0.38975	0.571	0.842	0.896	1.851	0.26475	0.57225	0.195	0.76325	0.42675	0.61275	0.043	-0.03	0.28875	0.43075	0.26075	0.391	0.502	0.81225	-0.01275	-0.702	1.081	0.7035	0.759	-0.07875	0.317	0.7935	0.089	0.3605	0.43	-0.312	1.34	-0.9135	0.412	-0.02375
HMBS	-1.855	-1.78375	-1.5165	-1.7265	-1.0465	-0.943	-0.79975	-2.0555	-1.39025	-1.64675	-1.7685	-1.37825	-1.3665	-0.76675	-0.8615	-1.32725	-0.95725	-0.22125	-0.96525	-1.61875	-1.227	-1.75525	-1.442	-2.074	-1.69675	-1.859	-1.878	-1.912	-0.586	-2.15175	-1.516	-1.4685	-2.4845	-1.1935	-2.06125	-1.8615	-0.4345	-0.1095	-1.625	-1.88125	-0.78625	-2.0175	-1.5965	-1.0315	-1.06525	-1.26425	-1.38275	-0.75125	-1.892
SLC25A24	-1.004833333	-0.458333333	-2.295666667	0.368666667	-0.561833333	-0.6025	-0.632333333	-0.158	-1.339333333	-0.4625	-1.136666667	0.521666667	-1.2165	-1.287666667	-0.712333333	-0.757166667	-0.9535	-0.9915	-2.115666667	-0.585833333	-1.3065	0.506	0.237666667	-0.179833333	-1.311333333	-0.5995	-0.4675	-0.684166667	-1.205166667	-0.054	-0.859166667	-0.697333333	-0.667166667	-1.297666667	0.719666667	0.037166667	-1.469833333	-0.924833333	0.592166667	-0.089666667	-1.641833333	-2.115	-0.835166667	-0.125166667	-0.6965	-1.792333333	0.1035	-1.398666667	-0.070833333
C14orf50	0.14925	-0.71	-0.69075	0.2835	-0.55175	-0.201	-0.5105	-0.09475	0.00375	-0.96325	0.552	-0.84075	0.81425	-0.22475	0.1015	0.18225	-0.745	-0.856	-0.502	0.13425	-0.6255	3.14375	1.19125	-0.437	-0.0815	0.31975	0.04025	-0.2875	0.145	1.70875	-0.07325	1.43375	0.3445	0.2545	-0.27025	1.0495	0.79025	1.172	0.502	1.73325	-0.91075	-0.91775	-0.3105	1.12575	-0.170666667	0.1755	0.919	0.533	0.8175
MRO	0.540166667	0.833	2.312166667	0.466	0.4405	2.224	1.825166667	1.7185	1.328833333	0.546166667	-0.0655	-0.426	1.941	0.943166667	-0.204166667	0.244166667	1.107333333	1.305833333	0.243666667	0.845666667	1.194166667	0.2925	0.418	-0.070166667	0.126166667	0.046333333	0.257666667	1.545333333	-0.316333333	1.265166667	-0.023833333	-0.204166667	-0.192833333	0.066666667	1.929	0.701	1.9345	0.565666667	1.561333333	0.611333333	0.681	-0.164166667	0.358833333	1.379833333	-0.0535	0.248166667	0.685833333	0.276333333	0.465166667
SLC25A15	-0.69075	-0.69375	-0.5375	-0.8315	-1.49475	-0.59025	-0.199	-0.70625	-0.9285	-0.4465	-0.2205	-1.195	-1.258	-0.756	-1.05875	-1.15225	-1.07575	-0.601	-0.81525	-1.52975	-0.2925	-1.00575	-0.60275	-0.20325	0.24125	-1.105	-0.356	-0.98375	0.59875	-1.39625	-1.65525	-1.16925	-1.4385	0.06	-1.12875	-0.763	-0.96425	-0.30225	-0.85175	-1.01725	-0.36375	-0.8415	-0.8415	-0.83	-0.344	-0.121	-0.62975	-0.63325	-0.7915
FAM84B	-1.3004	-0.737	-0.8334	0.1292	-0.9093	-2.1837	-0.2292	0.6069	-1.2381	-0.7589	-0.6273	0.0389	0.59	-0.5538	-0.4581	0.0724	-0.9673	-0.8577	-0.177	0.3399	-0.0179	0.1328	-0.5872	-0.0548	-0.0006	0.5644	0.0053	-0.9576	-0.2815	-0.3952	-0.0943	-0.658	0.3587	-0.5467	0.4241	2.474	0.0036	-0.2637	0.0298	0.9768	-2.2597	1.1782	0.6145	0.3653	-0.455777778	-0.3029	-1.5581	-0.3125	0.1257
TDP1	-1.296	-0.76	-0.7075	-1.5975	-0.3835	0.1115	0.1825	-0.6185	-0.1325	0.0605	-0.654	0.1945	0.164	-0.069	-1.0245	0.464	-0.8475	-0.857	-0.3065	-0.4505	-0.7265	-0.8565	0.715	0.1345	-0.8655	0.134	-0.7525	-0.977	-0.026	-0.4455	-0.762	-0.5845	-0.405	-0.354	0.0535	-1.1175	0.256	-1.1515	-0.0145	-0.67	-0.1625	-0.356	-0.5135	-0.002	-0.8045	0.578	-0.4195	-0.6585	-0.5715
C16orf78	-0.043166667	0.4148	0.391166667	-0.104833333	0.194666667	0.088	-0.108	-0.473	0.1275	0.23375	0.191166667	0.277833333	0.324666667	0.3306	0.3035	0.026333333	-0.043	0.078833333	0.036333333	-0.193666667	0.2165	-0.201833333	0.379833333	0.003333333	0.292833333	-0.109666667	-0.033	0.244833333	-0.0025	0.5085	-0.254666667	0.270833333	0.170666667	-0.073833333	-0.142833333	-0.065333333	-0.057833333	0.366833333	-0.117666667	0.232	0.474833333	0.117333333	0.637833333	0.177166667	0.4055	-0.0665	-0.040666667	0.388	0.149166667
C11orf57	-0.59225	-0.9025	-0.267	0.52625	0.374125	0.08225	-0.123375	-0.552375	-0.2245	0.14975	-1.243625	-0.457625	-0.501875	0.14775	-0.092375	0.188875	-0.59075	0.22775	-0.138125	-0.15125	-0.18375	0.110125	0.494375	0.24625	-0.815125	0.52475	-1.053375	-0.660875	-0.31	0.174375	0.3965	0.277625	-0.546625	-0.350625	0.022875	-0.592625	-0.438125	0.374	0.58025	0.50475	0.1375	0.039375	0.295625	0.197	-2.2575	0.211125	-0.247	0.194375	0.40925
RFK	0.132125	-0.438375	-0.344375	-0.522875	-0.41425	-0.081	-0.1895	0.6805	0.120875	0.448875	-0.622125	-0.880375	-0.065625	-1.7575	-0.075	-0.81075	0.219875	-0.65275	-1.25825	-0.08125	-0.294375	-1.1295	-0.022	-0.3055	-2.459125	-1.392	-1.535625	0.391	0.046875	-0.4665	-1.52325	-0.333375	-1.075625	-0.18425	-0.7585	-0.752125	-1.67675	1.62	-0.08575	0.010625	-0.373625	-1.67925	-0.70975	-0.2885	-0.66175	-1.044625	-0.114	-1.251625	-0.979
ZFYVE9	-1.155571429	-1.034125	-0.903375	-0.629375	-1.1255	-1.20325	-1.369428571	-0.849375	-1.085375	-0.033875	-1.447428571	-0.051375	-1.102	0.1295	-0.407625	0.18325	-0.14625	0.516375	0.04925	-0.118	-0.0375	0.231	0.104375	0.386875	-0.488625	-0.831125	-0.792625	-0.844875	-1.132625	-0.676875	-0.696	-0.001857143	0.355	0.0585	0.129625	-0.859875	-1.07525	-1.542375	-0.448375	-1.344125	-1.4275	0.582125	0.0285	-1.119875	-2.94525	-0.64325	-0.223875	-0.71	-0.152875
STCH	0.928	-0.0578	-0.601	0.0334	-0.0431	0.7826	-0.3297	-0.946	-0.0965	-0.627	0.3137	-0.1925	0.3388	-1.0085	-0.0323	-0.8933	0.3235	0.0203	-0.8456	-0.8752	-0.3803	-1.2443	-0.231	-0.4743	-1.9242	-0.3291	-1.3297	-0.4161	-0.7097	-0.0183	-0.7004	0.8013	0.6982	-1.207	-1.1912	-0.1117	-0.427	0.9981	0.1978	0.1399	-0.3043	-0.5801	-0.327	0.7689	-1.9662	-0.5776	0.416	-0.9761	-0.7505
WIBG	0.77	-0.388	0.6265	-0.06475	1.09825	0.47275	1.16875	0.353	1	-0.09625	0.429	-0.05125	0.7025	-0.5255	0.024	0.66725	0.24825	-0.1685	0.14575	0.467	0.44675	0.722	0.19725	0.583	0.20925	0.75925	0.58725	0.5385	-0.306	0.519	0.58175	0.7475	0.51125	-0.08975	0.05175	1.20075	-0.50025	0.55975	-0.95975	0.40475	-0.25125	0.737	0.14475	0.83325	-0.18975	0.3745	-0.402	0.3375	0.00525
LOC283871	-1.297	-0.9715	-0.830333333	-1.239833333	-1.093666667	-0.8165	0.319333333	-0.747833333	-0.6665	-0.399166667	-0.494833333	-0.298166667	-0.705	-0.461333333	-0.346	-0.868833333	-0.454833333	-1.001833333	-0.696	-0.974833333	-0.519166667	-0.6505	-0.328666667	-0.7715	0.2335	-0.825666667	0.176333333	-0.669333333	-0.510166667	-0.874333333	-0.8335	-0.972166667	-0.626333333	-0.440166667	-0.655333333	-0.200833333	-0.559833333	-0.292	-0.535	-0.903833333	-0.585666667	-0.743666667	-0.966166667	-0.634666667	-0.095	-0.245833333	-1.1905	-0.556833333	-0.873333333
GBA2	-1.1237	-0.9692	-1.3835	-2.051	-1.3056	-2.1459	-1.6686	-1.3368	-1.7142	-1.629	-0.6706	-0.4481	-1.2952	-1.2825	-1.6652	-0.5336	-0.9497	-1.2469	-0.7095	-1.129	-1.0749	-0.5083	-1.0941	-0.813	-0.7622	-1.1945	-0.8356	-1.0064	-0.8761	-1.2459	-0.9428	-0.7253	-0.7349	-1.3367	-1.0549	-0.4488	-1.5845	-1.4417	-1.8729	-1.5033	-1.6295	-1.4091	-1.0971	-2.1375	-0.750555556	-1.8442	-1.8187	-1.9833	-1.8811
NDUFB3	0.399	0.02425	-0.34875	-0.596	0.5295	0.7825	0.66475	0.2745	-0.00825	0.80925	1.03725	0.52275	0.58225	1.50975	1.25075	0.152	-0.0145	-0.18925	1.25575	0.074	-0.4325	-0.599	-0.09575	0.30725	-0.18225	-0.413	0.3475	0.431	-0.52325	0.5355	0.23525	0.32625	-0.92275	0.88525	0.03375	-0.4475	0.49475	0.97975	0.97575	-0.07575	0.28125	1.43375	-0.794	0.3815	0.6145	-0.44	-0.6495	1.486	0.45575
HSD17B13	-0.12025	-0.5775	-0.103	0.08225	-0.21825	-0.22875	1.694	-0.67275	-0.2145	-0.09875	-0.21375	3.84625	-0.54825	-0.2295	-0.041	-0.75125	0.4755	-0.493	-0.5815	0.1195	-0.31875	-0.60125	-0.60675	1.02475	0.085	1.846	-0.4985	-0.2065	-0.6765	0.12875	0.489	-0.3	1.00925	0.048	-0.1675	-0.01175	2.66875	-0.03275	-0.482333333	1.00875	-0.31375	-0.22425	-0.402	0.54475	-0.04325	3.615	0.75625	-0.173	0.0865
GRIN3A	1.084666667	0.8398	1.48	1.265	1.572	1.985333333	0.8685	0.573666667	1.739	4.148833333	0.245	2.172	1.904666667	0.668166667	0.4924	2.251666667	1.1835	0.940833333	0.2655	2.608	0.623333333	0.196833333	0.429	1.309	0.302833333	1.407333333	1.380333333	2.018	0.2435	1.509833333	0.1595	1.721833333	0.590666667	0.400666667	1.179833333	1.028833333	0.5465	1.797833333	1.719666667	1.7095	2.48	1.4125	1.820833333	0.566833333	0.21125	0.919	0.349166667	0.556	0.5275
FMNL1	-0.702833333	-0.796333333	-0.951166667	-0.821833333	-0.410166667	-1.523	-1.580833333	-1.312166667	-1.597833333	-2.187166667	-1.447833333	-0.260833333	-1.359833333	-1.666	-1.7965	-0.427	-0.5995	-1.274333333	-2.062666667	0.449166667	-0.420166667	-1.901833333	-0.410833333	-0.851833333	-1.227666667	-0.372333333	-0.267	0.607	-1.406833333	0.4095	-0.644	1.062666667	0.899666667	-0.192333333	-0.036333333	0.286666667	-2.068	-1.008333333	-1.760333333	-0.3255	-0.706	-0.903333333	-0.895166667	-2.178	-1.9214	-2.655166667	-1.5225	-2.094666667	-1.742
7-Sep	0.5346	0.2926	0.7055	0.8917	-0.2695	-0.0114	-0.4326	-0.15	0.4998	-0.6392	-0.2059	-0.342	-0.2683	0.2546	0.0534	-0.1707	-0.2877	0.1092	-0.368	-0.3542	-1.0177	-0.4822	0.589	-0.896	-0.3055	-0.6563	-1.4568	-0.4695	-0.3583	-0.2737	0.1743	-0.5703	-0.3625	0.2245	-0.4805	-0.1167	0.2243	-0.1315	0.5181	0.1672	0.0238	-1.4164	-0.2251	-0.3111	-1.2513	-0.7832	1.3082	-0.4695	-0.1495
GNLY	4.5055	3.561	5.4865	2.8025	5.5915	6.021	4.324	3.5695	5.395	5.941	3.524	4.8385	5.8585	3.999	3.166	5.3065	4.334	4.4645	1.548	4.7535	2.678	4.723	3.67	3.8575	2.7625	3.8955	5.0145	5.947	2.3785	3.6145	4.6585	5.9965	3.4325	4.363	3.257	2.1935	3.707	3.1265	4.5755	5.1275	4.7905	3.5275	3.7365	3.872	2.9245	2.521	2.512	2.8105	3.044
GRAMD1C	1.000166667	0.474833333	2.052	2.897666667	1.9485	1.1035	2.248	2.2335	-0.226833333	-0.088166667	0.8055	2.271333333	1.429	1.767833333	0.777333333	1.675833333	0.543833333	-0.9565	-0.8215	0.527	0.8705	2.029166667	-0.099833333	1.2165	0.375333333	1.7195	0.6395	1.198	0.529666667	1.318833333	1.14	1.720166667	0.5645	-0.398333333	0.665	1.3425	0.4345	1.7205	1.0345	0.927833333	1.392666667	2.55	0.51	1.521333333	1.890166667	-0.316166667	0.332333333	0.441	0.8565
ZNF165	-0.474	-0.55275	-1.58075	0.17825	0.2445	-1.11725	-0.10825	0.161	-0.76025	-0.1045	0.215	-0.525	-1.1115	-1.574	-0.981	0.76875	-0.1145	0.237	-1.837	0.5425	-0.28125	0.979	1.1615	0.817	0.39475	1.88675	-0.942	-0.405	0.27325	-0.00325	0.80975	-0.19875	0.39825	-1.67125	0.26925	0.28525	0.641	0.29275	3.88075	-0.19975	-2.37025	0.76475	-0.80475	1.2675	0.035	-0.11675	-0.72425	0.03675	-0.9565
USP38	-0.31025	0.32575	0.53225	0.76325	0.43	0.33175	-0.06225	-0.1155	0.31475	1.63725	-0.5635	1.461	0.13275	0.02625	-0.27325	0.3365	0.4995	0.16275	0.119	0.628	-0.0855	0.69825	0.0695	-0.2355	-0.43375	-0.6095	-0.045	0.784	-0.346	0.22425	1.01725	0.39575	0.338	0.44225	0.95725	1.03475	0.69025	0.55375	0.762	1.0005	-0.32025	0.719	0.2435	-0.1735	-0.3255	-0.30325	-0.3105	0.024	0.98475
FAM83A	2.0595	1.334	-2.659333333	-2.897166667	-3.257166667	0.6595	1.203833333	1.104166667	0.652333333	-4.5045	-2.007	0.582333333	1.239166667	-1.811833333	-0.892	1.3485	-2.854666667	-1.658833333	-0.898333333	-3.252333333	-0.708333333	2.997333333	3.187666667	2.5775	-0.702666667	-0.999833333	-1.839166667	1.469333333	1.183833333	0.660333333	0.662833333	-0.218833333	0.668833333	-1.387666667	-0.691666667	2.798166667	-1.770333333	-0.225166667	0.676833333	2.151666667	-2.293	-2.034666667	-1.904	-0.055666667	-0.583666667	-1.552833333	-3.142166667	-1.4635	0.433666667
C14orf24	0.587	0.430916667	0.813583333	0.500583333	0.094166667	0.923166667	-0.004833333	0.032833333	0.728083333	0.117166667	0.3105	0.201	0.271916667	-0.720083333	0.051916667	0.532083333	0.236583333	0.494833333	-0.37425	0.387333333	-0.074333333	0.342916667	0.8395	0.489916667	-0.345083333	-0.0975	-0.0575	-0.165583333	0.455	0.66525	0.82275	0.389	0.634083333	0.7625	0.348833333	2.712583333	0.99725	1.64725	0.847416667	0.757166667	-0.023666667	-0.411	0.987583333	0.374583333	-0.7122	-0.481583333	0.877416667	-0.010666667	0.1915
ARMCX3	0.4945	0.39525	0.57325	-0.19975	-0.367625	0.02275	1.296875	0.7655	0.8695	1.029	-0.333875	0.070625	-0.6075	0.450875	-0.124125	-0.525625	0.69725	0.721875	0.26	0.331	0.88625	0.520875	0.06275	0.03175	-0.70325	0.66125	-0.427625	0.50775	-0.110125	0.8695	0.2925	0.409	0.873	-0.23525	0.519875	0.04	-0.270625	1.168625	0.750125	0.630625	-0.087625	1.113875	-0.465	-0.03475	-0.44125	-0.6875	1.438	0.419625	0.760375
ARHGDIB	0.1065	-0.5635	-0.224333333	0.121	-0.1445	-0.3345	-0.600833333	0.049	-0.351333333	0.232166667	-0.334	-0.285833333	-0.649333333	-1.317833333	-0.950666667	0.798	-0.8405	-1.379333333	-2.351666667	0.841333333	-0.186666667	-0.9755	-0.231	-0.892666667	-1.1335	0.372166667	-0.413333333	1.5685	-1.916	1.093666667	0.294666667	1.119666667	1.103166667	-0.241166667	0.559666667	0.4135	-0.913166667	0.425666667	0.038333333	1.2515	0.241666667	-1.175	-0.4085	-0.174666667	-0.784666667	-1.875	-0.260666667	-1.4955	-0.643
AK1	-0.31825	-0.3675	-0.532	-1.07	0.109	-0.371375	0.153875	-0.263125	-0.708125	-0.735	-0.132	-1.414	-0.23225	-0.664125	-0.469375	-0.70775	-0.491	-0.371625	-1.030125	-0.296625	-0.448	-1.4025	-0.462	-0.261375	-0.270875	-0.91125	-0.857375	0.713875	-0.427125	0.46475	0.732	0.107375	-1.029625	-0.285125	0.434625	0.60775	-0.083875	0.661125	0.547625	0.121875	-0.579625	-0.301125	-0.912125	-1.000125	-0.13675	-0.810375	0.012	-0.229375	-0.589125
KIAA1045	0.625	0.74075	2.093	1.7915	2.39725	-0.871333333	0.83475	1.18075	0.328	0.43875	0.0665	0.744	-0.368	0.35575	-0.102	-0.0455	0.4165	0.13975	-0.0635	3.2835	2.1555	-1.047	0.99775	-0.12775	0.603	0.2445	-0.001	0.4685	0.322	0.32675	0.91775	0.07025	0.59625	1.40525	0.4155	-0.2555	-0.57	0.21025	1.23925	0.3595	0.2135	2.796	3.088	0.2095	0.308	0.03375	2.75575	-0.1595	0.585
DNAJB13	0.1065	-0.045833333	0.082333333	0.337333333	0.066	-0.462333333	0.207166667	0.1405	0.0155	0.279833333	0.256166667	0.511333333	0.583333333	0.493333333	0.6035	0.024333333	-0.286333333	-0.329166667	-0.170833333	-0.1395	-0.212166667	-0.323166667	-0.032833333	0.048166667	0.017333333	0.226333333	0.273666667	0.244166667	0.0875	0.9525	-0.0625	1.236666667	0.7705	0.171833333	-0.401833333	0.450166667	1.21	1.192166667	0.590166667	0.707666667	0.388166667	0.075166667	-0.172166667	0.527166667	0.081166667	0.3695	0.298666667	0.231166667	0.838333333
NEU2	0.1225	0.705	0.0525	0.4575	0.089	0.3815	-0.2065	-0.0745	0.4885	1.5775	0.371	-0.0205	0.986	0.074	0.4815	0.2085	0.443	0.5265	0.424	-0.299	0.2265	0.7235	0.2895	0.071	0.1855	0.535	0.0965	0.392	0.803	0.3835	0.4925	0.991	0.941	0.6185	0.274	0.775	0.861	0.6065	0.1175	0.1205	0.6685	0.698	0.78	-0.0025	-0.0855	0.35	0.522	0.3035	0.5385
HIST1H4B	-0.378	-0.688166667	0.064	-0.298666667	2.312833333	1.601	0.7805	0.813666667	0.5075	-0.517666667	-0.864	-0.473333333	0.803666667	0.5835	0.708166667	-1.008166667	-1.354333333	-0.471833333	0.036	-0.459166667	-0.955	-1.875166667	-0.516666667	0.741666667	-1.520833333	0.062333333	-1.304166667	-0.439666667	-0.708666667	-0.892333333	-1.450166667	0.792	-0.876166667	-0.468	-0.539	-0.986333333	-0.934666667	-0.466833333	-0.356666667	-0.8295	-0.271666667	-1.074166667	0.558	0.946	-0.497833333	0.437333333	-1.143	0.29	-0.155166667
FAM20B	-0.3207	0.1883	1.1813	-0.3622	-0.1368	1.5087	0.6611	0.3987	2.1102	0.7976	0.0075	0.3914	-0.2259	-0.3316	0.3251	0.0384	0.5947	0.3469	0.9824	-0.3274	0.725	-0.1213	-0.3836	0.1938	0.4416	-0.0794	0.258	0.1279	0.2625	-0.7506	-0.3273	-0.8601	-0.1643	1.2258	0.1743	-0.228	0.3863	-0.6103	1.1834	-0.6243	1.001	0.7222	-0.4279	0.7785	-0.4355	0.6343	-0.0258	0.3661	-0.5865
HES2	2.388714286	2.148214286	1.512142857	0.280642857	0.865928571	1.684857143	2.102214286	2.214357143	1.549857143	1.342642857	2.028642857	2.298071429	3.1535	1.486857143	1.6705	2.314357143	0.6765	1.2255	1.413214286	2.575214286	1.535214286	1.130357143	2.300142857	2.924571429	2.941714286	2.2995	1.065714286	1.399928571	2.718928571	2.028857143	1.727071429	0.266928571	1.747642857	2.8935	1.381785714	0.5295	0.011071429	-0.228	2.709	1.624857143	0.853071429	1.109571429	1.7675	2.897642857	1.561307692	2.283071429	0.472857143	0.9845	2.171
FAM73B	-0.7564	-0.0861	-0.6102	-1.3294	-0.9398	-1.1344	-0.3816	-0.6575	-0.9685	-0.7453	-0.5065	-0.4395	-0.7968	-0.1844	-0.4685	-0.5039	-0.5901	-0.6373	-1.1792	-0.5453	-0.9177	-0.2228	-0.562	-0.3576	0.1859	-0.4121	-0.5366	-0.1539	-0.7809	-0.532	-0.8368	-0.4505	-0.1692	-0.7773	-0.672	-0.3726	-0.7134	-0.5146	-0.9636	-0.6209	-0.2354	-0.2011	-0.8832	-1.0068	-0.1235	-0.4425	-0.8242	-0.4987	-0.9218
LOC388381	-0.30575	-0.18	-0.5115	0.42625	0.00925	-0.715	0.00925	-0.83725	0.023	-0.1285	0.109333333	-0.52	-0.1405	-0.14125	0.21725	-0.54075	-0.46425	-0.34425	-0.3675	0.00125	-0.083	0.051	-0.1105	0.8505	-0.294	0.275	0.05025	-0.351	-0.24675	0.16475	-0.2675	-0.438	-0.39925	-0.06225	-0.007	-0.0855	-0.00225	0.04225	-1.20325	-0.415	-0.086	-0.669666667	-0.31525	1.086	-1.3685	-0.4725	-0.9115	0.35075	0.24725
INTS7	0.339545455	0.220363636	-0.140363636	-0.974727273	0.009818182	0.644090909	-0.312909091	0.238545455	0.566636364	0.557363636	-0.728181818	0.057363636	0.266454545	-0.350181818	-0.600818182	0.108636364	-0.03	-0.162909091	0.246454545	-0.328636364	-0.156909091	-0.865818182	0.373	-0.037909091	-0.051909091	-0.950454545	-0.120636364	0.088818182	-0.144181818	-0.695181818	-0.777	-1.033636364	-0.077727273	0.396818182	-0.480909091	-0.478181818	-0.84	0.018727273	-0.164727273	-0.576727273	0.424727273	-1.668727273	-0.495818182	0.794727273	-0.380909091	-0.329818182	-0.127272727	0.356272727	-0.402090909
AMPH	-0.5635	-0.233	-0.585	0.3845	-0.80175	-0.334	-0.379	-0.16375	-0.70325	-0.63975	0.6785	2.65975	2.892	0.15075	0.371666667	-0.43975	-0.06825	-0.09225	-0.5155	0.007	-0.298	-0.70075	1.15925	-0.48225	0.41325	0.22425	-0.1685	0.15	-0.33975	0.57325	0.07025	-0.45025	0.92075	0.07275	-0.34275	-0.344	0.1035	1.43	-0.22	1.97875	0.568	-0.514	0.92775	0.355	-0.901666667	-0.12625	3.078	-0.0825	0.183
ZNF775	-0.003125	-0.234625	-0.079	0.026125	0.459	0.477	0.08775	-0.28425	-0.01775	-0.351875	-0.1425	-0.165625	-0.259875	1.189625	-0.11675	-0.286	-0.532625	-0.333125	0.218375	-0.14825	-0.09425	-0.201875	0.53225	0.572125	0.658	0.45625	0.195625	0.349	0.225625	0.0815	-0.844125	0.74925	-0.909375	-0.418125	-0.293125	-0.9015	-0.46175	-0.116	-1.01525	-0.332875	0.044	-0.603	-0.264625	-0.603875	-0.2455	-0.431875	0.195625	0.119375	-0.052
UCKL1	-0.208833333	-0.261833333	-0.552833333	-0.8765	-0.427833333	-0.732666667	-0.250666667	0.202833333	-0.6385	-1.070333333	0.113833333	0.091166667	0.413166667	0.276	-0.227333333	-0.315	-0.1345	-0.272666667	-0.5565	-0.511166667	0.073	0.406333333	0.149833333	0.1795	-0.065	0.0355	0.443666667	0.026666667	-0.3995	-0.633666667	0.036	-0.241666667	0.181833333	-0.016	-0.827166667	-0.476166667	-0.660833333	-0.677166667	-0.7785	-0.4305	0.237166667	-0.122666667	-0.904	-0.692	-0.238333333	-0.611833333	-1.105666667	-0.166666667	-1.116333333
C10orf97	0.928	0.58225	0.45525	0.23425	0.72125	-0.1335	0.533	0.2295	0.649	0.61775	-0.10525	0.637	-0.10325	-0.419	0.34675	0.31525	-0.2655	-0.8425	0.0335	0.289	0.17825	0.6675	-0.6615	-0.572	0.03925	-1.20875	0.0255	-0.60675	0.43075	-0.61175	-0.0475	-0.633	-0.311	-0.584	-0.59175	-0.94075	-0.2545	0.55275	0.541	0.2465	-0.1245	-0.9825	0.6935	0.97175	-1.3825	0.66125	0.0935	0.18775	0.0675
C1orf161	2.7495	2.45475	0.56025	-0.34725	0.6415	0.40375	3.2415	1.395	1.83875	2.3525	-0.199	1.2665	-0.1865	0.19175	0.84675	0.39525	0.053	0.55075	0.263	-0.356	0.15825	0.35675	1.25125	0.38825	1.77475	0.4355	0.43975	-0.08675	0.13975	1.035	0.2915	-0.23425	1.1465	0.12675	0.00625	-0.04825	1.0905	0.17575	2.16175	-0.069	0.35775	0.083	-0.6185	0.27475	-0.46	0.49625	0.59975	0.27725	0.3975
ALDH1L1	-0.20475	-1.40225	-0.814	-0.68575	0.55	-0.29275	-0.3605	2.05325	-0.711	-1.6905	-0.0465	-1.2545	0.76125	-0.401	-0.49825	1.82725	4.56975	1.966	-1.064	0.6995	-0.74925	4.097	0.90175	-1.243	0.77875	-0.2355	-0.357	-1.28575	-0.59975	0.93225	0.456	1.652	1.21025	-0.51175	0.46425	0.9985	0.40275	-0.7955	-1.079	1.7005	0.10725	0.69875	0.98675	0.615	0.83275	-0.51575	-0.339	1.37775	-0.246
FLJ39378	-0.683625	-0.404625	-0.212625	-0.31525	-0.82325	-0.601375	-0.53525	-0.027375	-0.306	0.3	-0.515714286	-0.46175	-0.42325	-0.543625	-0.955875	0.05525	0.408875	-0.442125	-0.03725	0.0035	-0.33025	0.07	0.08075	0.306625	-0.211	-0.602125	0.050375	0.029875	-0.386875	0.055125	-0.295	-0.1935	-0.48025	-0.2225	-0.051125	-0.503625	-0.50425	-0.74575	-0.88375	-0.453375	-0.3025	0.210125	-0.394125	-0.174875	-1.102714286	-0.303	-0.2285	-0.188125	-0.415375
SLC23A1	-3.143	-2.8195	-3.275	-1.412	-0.2375	-3.362	-3.2015	-2.3665	-3.6265	-3.4245	-2.4925	-2.208	-2.809	-0.9475	-0.673	-1.4735	-0.927	-2.242	-2.244	-1.8145	-1.7575	-1.609	-1.6995	-1.947	-1.9535	-1.053	-1.3195	-1.5115	-1.5415	-1.0575	-1.727	-0.01	-1.483	-1.3565	-1.925	-1.0125	-1.421	-2.268	-3.008	-0.8005	-1.1875	-2.336	-2.012	-1.1785	-0.108	-1.616	-1.5755	-0.657	-1.292
RBM4B	-0.42825	-0.278	-0.20325	0.13225	-0.06875	-0.24825	-0.331	-0.2965	-0.004	0.4745	-1.23575	0.423	0.52775	-1.1385	-0.6935	0.205	0.3355	0.3695	0.24975	-0.8575	-0.33	-0.02075	0.094	-0.149	0.06225	0.254	-0.28125	-0.24075	-1.013	-0.37675	-0.111	-0.7345	0.30675	0.0595	-0.269	-0.2305	-0.5255	-0.27075	0.4425	-0.681	-0.434	-0.43275	-0.815	0.08425	-1.66675	-0.0185	-0.1695	-0.37125	-0.6285
THAP4	0.111666667	0.074333333	0.182333333	-0.558666667	-0.2165	0.111	0.054666667	0.3385	0.085833333	-0.3855	-0.841833333	0.473666667	-0.382166667	-0.326833333	-0.250833333	0.316833333	0.6145	1.026	-0.137	-0.111333333	0.489166667	0.935666667	0.024666667	1.116	0.8145	0.147	0.8415	0.181166667	0.312833333	-0.139666667	0.41	0.307166667	0.0815	0.764	-0.154666667	1.361333333	-0.450166667	-0.0065	-0.265	-0.067166667	0.198833333	-0.256833333	0.021833333	0.281833333	-0.099666667	0.2015	-0.546166667	-0.1905	0.1355
OGFRL1	1.2045	1.834	0.91125	1.0925	2.84875	0.9735	0.50775	1.3205	0.43675	0.76025	1.554	-0.36775	0.4315	-0.1125	1.1435	0.57325	1.149	0.26225	1.31075	2.33125	0.66525	-1.27325	-0.41075	1.53725	0.2565	0.408	0.33625	1.0565	1.47975	1.28925	0.02075	0.4405	0.1955	1.64325	0.08575	-0.2095	0.48475	-0.0125	1.095	0.64775	0.947	0.5375	1.00225	0.6805	1.68075	0.254	0.25125	0.58125	0.9175
KIAA0831	0.619	-0.401	0.1865	0.306	-0.195	0.42975	0.21775	0.69275	0.297125	0.66225	0.067	0.451875	0.6405	-0.86775	-0.244125	0.50025	-0.359375	-0.24	0.508875	0.370375	-0.066	0.801875	0.90375	1.013375	-0.137625	0.7765	-0.452875	-0.4425	-0.14125	0.257125	0.38975	0.04625	-0.003375	-0.1585	-0.09	1.13075	-0.06325	0.534125	0.52875	0.15275	-0.075125	0.012	0.48725	0.2525	0.520428571	0.441125	-0.29675	-0.4145	-0.5075
PPP1R15A	0.353166667	-0.503166667	-1.060166667	-1.240333333	-1.5885	-0.592166667	-0.823333333	-0.538833333	-0.3335	-2.203166667	-0.149	-0.817333333	-0.436166667	-1.021166667	-1.518833333	-0.256333333	-0.722	-0.766666667	-1.026833333	-0.395666667	-0.998833333	-0.555166667	0.603666667	-0.799166667	-0.244833333	0.586166667	-0.191166667	1.317666667	-0.267333333	-0.394833333	0.427833333	-0.053833333	0.8425	0.110333333	0.171333333	-0.508833333	-0.543166667	-1.221833333	-2.293333333	-0.814	-0.137333333	-0.0085	-0.440666667	-1.237666667	-1.9575	-1.609166667	-0.592166667	-1.294833333	-1.482666667
C1orf96	0.479714286	-0.286	-0.185357143	-0.034857143	-0.014857143	0.514642857	0.047642857	0.013357143	0.671928571	1.089285714	-0.893142857	1.050785714	0.434142857	0.452285714	-0.591857143	-0.198785714	0.009571429	0.476071429	0.332928571	0.0155	0.056928571	-0.616642857	0.302214286	0.155285714	0.271285714	-0.452428571	0.213214286	-0.0085	-0.051785714	-0.263	-0.7735	-0.458928571	-0.6095	0.597	0.015357143	-0.844428571	0.259857143	-0.1845	0.494071429	-0.144642857	0.543785714	-0.976428571	-0.276928571	-0.042142857	-0.417666667	-0.411714286	0.075214286	-0.050928571	-0.293214286
C12orf11	-0.476	-0.97225	-0.81125	-0.602	-1.03975	-0.525	-0.1175	-0.755	-0.23925	-1.028	0.5755	0.32525	0.147	0.00525	-1.454	-1.2805	-0.74825	-0.23075	-0.56575	-1.40225	-0.338	-1.4915	-0.25425	-1.288	-2.28925	-0.82925	0.56625	-0.85775	-0.5495	-1.07925	-1.584	-2.198	0.61775	-0.40025	-2.30775	-0.99775	0.85075	-0.62375	-0.5415	-1.706	0.53575	-0.642	-0.37	-1.28375	0.0935	-0.1105	-0.20575	-1.026	-1.406
BMF	-0.115125	0.012875	0.420375	0.90525	1.0275	-0.0835	-0.13625	0.493625	-0.27675	-0.308125	-0.1095	-0.104625	0.25	0.015	-0.527375	0.6725	-0.153125	-1.328875	-0.698	1.3785	0.353125	0.36375	0.50875	-0.55925	-0.418875	1.76075	1.18475	0.422875	-0.47625	1.318125	0.19525	1.62125	0.978125	0.776125	1.029875	1.36325	-0.165	1.021	0.651125	1.036	0.26975	-0.2155	-0.008125	-0.077	0.029625	-0.247625	0.895375	-0.468375	0.719
MAN1A1	-0.617375	-0.59975	-1.681375	-1.257125	-2.169857143	-1.77075	-1.917	-1.119125	-0.89725	0.19975	-1.146375	-0.978125	-1.95675	-1.4745	-1.336125	-0.49375	-0.7745	-1.5515	-0.373875	-0.011875	-0.41075	-0.742375	-1.137625	-0.063125	-1.171625	-1.36775	-1.145375	-1.36825	-2.02575	-0.148625	-0.832375	-0.029875	-0.4095	-1.266125	0.6615	-0.677125	-0.578125	0.461125	-0.571125	0.4805	-1.04625	-2.1375	-0.755375	-1.654125	-2.17125	-2.21125	0.05775	-1.915125	-1.058
KIAA1600	0.1775	0.672333333	1.036333333	1.297166667	0.247333333	0.080666667	-0.465166667	0.352166667	0.703666667	-0.260333333	-0.471166667	0.529166667	0.216666667	0.311833333	0.458333333	0.778333333	0.504	-0.071833333	0.459	0.503	-0.090333333	0.218666667	0.233333333	-0.085833333	-0.716666667	-0.510333333	-0.241666667	0.358	-0.386333333	0.466666667	0.424	0.517166667	0.484	0.066166667	0.415333333	0.1945	0.316833333	0.326333333	-0.008166667	0.656833333	0.266666667	0.119333333	0.197666667	0.404666667	-1.327333333	-0.177833333	0.235166667	-0.079833333	0.621833333
NLGN4X	0.1865	-0.99425	1.232	2.07175	-2.32325	-1.27775	-1.87675	-2.26275	-2.06925	4.518	-1.1035	-1.37825	-0.01075	-0.619	0.92425	-0.2345	-0.8075	4.31675	-1.95375	-1.16475	-0.72775	2.1925	-0.40175	-1.88625	1.47375	-1.89875	-2.341	2.16625	-0.7335	-0.7475	0.173	-0.8015	0.369	-0.397	-0.338	-0.38075	-1.697	-0.87975	-1.34075	-0.27875	0.91525	-2.0915	-1.259	-0.58425	-1.14275	-2.20925	3.116	-0.88925	-2.04025
ALOX12	1.671666667	3.427666667	0.915	-1.148166667	0.6805	2.421333333	3.9195	1.641	0.963666667	0.507333333	1.616333333	2.856	1.745	1.854833333	0.812666667	0.474	-0.922333333	0.8805	0.335833333	2.288	0.607666667	2.717	-0.154666667	-0.057833333	4.430166667	0.597833333	3.069166667	4.402	4.047	0.239666667	0.209166667	-0.383333333	-0.104333333	5.084666667	-0.287333333	-0.3835	0.8265	-0.621	0.941666667	-0.4405	-0.052666667	-0.237333333	3.160333333	-0.291666667	-0.226	3.223	1.029	1.135666667	0.766666667
RB1CC1	0.5214	0.5451	0.9122	0.8281	0.6439	0.6039	0.2816	0.0945	0.1673	0.6995	-0.76875	0.8479	0.3565	0.3016	0.0359	0.2606	0.5333	0.2825	1.1482	0.1142	0.4444	0.0119	0.5924	0.8264	-0.7174	0.6368	0.8586	0.3176	-0.1766	0.4501	0.5489	0.0066	0.044	0.3329	0.4239	0.1961	-0.2243	-0.2956	0.6968	0.2424	-0.5639	0.9106	0.876	-0.1061	1.2357	0.5794	-0.247	0.2147	0.7315
NEIL2	-0.6672	1.0659	0.4724	1.108	-0.1637	0.7446	-0.4289	0.2177	-0.0628	-0.2026	0.3907	-0.5798	0.6209	-0.7969	0.0056	-0.598	1.1765	0.7465	0.3524	-0.4454	0.5666	0.1678	0.1569	-0.1448	-0.3544	-0.1442	-0.4491	0.6482	1.4512	-0.1036	-0.0965	-0.1366	0.5912	0.2259	-0.3432	0.413	-0.5482	0.0553	-0.3197	0.4527	-0.0295	-0.0433	-0.1441	0.2819	0.6319	0.2666	0.6752	0.5363	-0.4179
EIF4E	0.473681818	-0.068409091	0.472454545	0.3555	0.813545455	0.6295	0.581772727	0.794	0.5215	1.538	0.67965	0.902863636	1.248272727	-0.216590909	0.3435	-0.181227273	0.013090909	0.106318182	0.277681818	0.190181818	-0.468318182	0.114954545	0.179954545	-0.013954545	0.217863636	-0.419636364	0.1905	0.677772727	0.339909091	-0.229954545	0.2065	-0.575272727	0.438454545	-0.162545455	0.043363636	0.578727273	0.792909091	0.863181818	0.306681818	0.232636364	0.324666667	0.411681818	-0.195090909	0.165409091	0.390095238	0.086727273	0.079727273	-0.047	0.370772727
ABHD5	-0.013	0.2595	-0.1315	-0.62625	-0.60825	1.2645	0.93025	0.0615	0.8135	0.76525	-0.09475	2.26625	0.88625	-0.462	0.05375	0.5315	-0.37175	-0.07875	-0.0235	0.79325	0.177	-0.0085	0.06925	0.11975	0.07825	1.02075	-0.73225	-0.48675	-0.20875	0.10625	-0.42775	-1.01	-0.00425	-0.585	0.52025	0.54775	0.54775	0.165	1.0455	0.47075	0.078	-0.06025	0.10275	0.63925	0.05975	-0.15975	-0.60475	-0.4265	-0.924
EXOC4	-0.409166667	0.085666667	-0.165833333	0.726	-0.020333333	0.163666667	0.171	0.155333333	-0.113333333	-0.604833333	-0.056666667	0.422166667	-0.444166667	-0.296666667	-0.656333333	-0.558333333	0.221833333	-0.525	0.358666667	0.251333333	-0.017833333	0.530833333	-0.427166667	-0.361333333	-0.399166667	-0.469833333	0.105666667	0.143333333	-0.617833333	-0.066666667	0.6085	-0.265666667	-0.096666667	0.019333333	-0.154	0.087166667	-0.432833333	-0.73	-0.472666667	0.1335	0.267	0.039166667	-0.216666667	-0.181833333	-0.907	0.228166667	-1.670166667	-0.032166667	-0.021666667
CIP29	1.061833333	-0.306	0.299833333	-0.4785	1.454833333	0.318166667	0.714666667	0.6755	0.801833333	0.873833333	0.462166667	0.371333333	0.631333333	-0.396	-0.234333333	-0.019666667	-0.1105	-0.317166667	-0.287333333	-0.020833333	-0.0785	0.28	0.748	-0.1505	-0.314166667	0.667333333	0.687	0.249	0.433333333	0.404166667	-0.4025	-0.011	0.521333333	-0.611333333	-0.018166667	1.082	-0.035833333	1.085333333	-0.387166667	0.177	0.243833333	0.122166667	-0.144333333	0.479	-0.782333333	-0.336166667	0.4115	-0.235833333	0.016
BATF2	2.423	0.96175	1.02625	0.7205	1.4235	0.993	0.36275	0.199	2.396	1.63325	0.48075	1.26475	2.7795	1.52225	0.05475	4.51825	1.876	0.74925	-0.96175	2.305	-0.2005	-1.18425	0.65825	0.201	-0.26375	0.46725	2.6775	2.972	1.374	2.3395	1.54925	3.2695	0.691	0.4795	1.15275	2.46375	0.19225	1.79	1.25725	1.8395	1.77475	1.857	2.1655	2.4945	0.8785	0.29175	0.16075	1.00725	0.417
SLC29A4	-0.649875	-0.2015	-0.359125	-1.01325	-0.465	-0.80975	0.040875	-0.68925	-0.682625	-0.883625	-0.343625	-0.8595	-0.011125	-0.206125	-0.2515	-1.32675	-0.988125	0.30125	0.208625	0.0925	-0.258625	-0.82925	-0.67825	-0.2965	-0.456125	-0.382875	-0.547375	-0.348875	-0.384625	-0.6825	-0.64	0.3095	-0.553	2.510625	-0.6585	0.676625	-0.456875	0.47875	-0.538875	-0.479375	-0.007	-0.398875	-0.348875	-0.81125	-0.512625	0.11925	-0.092125	-0.34025	0.044375
HTR4	0.61275	0.527	0.29725	0.32	0.32775	-0.8125	0.50625	0.2785	0.487	0.6205	-0.20225	0.414	0.565	0.45625	0.2145	0.747	0.198	0.1135	0.115	0.44475	0.58825	0.103	0.015	0.0805	0.2635	0.72575	0.6485	0.32175	0.439	0.81275	1.0905	1.3825	0.86025	0.47175	0.39075	0.46425	0.39275	0.5005	0.42725	0.621	0.33975	-0.1065	0.64525	0.54625	-1.56575	0.116	0.76125	0.192	0.3885
EMB	0.76775	-0.75375	-0.64525	-0.32375	0.44575	-0.68	-1.3725	-0.649	-0.30675	-0.59625	-0.26525	-0.80875	-0.2735	-1.3815	-0.9625	-0.345	-1.03075	-1.28525	-2.443	-0.0275	0.4845	-0.51925	-0.04275	0.903	-2.722	-1.1125	-0.558	0.55425	-1.87575	0.63075	-0.08075	0.95875	0.24375	-0.59325	-0.76875	1.4055	-2.0075	0.82775	-0.304	1.463	-0.5775	-1.55375	-0.17975	1.228	-0.892	-2.48475	0.43775	-1.8455	-1.0735
TRAF6	0.43225	1.116	0.8865	0.67475	1.65775	1.27275	-0.09325	1.6505	1.291	1.6625	-0.81825	0.75375	0.1895	0.5525	0.3785	1.462	0.76875	1.06775	1.119	1.00275	0.9585	1.49325	1.24675	-0.04725	1.217	-0.06525	-0.068	0.7745	2.034	0.998	1.12725	0.39325	0.8115	1.42325	0.483	0.604	1.08	0.83225	1.63975	0.64725	0.6535	0.80625	1.287	0.97425	0.224	0.67275	1.05025	0.52025	0.3915
LMNB1	-1.58425	-0.4785	-1.571	-0.90575	0.121	-1.156	0.075	-1.243	-1.41425	0.49025	-1.81775	-0.13575	-0.15675	-0.52125	-1.51175	-0.24625	-0.923	-1.4875	-1.22175	-1.2385	-1.94575	-2.76575	-2.6275	-1.03225	-0.8615	-0.154	-0.642	-1.9435	-1.35475	-1.9425	-1.85275	-0.533	-0.97075	-2.69675	-0.54	-0.50175	0.191	-0.10125	0.42875	-1.19625	-0.50075	-1.934	-0.77725	-1.314	-2.3555	-0.673	0.94875	-0.6305	-0.90525
FAM19A5	0.1555	-0.128125	-0.88075	0.604875	-0.13225	-1.096375	-0.590625	-1.323125	-0.567875	-2.31225	0.999625	-1.641875	-0.887875	-0.385875	-0.68225	-1.06675	-1.08175	-1.020125	-1.86925	-0.21075	1.014125	1.539375	-0.52225	-1.20875	-0.1745	-0.613375	-0.06375	-0.15875	-0.941625	0.810375	0.529875	0.836875	-1.394	-0.9105	-1.095625	-1.241875	-1.59275	-0.393875	-0.091125	0.081125	-0.696625	-0.52175	0.362375	-0.516125	-1.228	-1.84125	1.036125	-0.563125	0.455
SHE	0.73475	1.78575	1.351	1.61625	0.21025	0.78175	0.44425	0.81125	0.744	1.15525	-0.99375	1.17075	-0.34825	0.256	0.26725	1.6475	0.86425	2.32725	0.19825	1.83575	1.03025	-0.55875	1.0465	0.4855	1.13325	0.7225	0.4835	0.93625	0.328	2.00775	2.51275	1.58825	1.814	0.71875	2.49575	3.19175	1.107	0.95425	1.35725	2.139	0.5865	0.7655	0.92725	0.43325	0.71925	0.3665	2.63575	0.422	0.9385
PIK3C2B	-0.323	0.663	0.5495	-0.1785	-0.44475	-0.88975	-0.1195	0.55275	-0.4735	0.615	-0.194	-0.47775	0.668	-0.039	0.02425	1.8885	-0.113	-0.18675	0.177	0.9865	0.35975	2.4355	-0.33575	-0.641	1.9485	0.74025	-0.1585	0.4305	0.27575	0.737	0.81375	1.865	1.02075	0.40875	1.57025	1.278	0.1035	0.1225	-0.314	1.10625	-0.43975	0.0905	-0.4165	-0.22025	0.1725	-0.13375	0.32725	0.061	1.1855
C15orf15	0.3354	-0.4871	0.0562	-0.0615	0.4781	0.8005	-0.006	0.1929	0.908	-0.0248	0.4418	-0.3822	1.4581	-0.2161	-0.0249	-1.0643	-0.5381	-0.4375	0.4688	-0.7646	0.151	-0.3108	0.4785	-0.3146	-1.8068	-0.1651	0.1834	0.1931	-0.0812	-0.5556	-0.7463	-0.6633	0.0039	-0.9808	-0.8027	-0.3446	-0.5451	0.3178	-0.8915	-0.4346	-0.2477	-0.5777	0.1909	0.6161	0.5211	-0.1508	-0.3677	-0.0215	-0.4619
USP15	1.044	-0.1402	0.2952	-0.0882	0.3682	-0.1179	0.3271	0.4772	0.3058	-0.0514	-0.7553	0.1338	0.6849	-0.7463	0.0776	0.5504	-0.0658	-0.1834	-0.4912	0.3652	-0.2975	-0.012	-0.2632	0.1324	-0.7659	-0.3686	-0.193	-0.0458	0.0918	-0.0114	-0.0332	-0.0592	-0.1101	0.2428	0.067	0.6268	-0.2888	0.8523	-0.1912	0.4873	-0.3835	-0.4967	0.2818	-0.0063	-1.281555556	-0.6422	0.1603	0.0233	-0.0397
TCEAL2	1.37625	1.007	0.4295	3.18425	-0.9455	0.72975	2.0525	2.6955	-0.53375	-0.96525	-0.6115	-0.8485	1.26825	0.29925	-0.035	0.76125	-0.8265	-0.4055	-0.843	0.3445	-0.39575	0.361	0.186	-0.9045	1.35875	2.28325	-1.11875	0.53825	-0.1455	1.1415	2.037	1.02475	0.6195	0.158	2.1665	-0.09875	5.3425	-0.3525	4.25475	1.1635	1.27425	0.56075	0.13325	-0.1315	0.098	0.33425	5.309	0.65075	0.843
C5orf39	0.251166667	-0.501833333	-1.256833333	-1.5375	-0.414666667	0.621833333	-0.553333333	1.2235	-1.007666667	0.463833333	-0.714166667	-1.164333333	-0.346	0.712833333	-0.779666667	0.963	-1.522666667	-2.187	-1.762833333	-0.396333333	-1.453666667	-2.366	-0.953833333	1.7435	-0.7715	-0.295166667	-1.081166667	0.234666667	-0.826333333	-0.2145	-0.302333333	1.241833333	-0.7935	-0.3325	-0.376666667	-1.729666667	-0.898333333	-0.349	0.009833333	0.0595	-0.397333333	-1.3345	-0.512166667	-1.340333333	0.898	-2.262166667	2.436333333	-0.333333333	-1.020166667
PTGER2	-0.2145	-0.92675	-0.75175	-0.15275	-0.9305	-0.30825	-1.2205	-1.693	-0.90625	-0.71075	0.138	-0.54575	-1.36275	-2.02175	-1.0855	-1.00225	-1.3525	-2.21625	-2.70025	1.48025	-0.194	-1.8935	-0.7545	-1.37825	-0.331	-1.11125	-0.805	-0.03675	-2.04775	1.22975	0.073	0.1805	-0.95675	-1.53675	0.6765	-0.2475	-0.93575	0.10875	0.2395	0.72325	0.066	-1.1125	-0.12675	-0.76325	0.313	-2.15025	-0.06575	-1.13775	-0.21025
SLC31A1	0.2696875	0.104125	-0.0618125	-0.0879375	-0.6800625	-0.1376875	0.149875	-0.638875	0.4509375	0.0374375	-0.71475	-0.4068125	-0.491	-1.4948125	-0.7506875	-0.87675	-0.9573125	-0.4528125	-1.066	0.2720625	-1.156125	-1.1998125	-0.1980625	0.4208125	-1.1621875	-1.253625	-0.9018125	0.2833125	-0.6766875	-0.3041875	-1.4389375	-0.8369375	-0.813625	-1.000375	-0.4675625	-0.3239375	-0.4535	-0.546	-0.6691875	0.11375	-0.1400625	-1.2758125	-0.2799375	-0.5051875	-1.311875	-0.6334375	-0.9863125	-0.4948125	-1.054875
IFT172	-1.047	0.69425	-0.32725	0.0035	-0.713	0.362	0.136	-0.42875	-0.266	0.3585	-0.1345	0.33425	-0.4385	-0.2025	-0.088	0.21125	-0.078	-0.48125	-0.054	-0.148	-0.2965	0.63875	-1.0445	-1.23575	-0.0265	0.17225	0.50725	0.2085	0.1015	0.612	0.21525	0.95675	-0.20575	-1.0065	0.68875	-1.19475	1.04475	-0.21	-0.3745	0.04925	-0.63225	0.322	-0.96725	1.939	-0.09775	0.15275	0.486	0.22925	1.61975
ADAM29	0.28275	0.199	0.245	-0.1285	0.05475	0.267	0.3755	-0.713	-0.2495	0.26275	0.55825	0.26925	0.02	0.4725	0.5455	0.185	0.19625	0.02125	0.06	0.3985	0.343	0.162	0.4765	0.18875	0.26675	0.08325	0.24475	0.39125	0.218	0.52425	0.18725	0.164	0.3065	-0.01125	-0.13875	0.3375	0.5235	0.56475	-0.31325	0.10475	0.08975	0.00375	0.17425	0.61325	-0.486	-0.057	0.2165	0.205	0.2585
GFOD1	-0.4745	1.53275	0.882	-0.28075	-0.96125	-1.3875	-0.16	0.1215	-0.03325	1.2085	-0.76	-0.60225	-1.26275	1.10475	1.71025	0.93475	0.8985	1.44375	0.46625	1.4195	0.55225	-2.47625	1.1295	0.58625	2.28225	0.3595	-0.55325	-0.664	0.533	0.84025	1.03875	0.012	0.91225	-0.364	1.53275	-0.54975	-1.59	-2.194	2.3465	-0.894	-0.636	1.40675	0.2965	-0.513	-0.518	-0.2955	-0.0015	1.1555	0.51175
ST7L	-0.2055	0.543166667	0.788833333	0.862666667	0.61	1.412833333	0.807	0.5915	-0.377166667	0.935333333	-0.761333333	0.991833333	0.743666667	-0.365	-0.2655	0.067333333	0.068666667	-0.028	-0.035333333	0.015	0.597166667	1.173333333	-0.2945	0.8565	0.279833333	0.6375	-0.392833333	-0.610833333	-1.422	0.120333333	0.628166667	-0.184166667	0.629333333	-0.428333333	0.6045	-0.1225	-0.144833333	0.138833333	0.252	-0.244833333	-0.112333333	-0.058666667	0.017	0.500333333	-0.7465	0.621	1.402666667	0.1455	0.427666667
C15orf26	-2.57375	-2.801	-3.04625	-1.5805	-2.80275	-3.0475	-2.1225	-1.19175	-1.982	-3.54875	-2.34025	-3.5205	-1.57125	-1.85425	-1.6275	-1.70125	-2.49675	-3.1365	-1.6115	-1.7885	-2.889	-2.59425	-1.479	-2.8865	-1.9855	-0.67275	-2.88375	-1.9035	-0.90025	0.362	-2.39675	0.90075	-2.77725	-0.70575	-2.54475	-0.5405	-1.628	-2.84125	-3.02075	1.1585	-2.6965	-2.15525	-2.3075	-0.8575	-1.8265	-2.197	-1.902	0.40575	-0.39475
PKN3	-1.9415	-2.24775	-1.35	-2.43275	-1.72025	-1.87675	-1.09025	-1.85475	-1.8585	-0.99675	-1.5825	-2.4535	-1.68875	-1.6915	-1.37075	-2.06275	-1.80575	-0.99975	-2.0545	-1.81525	-1.4275	-2.18025	-1.571	-0.246	-1.51425	-1.28975	-0.37175	-0.2125	-1.58725	-1.5615	-1.8575	-1.22925	-1.1025	-1.53225	-1.7025	-1.4025	-1.885	-1.98875	-2.007	-1.7045	-1.2235	-1.21025	-1.95975	-1.84175	-1.83675	-2.3315	-1.20225	-1.1705	-1.98625
CNTD1	2.1925	-0.979333333	-0.206833333	0.276666667	0.868	0.981833333	-0.065166667	1.792166667	-0.819	-0.8068	-0.591	0.764	0.434833333	-0.116	-0.768666667	-0.170333333	-0.583666667	-0.204	-0.147833333	-0.3255	-0.26	-0.110666667	-0.281333333	0.0285	0.560166667	0.116666667	1.264333333	-0.185333333	-0.058333333	0.6065	0.694666667	0.859166667	-0.009666667	0.797833333	2.001	2.399833333	1.5865	0.1705	-0.172	1.239	-0.080833333	-0.245333333	-0.422833333	0.300166667	-0.7408	1.037833333	0.204333333	0.467	0.0665
COMMD1	1.421625	0.789125	1.48175	0.800625	0.936625	1.39975	1.1845	2.224875	1.810625	0.438	0.778375	0.40175	1.33275	0.577	1.065875	0.05825	1.164375	0.26675	0.604625	1.112625	1.375375	0.601375	1.30425	0.036	-0.33375	0.512	-0.051	0.818125	0.121125	0.933625	0.567875	0.80675	-0.09525	0.52175	0.7455	0.38175	2.43275	0.603875	1.682625	0.588	0.48425	1.267125	0.852125	1.210125	1.59125	1.332875	0.349	0.712375	0.249875
NTRK2	1.562454545	6.05725	6.53675	1.082083333	3.929416667	5.838666667	5.408833333	5.192	5.942833333	6.526333333	2.856666667	2.43575	4.787833333	5.23775	5.139833333	3.82	4.236666667	6.192833333	5.10025	5.24725	5.493666667	2.27925	1.0745	1.26425	0.732416667	2.925666667	1.119166667	0.868416667	5.837333333	1.993583333	2.606166667	1.236833333	3.328583333	4.609416667	1.098833333	0.3715	3.972416667	-0.2265	0.880666667	1.348166667	4.44	4.455166667	5.004083333	1.022833333	3.1435	4.909916667	4.284583333	4.931916667	4.34775
FOXN3	0.231625	0.71525	1.21375	1.2105	0.170375	0.554875	0.37075	1.018875	0.33125	0.162	-0.09	0.547875	-0.094875	0.735125	-0.048875	-0.004	0.838875	-0.332375	0.44625	1.18175	0.18975	0.45275	1.203375	0.798875	0.266875	1.438125	0.639	-0.29325	-0.04675	1.241375	0.96	0.840875	1.203375	-0.3585	0.745375	-0.976875	0.863375	-0.389	0.773625	0.217	0.750125	1.072125	0.600375	-0.296375	-0.821	0.322	1.17275	0.008125	1.35325
MFGE8	-0.589	-0.1582	-0.1768	0.9324	1.0854	-0.2297	-0.8254	0.1555	0.5947	-1.58	0.1315	0.0458	-0.8066	-0.9733	-0.0786	0.1375	0.4605	-0.41	-1.0022	0.0644	0.4093	-1.3876	1.4462	-1.0677	0.8051	0.6328	0.1867	0.0915	-0.6104	1.3765	0.4227	-0.3602	-0.1692	-0.1468	-0.0073	-0.3013	-2.0125	-0.512	-0.0461	-0.5464	-0.3615	0.1352	-0.585	0.0973	-0.9653	-1.428555556	-0.7574	-1.1444	0.4642
PFKFB2	0.498666667	0.5935	0.186666667	0.4435	0.164666667	0.215166667	0.374666667	1.170333333	0.085833333	1.0525	0.758	1.299	0.394333333	0.0885	0.1125	0.72	0.595833333	0.439	0.456833333	1.0315	0.722666667	0.158666667	1.198	0.7455	1.161166667	0.780333333	0.739333333	0.367333333	1.3005	0.881833333	1.236333333	0.657	0.656	0.5765	1.226666667	1.042333333	0.272833333	1.894166667	0.736	1.544166667	1.0025	0.610166667	0.333	1.1185	-0.145333333	0.298833333	0.3855	0.399333333	0.6845
TAS2R4	-0.32475	-0.408	-0.078	0.85125	-0.35725	-0.38175	-0.05475	-0.133	-0.084	-0.2655	-0.68875	0.23775	-0.385	0.1445	0.201	-0.10325	0.35125	0.08875	-0.07525	0.1085	-0.049	-0.2485	0.11475	0.5975	-0.07225	0.424	0.328	0.02475	-0.1805	0.139	0.54825	0.098	-0.236	-0.34725	0.3065	0.10425	-0.35325	0.322	-0.3135	0.2045	0.114	0.14	-0.5665	-0.224	0.2675	-0.00875	-0.1945	0.16375	0.131
ENTHD1	1.586	1.051166667	2.119166667	4.632333333	2.843833333	1.184833333	2.943833333	1.266166667	0.655166667	1.163166667	2.237	0.171	1.961	0.264333333	0.292	0.334333333	2.347	1.859333333	0.8045	2.202833333	2.336333333	-0.996666667	0.715	0.210166667	-0.402	-0.165	0.255	1.314	0.314	0.646833333	-0.556833333	0.935666667	1.0605	1.320166667	-0.4235	0.470833333	0.030333333	0.871	1.049333333	1.606666667	1.7285	0.623666667	3.753333333	2.1015	0.228666667	-0.127333333	1.1345	0.927333333	1.9215
PRMT5	-0.476	-0.789125	-1.035375	-0.621375	-1.421375	-0.204375	-0.64825	-1.046	-0.581375	-1.388375	-0.52825	-0.217125	-0.297875	-0.703125	-1.446125	-1.047	-1.092125	-0.97375	-0.749125	-1.047	-0.95575	-1.003625	0.01775	-0.2055	-1.296375	-0.368	-0.837375	-1.135875	-0.616	-1.3415	-0.861125	-1.55775	-0.68725	-1.15075	-1.639	-0.62625	-0.39925	-1.047625	-0.698	-1.489625	-0.460875	-0.959	0.127625	-1.03525	-0.334125	-0.0895	-0.589875	-1.502625	-2.0865
MGC16384	-0.94375	-1.187375	-1.7055	-0.568625	-1.208625	-2.137625	-2.422875	-1.4295	-2.11875	-0.893125	-2.783375	-1.683125	-2.107125	-0.317375	-1.312375	-0.14725	-0.51775	-1.26825	-1.720625	-0.212125	-1.205875	-1.2375	-1.906875	-1.864625	-1.03275	-0.632	0.014	-1.670875	-0.733	-0.78075	-0.299	-0.033	-1.38625	-0.990375	-0.08175	-2.014125	-1.918875	-1.350375	-0.926875	-0.756125	-1.593	-0.2765	-0.43325	-1.5225	-2.774714286	-0.65375	-1.93625	-1.030875	-0.6015
LOC442229	1.049	-0.45975	0.11425	-0.588	0.52725	1.484	1.4455	0.50225	0.91225	0.5035	0.07725	0.71575	1.111	-1.343	-0.672	0.1855	-0.066	-0.02975	0.8685	-0.37	-0.031	-0.80325	1.46025	-0.0875	0.00825	-1.436	-0.4095	0.2685	0.4915	-0.52875	-0.28575	-0.29	-0.89925	0.20375	-0.51775	0.2685	0.3935	-0.03925	1.51825	0.45775	-0.16725	-0.41525	-1.45975	-0.2275	0.3515	0.42725	-0.3105	-0.4895	-0.53675
TSKU	0.121	1.443625	1.183125	1.11175	0.52175	1.7615	0.91525	0.192125	1.6125	0.4795	1.00975	-0.12225	0.058	0.09875	1.1335	1.29075	1.9225	1.948375	1.6305	0.35725	1.355375	1.7835	1.999	0.24775	0.9555	-0.25	1.931125	2.254875	1.13375	0.786875	0.812125	0.588875	0.54	1.4425	-0.029125	0.7735	0.55625	0.51475	0.286875	0.12175	1.30975	1.05425	0.539	0.3955	0.247375	0.48275	0.258875	0.84475	0.6125
KRTCAP3	2.128375	3.132375	4.15975	2.722375	2.5165	4.52225	3.693625	3.21425	4.30625	4.2115	5.31125	-3.10375	3.858	4.347125	4.9955	4.274	3.341125	4.22475	4.225875	2.70075	4.82775	4.016875	-2.229125	3.999625	2.80525	1.99675	3.707125	3.620875	3.77175	1.562	3.101375	3.3315	2.403375	4.043375	2.727	2.8195	2.884625	3.2745	3.363875	2.866	2.854	4.4105	3.010125	5.075125	3.45275	4.211625	2.937625	3.709625	4.066375
PDLIM1	1.1596	1.3021	1.484	0.7457	0.6674	0.4043	1.362	1.0915	0.8614	1.8948	1.6382	0.8925	1.4648	0.5407	1.4827	1.5701	1.3647	1.4363	0.8581	0.1936	1.1532	2.3178	2.0378	1.5217	1.4031	0.9104	0.8873	1.457	1.4919	1.699	1.4312	0.6745	1.351	1.6359	1.2539	1.5114	1.0938	0.2648	0.7131	1.1362	0.6932	1.2024	1.3523	1.6796	1.3366	0.8099	0.1413	0.7464	1.295
KCNS2	0.74725	0.35125	0.359	1.04075	0.82825	0.72325	0.29125	0.0135	0.4645	0.24325	0.19825	0.02775	0.68575	0.15625	0.046	0.09475	0.076	-0.03175	0.171	0.3585	0.1205	0.28825	0.097	0.2165	0.59775	0.09175	0.11275	0.26425	0.26925	0.20625	0.03725	0.13575	-0.09975	-0.13025	-0.09125	0.11975	0.3955	0.245	-0.327	0.226	0.09775	0.169	0.1825	0.13725	0.2785	0.56025	0.82775	0.25325	-0.034
RNF126	-0.2315	-0.273166667	0.187666667	-0.764166667	0.869666667	-0.595333333	-0.506833333	0.3905	0.2135	0.099333333	-0.304833333	0.064666667	0.795666667	0.720166667	0.31	-0.114666667	-0.182	-0.020833333	0.1065	-0.077333333	-0.122	0.421	0.467333333	0.3135	0.8165	1.067833333	0.168333333	-0.4045	0.88	-0.283166667	0.157666667	-0.3735	0.445166667	0.089666667	-0.647333333	0.222666667	-0.56	-0.433333333	0.308333333	-0.5905	-0.060833333	-0.397666667	-0.157	-0.220333333	0.876333333	-0.3765	-0.3285	0.5935	-0.0215
CEP63	-0.58825	0.102	-0.199	-0.25975	-0.418625	-0.31075	-0.69725	0.0645	-0.02875	-0.64325	-0.730875	0.445	0.188875	-0.12275	-0.240625	-0.689125	0.359875	-0.757625	-0.93925	-0.5555	-0.540875	-0.116125	-0.476875	-0.36425	-0.102875	0.44075	0.02125	-0.17025	-1.23325	-0.30975	0.56275	-0.18625	0.0095	-1.030375	0.04375	-0.681875	0.7225	-1.031875	0.098125	-0.71475	0.174625	0.03125	-0.844875	-0.459375	-1.244375	0.3295	-1.514625	-0.547375	0.816
CLIC4	0.196	0.381875	-0.208875	1.153875	0.72075	-0.44675	-0.208625	-0.370375	-0.0855	-0.413625	0.122	-0.38775	-0.26775	-1.1165	-0.391625	-0.193	-0.08325	-0.12325	-0.218625	1.119875	-0.557875	-3.0085	-0.0055	-1.0935	-0.5455	0.31225	-1.29975	-0.3205	-0.358375	0.7585	-0.580625	0.020625	0.4225	-0.325375	0.340375	-0.277375	-0.50425	-0.19225	0.225	0.1565	-0.070625	-0.804125	0.678625	0.201125	-0.071125	-0.88525	-0.17525	-0.723875	0.2545
hCG_1990170	1.4105	1.273	2.556	1.17125	4.4865	0.43725	4.16725	2.4135	0.1055	3.9305	-0.9525	-0.334	4.5535	1.5595	0.8115	0.98025	0.48075	2.5525	0.00425	3.30275	1.63325	2.123	0.3385	0.16825	0.97625	3.93575	-0.157	1.03325	3.11375	2.573	3.979	1.52775	0.29075	2.7745	3.97575	1.83675	4.221	-0.1145	1.2675	2.323	1.29425	1.15825	1.12475	0.3215	0.03525	2.71525	5.1795	1.5565	0.6935
ACR	0.3295	0.1785	0.4296	0.1183	1.4357	0.1755	0.5022	0.3968	-0.0138	1.582	0.27	0.3534	0.5135	0.4805	0.4895	0.6566	0.0603	0.0656	0.8803	0.6164	1.0332	0.416	0.8281	0.4346	1.7681	0.3576	0.4702	0.4439	0.4648	0.7791	1.341	1.8042	0.8518	0.3162	0.6478	0.1941	0.4294	0.789	0.1438	0.3145	0.4971	0.3712	0.3092	0.1603	0.2	0.9316	1.1603	0.3321	0.6795
KLK7	7.1615	4.378	3.6905	2.29275	-0.721	4.315	6.39425	1.76775	1.97025	-1.51025	0.0755	-0.73	-0.1725	0.315	2.985	5.47275	1.219	1.4445	0.5875	6.332	3.861	0.10375	6.16775	0.164	2.89275	1.02775	-0.1815	2.6175	4.64525	5.54525	2.20925	0.91725	-0.07525	5.1635	2.3275	0.6215	1.15575	-0.069	2.58425	0.14525	2.1085	5.42675	3.589	0.92525	-1.17075	3.2035	0.62225	1.91625	2.8985
ALOX5AP	4.721625	3.653	3.77875	4.318	3.937125	4.1505	3.687625	3.565	3.53025	3.986125	4.3835	3.492875	3.77825	2.1445	3.650625	4.17725	4.003875	3.5875	2.228625	4.21925	3.8015	1.7025	3.3105	3.25525	3.7	2.718	2.7195	4.485375	2.715	5.172875	4.133875	4.065875	3.38175	2.986375	4.267375	3.428375	2.0935	4.885875	3.93425	5.58625	4.072375	2.38625	3.76175	4.528625	2.6505	2.52025	3.0015	2.85175	4.307
RIPK3	3.7445	3.2235	3.662	2.654	3.7545	3.6095	3.2415	4.3	3.3405	3.2015	1.5815	2.78225	3.4035	1.35	2.15875	4.41275	2.77375	1.52275	1.1695	4.107	3.4705	4.878	4.7515	2.9595	3.004	2.84025	2.688	3.4485	4.11875	3.673	3.1755	3.6	3.03575	4.00725	3.235	3.1755	2.40125	4.2855	3.2125	4.515	3.39175	2.42125	3.29475	3.529	1.96925	2.67775	3.0335	2.2295	2.69375
TAS2R9	2.505	0.4775	0.7395	0.0385	0.606	0.7395	1.2895	0.0705	0.678	0.492	1.1255	-0.18	2.1535	0.4225	1.178	-0.0615	0.278	0.6825	0.7225	0.0365	0.563	0.883	0.789	0.8985	0.3395	0.1755	0.119	0.3285	0.8505	0.122	0.244	-0.0785	0.047	0.598	-0.064	0.1465	0.527	1.296	-0.0235	0.366	0.235	0.0295	0.8345	1.287	1.544	0.496	0.797	0.4775	0.3155
C19orf18	1.418	-0.8215	0.0925	-0.0485	-0.048	-1.461	-0.9815	1.1855	-1.037	0.9165	-0.536	-0.3775	-0.0705	-0.3895	-0.498	0.105	-0.2695	-0.568	-0.9395	-0.079	-0.4975	2.201	0.7285	0.248	0.1705	1.2725	-0.718	-0.9275	-0.13	0.043	0.9985	0.0455	1.3475	-0.449	0.837	1.7865	-1.427	-0.485	-0.4305	1.756	-0.276	0.544	-0.632	-0.494	1.3875	-0.316	1.2225	-0.526	-0.3805
BIRC6	-0.139142857	0.497571429	-0.257142857	-0.027071429	-0.189857143	-0.052357143	-0.107	-0.795571429	0.429714286	0.291285714	-0.065714286	0.687857143	-0.053	0.100928571	-0.522285714	0.684642857	0.192928571	0.264	-0.086	0.345	0.092857143	0.2005	-0.412928571	-0.464928571	0.028214286	-0.212357143	0.301857143	-0.331571429	0.098357143	-0.016142857	-0.273714286	-0.3075	0.854	-0.4705	-0.029285714	-0.020857143	0.826142857	0.220428571	-0.881714286	-0.321142857	0.0055	0.616071429	-0.025	-0.502214286	-0.094071429	0.3765	-0.139857143	-0.268214286	0.021714286
ZNF16	0.4975	0.2125	0.0935	0.969	0.5355	0.404	0.1155	1.0875	-0.1415	0.228	0.103	0.5635	0.871	-0.0405	-0.9575	0.1505	0.3225	0.621	0.726	-0.29	0.649	1.1545	1.326	1.8825	0.9675	1.246	0.838	0.1465	0.868	0.389	0.28	-0.312	1.248	0.1225	0.7215	0.149	0.1805	-0.085	0.327	0.758	0.535	0.5055	1.042	0.5375	-0.365	1.1095	0.395	-0.1835	0.341
RFT1	-1.3145	-1.06025	-1.117	-1.0865	-1.3245	-0.74875	-0.75975	-1.431	-0.55925	-0.61625	-0.07025	-0.85325	-0.7715	-0.94875	-1.117	-0.9435	-0.4045	-0.331	-0.76975	-0.9435	-0.45325	-0.87125	-1.372	-1.37575	-0.871	-1.4115	-1.31975	-0.80125	-1.73425	-1.22275	-0.639	-0.72825	-0.3105	-1.4545	-0.824	-0.49025	-0.40625	-1.44675	-1.376	-0.82575	-0.88775	-0.64	-1.24075	-1.193	-1.11225	-0.284	-1.30125	-0.72325	-1.39
SLC8A2	-1.27125	-1.12	-0.54475	-0.5995	-0.72725	-1.792	-0.306333333	-0.175	-0.66025	-1.043	-1.287	-0.4995	-1.08675	-0.25625	-1.444	-0.62225	-0.38975	-0.42425	-0.3655	0.3655	-0.29975	-0.0695	-0.28525	-0.409	-0.06825	-0.28625	-0.37225	-0.29225	-0.617	-0.75425	-0.38525	-0.53425	-0.063	0.9255	-0.28475	1.804	-0.4995	0.005	-0.36225	-0.77775	-0.2205	-0.5675	-0.73625	-0.7275	0.151666667	-0.014	0.10275	-0.4345	-0.477
TACC1	0.35625	1.08775	0.55975	1.3385	-0.1955	-0.4085	1.162875	-0.108875	0.8415	0.91125	-0.274875	0.192875	-0.06525	1.322125	0.746375	1.127125	-0.097625	0.246	-0.400875	1.628125	-0.01525	1.141375	0.04425	0.812375	0.29675	1.470875	-0.00725	-0.188	-0.781375	1.265375	3.66525	1.45725	1.153375	0.974125	1.83175	0.33875	0.145	-0.49975	1.539375	0.791375	-0.34	0.438625	1.604125	0.798375	-0.810875	0.236375	-0.0645	1.151	1.505625
ITGAD	1.4155	0.69175	0.71	1.65675	1.2655	0.734	1.62025	0.3945	1.08475	1.03725	0.569	1.36625	0.86975	0.359	0.303	1.2435	1.1035	0.69075	0.358	1.73475	0.805	0.49875	-0.11975	0.3505	0.788	0.66075	0.473	1.30175	0.26625	1.48775	0.1155	0.858	0.961	0.6345	1.20925	1.15925	1.30675	0.943	1.14075	0.8285	0.78475	0.646	0.5	0.41325	1.80675	2.09925	0.1835	0.65675	1.4235
SAMHD1	1.468	0.931	0.77925	1.61575	2.32275	1.905	1.49075	1.6545	1.2995	2.2515	0.963	2.26025	1.46875	0.05975	0.08675	2.521	0.7775	0.3035	-0.4775	2.898	1.06425	-0.411	1.099	2.11675	0.21275	1.5995	1.24825	1.9325	0.64975	2.15925	1.337	1.496	1.243	0.9	2.11175	1.647	1.28675	1.72875	2.28875	2.58475	1.751	0.89725	1.64025	1.5905	0.52775	0.9985	0.6825	0.60625	0.61125
SH3PXD2B	0.7554	1.5012	-0.0839	1.4401	-0.1549	0.1035	0.2651	0.3701	0.8057	0.4019	0.9798	0.8366	0.7653	0.1013	0.2425	0.8557	1.1917	0.8368	0.5247	1.4502	1.122	0.4284	1.3426	0.4519	1.7151	1.1776	0.4971	1.0173	1.0422	1.5266	1.0827	1.1655	1.4265	0.9372	1.2204	1.2027	-0.3403	0.3304	1.3116	0.7894	0.606	0.6233	0.8798	0.4796	-0.8992	-0.0915	1.274	0.4386	0.8677
EPC2	-0.33675	0.31125	0.1485	0.81025	0.438	-0.249	-0.23425	0.58975	-0.1725	0.30725	-1.38925	0.1835	0.58425	0.64675	0.551	0.387	0.828	0.63625	0.59425	0.70425	-0.10675	1.2015	0.64225	0.77075	0.312	0.34025	0.9945	1.00875	-0.53575	0.7045	0.13825	1.059	0.145	-0.44225	0.6775	0.19375	-0.17575	0.92875	0.219	0.79475	0.10425	0.233	0.2035	0.80625	-1.76775	0.5495	0.4895	0.72075	1.05225
C20orf85	5.307625	4.93975	4.887625	5.51175	4.191875	3.32625	5.948625	5.12825	5.592625	0.135	-0.521375	0.083375	6.255	0.39625	1.209	2.534375	0.907625	1.635	5.124625	4.245875	1.905	4.584125	0.86975	3.067125	0.501	5.727375	0.5495	3.188125	6.176125	6.380875	2.555	6.733875	0.403875	5.46175	1.418625	3.881	2.068625	1.283125	2.383	6.512125	0.08625	0.285125	0.0595	5.570625	0.394625	2.29125	0.99325	5.387875	5.882875
ATP13A2	0.288666667	-0.570333333	-0.826166667	-0.957666667	-0.978666667	-0.8655	-0.8125	-0.696	-0.551666667	-1.102	0.044166667	-0.42	-0.125833333	-0.304666667	0.096166667	0.067833333	-0.604	-0.250833333	-0.459666667	-0.3585	-0.0385	-0.095	-0.162833333	0.798666667	0.99	-0.1565	-0.445666667	0.198166667	-0.499666667	0.077166667	-0.126833333	0.173	0.104833333	1.059	-0.008833333	0.563	-0.103833333	-0.464	-0.5635	-0.426666667	-0.418	-0.135	-0.086	0.013	0.309166667	-0.639333333	-0.566833333	-0.329666667	-0.675666667
KRT4	5.39275	4.31925	3.39725	0.85525	1.37425	3.3065	4.80525	4.90375	1.030875	0.65925	1.607375	2.907	1.838375	5.805	2.861375	5.702125	2.17925	2.44875	1.32925	2.657	4.01675	2.542875	1.2115	6.584	4.68525	5.999125	0.854875	2.30475	5.56875	5.8695	5.0065	1.09625	2.161375	2.32525	5.048125	1.74025	5.0185	0.57375	0.404625	0.763375	0.851	3.651375	2.617375	5.593625	5.008375	5.86075	0.647125	0.7035	3.247
CAPNS1	0.66025	0.8905	0.618	-0.241	0.43675	0.14375	1.25525	0.0895	-0.04225	-1.88175	0.15725	0.1075	-0.3275	-0.6365	-0.17225	-0.01975	1.2005	-0.192	-0.509	0.55925	-0.23725	0.46175	0.9025	1.42925	0.46125	0.74025	0.418	2.02425	-0.24125	0.9705	0.0585	1.616	1.59775	0.4755	0.56125	0.53525	-0.54875	-1.164	-0.472	-0.25075	-0.29775	0.31825	-0.75825	-0.523	-1.1025	-0.50225	-1.268	0.0055	-0.64625
MDM2	0.25225	-0.385833333	0.208916667	0.199583333	1.202666667	0.448666667	0.252	-0.101	0.37075	0.052083333	-0.79775	0.553916667	0.904083333	0.183333333	-0.0125	0.596416667	-0.392333333	0.930416667	0.350083333	1.178083333	0.313333333	-0.459833333	-0.56075	0.019083333	-0.294916667	1.164583333	-0.024666667	0.110583333	0.105	0.178	0.4965	0.976333333	-0.8695	0.597666667	0.328583333	1.35925	-0.11975	-0.137416667	0.034583333	0.808166667	-0.11325	-0.118833333	0.353333333	0.251	-1.656363636	-0.05125	-0.835333333	0.145416667	0.196833333
PCDH20	2.09025	3.6775	3.88175	4.6225	1.559	5.653	2.45675	5.34625	2.72825	-0.147	0.48325	4.41925	4.73375	0.378	0.20825	2.473	3.01025	3.11025	2.17	1.86625	1.39125	3.10075	0.979	3.3535	1.65525	1.73075	2.148	2.15225	1.483	2.78225	3.299	2.45575	2.66075	1.931	2.3	2.65875	2.29975	4.4175	2.56175	3.70975	2.708	0.99225	0.50375	2.98275	-0.214333333	2.7405	3.1085	1.208	1.94975
KCNK9	0.366	0.3315	0.705	0.0855	0.6995	0.1655	0.9975	-1.6805	0.566	0.6585	0.6945	0.4045	1.1065	0.9645	0.551	0.142	0.1985	0.526	0.5875	0.21	0.7455	0.745	0.403	0.948	0.3225	0.1875	0.3345	0.818	0.37	0.354	0.415	0.5905	0.4595	0.3175	0.018	0.4	0.638	0.8735	0.3405	0.35	0.48	0.7665	0.4485	0.699	1.3145	0.6565	0.3875	0.5265	0.126
OR2C1	-0.245	-0.7075	-0.4885	0.097	-0.352	-0.041	-0.4195	0.274	-0.4875	-0.0345	-0.467	-0.0645	0.025	-0.074	0.431	-0.3345	-0.304	-0.081	0.214	-0.468	-0.2655	-0.112	0.105	-0.2915	-0.3	-0.1865	0.012	0.0105	-0.0735	-0.186	-0.2425	-0.2425	0.002	-0.139	-0.238	0.0175	0.5045	0.3605	-0.094	0.064	-0.012	0.045	-0.3195	0.395	-1.1355	-0.2805	0.1885	-0.3075	-0.248
KLHDC3	-0.080833333	-0.942833333	-0.353333333	0.006333333	-0.861166667	-0.297166667	-0.542	-0.901833333	-0.549333333	-2.427666667	-1.384166667	-1.287166667	-0.504166667	-1.437333333	-0.232666667	-0.503166667	-1.190666667	-0.415	-0.339166667	-0.501166667	-0.494	-0.692666667	0.287833333	0.368333333	-0.848166667	0.275666667	0.234	-0.096333333	-0.841666667	-0.535166667	-0.709833333	-0.4255	-0.074166667	0.201166667	-0.436333333	-0.611833333	-0.814	-0.929166667	-1.501166667	-1.345	-1.2245	0.241	-1.2095	-0.062666667	-0.252	-0.920666667	-1.227166667	-1.267	-1.7125
IPPK	1.598	2.016	0.9555	-0.175	-0.332	0.063	1.336	1.5095	1.363	2.132	-0.067	0.3625	-0.122	0.412	0.7735	0.7555	0.3955	0.6915	-0.5495	1.2015	0.205	-0.431	0.455	0.9535	0.604	0.0465	-0.2125	0.983	1.424	0.214	-0.3985	-1.256	0.822	0.003	-0.115	0.318	-0.8555	0.0085	0.7205	-0.5475	1.1085	1.173	0.338	-0.224	0.3055	0.826	-0.3335	0.5515	0.148
EFHD2	1.36875	0.827375	0.249375	0.37425	0.983125	0.657125	0.40425	1.222375	1.23075	0.2375	2.061375	1.59975	0.743625	-0.453125	0.48975	1.998875	0.429625	-0.16775	-0.76125	1.23975	0.566125	1.261875	1.406625	0.699875	1.07225	0.670375	0.307625	0.90425	0.3725	1.16	0.516625	0.80875	1.350875	0.2305	0.53725	1.304375	0.72425	0.269875	0.681875	1.07025	0.829	-0.1745	0.3675	1.004875	0.90425	1.064	-0.029875	0.415625	1.44425
GALR3	2.4845	1.332	1.865	1.42725	1.54625	2.0605	1.69175	1.3655	2.03325	-1.361	0.32825	0.4595	1.363	2.2175	1.939	1.14625	0.28225	1.16725	1.50375	0.87275	0.922	1.15225	3.48525	3.32475	2.0995	2.6265	1.7865	3.00875	1.335	1.5075	0.3535	3.28775	-0.49	0.20825	1.61425	0.74575	-0.41	0.61825	-0.01775	0.73775	0.628	0.31425	0.79725	0.957	0.0095	0.5635	0.45775	1.53875	0.64525
NBEA	-1.183833333	-1.761166667	-1.267	0.450333333	-0.5195	0.817833333	-1.5495	0.861833333	-1.320833333	-3.612833333	-2.474166667	-1.559333333	-1.054333333	-1.214	-1.6365	-2.243666667	-0.7145	-1.620666667	0.464333333	-1.224	-0.822	-1.904833333	-2.509166667	-3.275666667	-2.677	0.620166667	-2.2275	-0.457166667	-1.868333333	0.408333333	-0.324	1.2295	-1.204666667	-1.3075	-0.297	-1.007166667	1.482333333	-0.044166667	0.382666667	0.551166667	-0.903166667	-0.735666667	-1.156666667	-0.212666667	-2.093	-3.1965	1.7965	-0.151	1.271166667
ABCA6	4.8032	3.3783	3.0671	3.1473	1.7711	2.617	2.1907	2.714	2.1835	4.1475	2.6635	1.9682	2.4793	1.2257	1.9117	2.9324	2.6086	1.722	1.6556	4.2036	3.3165	0.8842	2.1767	1.8292	2.4573	1.9654	1.6832	2.8321	1.6805	3.8931	3.8009	3.9128	3.0261	1.673	3.317	1.3958	1.0508	3.0736	2.505	4.3008	2.0463	1.7254	2.7625	2.0051	0.0266	0.8997	1.3709	1.2406	2.5617
CLDN3	-1.912833333	-2.450166667	-1.2815	-2.129166667	1.283666667	-1.706166667	-1.623833333	0.148333333	-2.235166667	-3.310666667	-0.872333333	-2.110666667	-1.559666667	-1.827333333	-1.666833333	-1.309666667	-0.9995	-2.7685	-2.135333333	-1.116166667	-1.443833333	-2.969666667	-2.726666667	-2.4215	-1.422	-1.957666667	-1.491	-2.398	-1.4605	-1.601666667	-1.255666667	0.549	-2.768	-1.424833333	-2.088166667	1.088833333	-1.475166667	2.5795	-2.6885	0.191333333	-2.5415	1.268	-2.536166667	-0.694166667	-0.946666667	-2.244833333	-0.705666667	-1.2475	-2.215833333
AKT2	-0.596571429	-0.705285714	-0.742285714	-0.347857143	-0.718785714	-1.203142857	-1.169214286	-0.364714286	-0.576928571	-1.318857143	-0.529642857	-0.482785714	-0.793214286	-0.310928571	-0.511428571	0.279857143	1.489214286	-0.371714286	-0.005	0.857785714	-0.499071429	0.013214286	-0.338142857	0.470357143	0.526214286	-0.9605	0.128142857	1.829714286	-0.995428571	-0.634642857	-0.646357143	0.027214286	0.418714286	-0.012642857	-0.094428571	-0.4825	1.718142857	-0.990357143	0.168714286	-0.789642857	0.2275	0.0805	-0.618071429	-0.9165	-1.341923077	-0.674357143	-0.803285714	-1.414714286	-0.641071429
EGFR	1.7596	0.9261	3.5711	1.0208	1.066	1.505	1.313	1.5182	1.1635	1.3746	0.3437	0.205	1.4022	1.7113	0.1057	1.8927	1.2657	2.9845	2.0057	1.3713	0.4337	-0.3035	1.9794	2.6472	3.1264	0.6464	0.0024	0.6817	2.3555	1.9399	3.2143	0.0514	2.5335	2.3352	1.2362	1.7549	2.576	-0.7035	2.2928	1.2212	2.3924	1.2085	1.4142	0.4764	0.0586	1.1998	0.6878	1.4145	0.4697
RBM16	0.19025	0.198	0.18725	0.843125	1.028625	-0.666	0.15875	0.496375	-0.03925	1.111625	-0.459875	0.071125	0.0255	0.094	0.208375	0.3415	0.791875	0.0645	0.17025	0.360375	-0.235875	0.803875	-0.152	0.496	0.160125	0.28825	0.33775	0.221625	0.42725	0.298	0.62725	0.20825	0.33625	0.03475	0.73875	0.26025	0.87025	0.513125	0.1795	0.146	-0.04825	0.176625	0.369	-0.377875	-0.63825	1.00575	1.09625	0.5705	1.192875
ZDHHC3	0.2717	0.6847	1.1717	0.351	-0.0377	1.3488	1.304	0.4376	1.2483	0.6782	0.4898	1.0852	0.8726	0.8354	0.6759	0.7754	0.2597	1.5156	1.1994	1.851	1.4427	1.6018	0.9645	-0.05	0.4297	1.2619	-0.282	0.4634	1.356	1.0963	1.4331	0.5485	0.7272	1.0409	1.1466	1.7804	0.6708	0.0115	1.0679	0.5472	0.485	0.8121	0.9551	0.3603	0.8614	0.9142	-0.1593	1.0721	0.6355
SLC25A4	-0.243	-0.097333333	0.743166667	0.335833333	0.717166667	-0.143833333	1.225333333	0.4435	0.1015	-1.237666667	-0.487166667	0.921333333	1.795833333	-1.474833333	-0.723833333	-0.5175	-0.016	-0.2355	-0.105833333	-0.446	-0.200333333	-0.089	-0.8145	-0.1095	-0.524666667	-0.629833333	0.063833333	0.0805	-0.746333333	-0.2105	0.108	-0.599	-0.3165	-0.211833333	0.268666667	0.425833333	0.460333333	0.329833333	-0.018833333	-0.4085	-0.250166667	0.982333333	-0.305166667	0.0015	0.342833333	-0.231333333	-0.0925	-0.4895	-0.831166667
CYB5B	-0.220666667	-0.406333333	-0.316166667	-0.805333333	-0.928	-0.654666667	0.092166667	-0.068	-0.507666667	-0.100333333	-0.1785	-0.987833333	-0.696333333	-1.300666667	-0.53	-1.251666667	-0.2565	-0.262833333	-0.532666667	-0.819666667	-0.873333333	-0.728333333	-0.634	-1.471	-1.922	-1.499	-0.8965	-0.180166667	-0.559833333	-0.9595	-1.823	-1.7825	-0.097666667	-1.404833333	-0.8595	-0.5185	0.7605	0.188666667	-0.8925	-0.860166667	-0.170333333	-0.625	-1.255	-0.043666667	-1.478666667	-0.540666667	-0.271333333	-0.597333333	-0.755333333
CPXM1	-0.938	0.89425	-1.244	-0.18425	-1.36475	-0.4845	-1.081	-0.47175	-0.009	-2.1235	0.5315	-1.906	-0.60475	-0.557	-0.11825	-0.257	-0.7335	-0.68075	-2.1125	-0.01375	-0.28875	-2.5235	1.93475	-1.07025	1.03725	0.1275	-0.83875	0.24825	-0.9915	1.01075	-0.31775	0.10175	-0.2745	-0.3355	-0.25025	-0.95975	-1.52425	-0.256	-0.3695	0.26925	-0.053	-1.1445	0.4345	-0.151	-0.261	-0.8395	1.62125	-0.73675	-0.39125
NDRG1	2.904692308	2.856	1.354769231	2.687230769	2.410923077	-0.248923077	0.865615385	1.086307692	2.372769231	1.512230769	1.697615385	2.894769231	2.024461538	0.952692308	1.717153846	0.781384615	2.256846154	3.091384615	3.221076923	1.009230769	1.918615385	1.589153846	3.215	2.158153846	1.808	0.556	1.661461538	0.757461538	2.797538462	1.708846154	1.571846154	-0.356230769	3.471461538	1.398692308	0.893384615	2.278923077	2.613307692	-1.039	1.578923077	1.713846154	1.757615385	1.914846154	1.651615385	0.421461538	1.172153846	2.613769231	0.626076923	0.540692308	1.410846154
FLJ43826	0.04175	-0.527	-0.25625	0.00775	5.00E-04	-0.15475	-0.235	-0.32725	0.0545	0.64975	-0.13475	-0.0765	-0.05925	0.124	0.12825	0.003	-0.276	-0.10575	-0.17375	-0.07675	-0.01675	-0.21875	-0.169	-0.01175	0.088	0.024	-0.04075	0.07675	0.287	0.3105	0.358	0.17775	0.02025	0.03875	0.19325	1.11675	0.263	0.33925	0.23775	0.3575	0.26575	0.11725	0.12325	0.05925	-0.42225	-0.15875	0.2505	0.0595	0.208
OR5L2	-0.0604	0.327166667	0.2022	0	0.0265	0.57075	0.229166667	0.007833333	-0.285166667	0.7515	-0.026333333	0.117333333	0.500333333	0.7275	0.354166667	0.120833333	0.143833333	0.225	0.294333333	0.190666667	0.248333333	0.16	0.394	0.275666667	0.140166667	0.0885	0.138	0.2235	0.344333333	0.363333333	0.3066	0.0195	0.1615	0.286	-0.0865	0.184833333	0.149333333	-0.097166667	-0.4085	0.2235	0.3395	0.571333333	0.494666667	-0.110666667	0.851833333	0.1428	-0.0635	0.090833333	-0.122
FARP2	0.4928	0.379	0.3121	-0.1147	0.489	-0.0525	0.1401	0.0933	0.6294	0.2381	-0.1003	0.5069	-0.2392	0.0094	-0.0614	-0.2896	0.2081	-0.3416	0.2355	0.2733	0.2602	1.1151	0.1696	0.5533	-0.1786	0.2067	0.5839	-0.3305	0.214	0.2652	-0.1787	0.2529	0.039	0.9667	-0.1634	0.0241	-0.3106	0.3178	0.66	-0.2234	0.2442	-0.133	0.2301	0.1277	0.0287	0.0542	-0.3138	-0.1878	0.2649
MRPL46	-0.65775	-0.790166667	-0.208	-0.441083333	0.192	0.661666667	-0.061833333	0.148416667	0.170833333	-0.556083333	-0.689166667	-0.083666667	0.321416667	-0.131583333	-0.09025	-0.63575	-0.609416667	-0.214	-0.31725	-0.742	0.01175	-0.22175	0.209916667	-0.717916667	-0.768083333	0.4185	-0.1105	0.468333333	0.044916667	-0.779	-0.72075	-0.464166667	-1.225666667	-0.92475	-0.466	-0.544583333	-0.784833333	-0.522916667	-0.0885	-0.884833333	-0.658166667	-0.297833333	-0.675583333	0.189416667	-0.13725	0.22325	-0.989583333	0.116166667	-0.431166667
LDHAL6B	0.170833333	0.2304	-0.025	-0.0775	0.2682	-0.19875	0.3548	0.8042	0.101	0.4794	0.205666667	0.305833333	0.507666667	0.337833333	0.394833333	-0.001333333	0.0075	0.0025	0.079666667	0.591333333	0.1455	0.1025	0.217	0.782333333	0.104	-0.006333333	0.362833333	0.303666667	0.1895	-0.093833333	0.079666667	0.232	0.18	0.555833333	0.335	0.281166667	0.719666667	0.002166667	0.106833333	0.112	0.2415	0.412333333	0.711833333	-0.002	-0.8515	0.0785	0.103833333	-0.090666667	0.318
MAPKAPK3	-1.103	-1.549333333	-1.649	-1.307	-1.731333333	-1.017333333	-1.281333333	-1.388833333	-1.288166667	-1.451833333	-0.933833333	-0.047	-0.590666667	-1.003166667	-1.2275	-0.9295	-1.065666667	-1.115	-1.304666667	-0.597833333	-0.440833333	-0.4995	-0.705833333	-0.746166667	-1.085	-0.420666667	-0.755	-0.530333333	-0.514166667	-0.5375	-0.953833333	-0.374333333	-0.875833333	-0.3235	-0.605666667	-0.475333333	-2.072333333	-1.443833333	-0.895666667	-0.419333333	-0.916166667	-1.273166667	-0.923666667	-1.119333333	-1.25	-1.560166667	-1.9955	-1.217666667	-1.419
NCAM2	-0.82925	-2.242	-1.33125	-0.17025	-3.80525	-3.46225	-3.493	-2.55875	-2.08275	-1.41525	-1.42825	-5.96575	-2.763	-1.42875	-1.8335	-1.87425	-1.6845	-3.89175	-1.9245	-0.80075	-1.8915	-3.921	-1.60325	-2.8145	-3.41525	-1.97275	-1.20825	-1.18675	-3.05325	-0.70775	-1.61325	-1.16875	-2.0155	-2.68325	-0.18925	0.50325	-2.556	-1.39975	-1.682	-0.20875	-2.70025	-3.198	-1.90575	-2.89325	-2.021	-2.83375	-3.711	-2.66425	-1.1825
PRKD2	-0.920833333	0.308333333	-0.535666667	-0.870666667	-0.982166667	-0.833	-0.839333333	0.208166667	-0.811	-1.218833333	-0.557666667	0.253	-0.921333333	-0.130166667	-0.534333333	0.504666667	0.310666667	-0.234	-0.439666667	-0.325833333	-0.115166667	0.573166667	0.378166667	-0.064833333	1.019833333	0.357333333	0.931833333	0.7105	-0.261	0.187833333	-0.163666667	0.498666667	0.7095	-0.103333333	0.7245	-0.161	-1.0275	-1.309666667	-1.428166667	-0.419333333	0.493833333	0.217	-0.597	-1.278	-0.7345	-0.854166667	-0.889166667	-0.717666667	-0.540166667
ZFP36L1	2.0763	1.4556	0.9031	0.8931	0.5738	0.5479	0.7064	1.5232	1.3166	0.5412	1.3632	-0.0576	0.3022	1.0791	0.5717	0.9721	0.8134	0.524	1.1539	1.3891	0.5473	1.5178	1.9626	1.3542	1.7935	1.6468	0.2597	0.8951	1.4969	1.4506	1.5665	1.0792	1.2115	1.686	1.3314	0.3848	0.9737	0.3133	0.5332	0.9036	0.3253	0.643	1.0085	0.538	0.3567	0.8353	1.9405	0.6382	1.1463
CYSLTR1	0.08375	-0.60425	-0.0985	-0.578	-0.51175	-0.39275	-1.21775	-0.354	-0.439	-0.48325	-0.7055	-0.12775	-0.7005	-0.52325	-0.1115	0.295	-1.47525	-1.6635	-1.88025	0.27175	-0.6155	-2.087	-1.36375	-1.54175	-2.173	-0.69275	-1.37525	-0.10475	-1.6135	0.73125	-0.03525	1.05125	0.45175	-0.88475	-0.1455	-0.243	1.4905	0.5695	-0.104	1.19525	-0.57475	-0.827	-0.2505	-0.07225	-1.306	-0.986	-1.5815	-0.76775	0.07325
OR4C3	0.5545	0.1375	0.471	0.36175	0.338	0.3585	-0.05775	0.00875	-0.21625	0.802	-0.02925	0.327	0.5205	0.357	0.271	0.6775	0.135	-0.24075	0.229	0.2065	0.186	0.963	0.29275	0.07475	0.0705	-0.045	0.1035	0.123	0.5745	-0.09175	0.1085	0.0835	0.21525	0.2675	-0.16575	0.33	0.3885	0.3185	0.09475	0.2415	0.28525	0.575	-0.086	0.62025	-0.0125	0.35625	0.1385	0.196	0.335
HIST1H2AJ	0.918	-1.0735	0.369	-0.842	0.231	0.8285	1.524	1.4335	-0.6955	0.473	0.9055	0.8925	1.3945	0.232	0.541	0.838	0.0495	-0.0345	-0.2555	0.223	-0.0485	1.04	0.626	0.94	-0.8025	0.468	0.929	1.199	0.1755	0.211	-0.4155	0.636	0.93	0.622	0.1445	-0.4035	0.679	-0.0235	0.077	0.274	1.2495	0.4855	-0.7605	0.8675	1.191	0.312	0.6845	0.9035	-0.5625
CCNB2	-2.355666667	-2.153	-2.224777778	-2.145777778	0.148222222	-0.900777778	-0.901111111	-0.604	-0.843777778	-1.056666667	-1.15	-0.668444444	-0.754777778	-0.563222222	-0.506111111	-1.109	-0.925222222	-0.959777778	-0.847111111	-1.185	-1.501	-2.913444444	-0.927333333	-1.456777778	-1.261444444	-0.809	-0.873	-0.455111111	-0.865222222	-2.446333333	-1.454555556	-1.713444444	-1.191444444	-1.176666667	-1.714555556	-2.023444444	-0.565444444	-2.045888889	-0.837555556	-2.567	-0.563	-1.086222222	-1.524111111	-1.224666667	-0.763555556	-0.953222222	-0.776222222	0.020666667	-1.268555556
ZNF10	0.5115	-1.648125	-0.45175	0.0055	-0.090375	-0.266125	-0.61225	0.282375	-0.975375	-0.861125	-0.684625	-1.89075	0.092125	-0.492875	-1.560375	-0.7045	-0.3965	-0.58775	-0.08825	-0.86225	-0.497875	0.57625	-0.10975	-0.016375	0.05925	-0.838375	-1.762875	-0.035	-0.08325	-0.045375	0.357625	-0.3	0.054	-0.41475	0.152	-0.785625	-0.529625	0.2445	0.283875	-0.49825	-0.525125	-0.02075	-0.2475	-0.296	-0.519125	0.1905	-0.452125	0.06675	-0.093875
TMEM175	1.107	0.5935	0.8565	0.6385	0.2005	0.1825	0.2155	0.1525	0.8565	-0.51	0.1725	0.5785	0.263	0.8955	0.571	0.848	0.112	0.6465	0.941	0.6565	0.426	0.4215	2.0675	1.725	1.69	1.3795	0.445	1.65	0.9105	0.7045	0.2865	1.993	1.077	0.447	0.6495	0.2	-0.4505	0.197	-0.2345	0.089	0.193	0.2515	0.2075	-0.0305	-0.005	-0.1165	-0.138	0.136	0.167
FAM134A	-0.195	0.0575	0.403	0.339	-0.4825	0.1215	-0.0295	-0.236	-0.229666667	-1.035666667	-0.205166667	0.3175	-0.858833333	-1.125	-0.934166667	-0.338333333	-0.047166667	0.389833333	-0.339333333	0.025166667	-0.136	0.3455	0.570333333	0.841	-0.118	-0.435166667	0.408666667	-0.307	-0.208166667	-0.188	-0.077166667	0.003166667	0.063	0.526	0.943333333	0.165166667	-0.545833333	0.427833333	-0.820333333	-0.302333333	-0.2505	0.1805	-0.717333333	-0.281166667	-0.083333333	-0.673166667	-0.381166667	-0.801166667	-0.131166667
TIGD4	-1.5045	-1.1805	-0.5345	0.5835	-0.0145	-0.8	-0.4315	-0.103	-0.2235	0.53	-0.611	-0.1845	-0.8295	-0.8245	-0.3425	-0.42	-0.582	-0.2775	-0.3285	-0.244	-0.4685	0.0245	-0.4995	-0.463	-0.4145	-0.1715	-0.498	0.595	-1.0565	-0.3785	-0.278	-0.7065	-0.946	-0.21	-0.291	-0.3495	-0.431	0.1365	0.082	0.145	-0.45	-2.3005	-0.5365	0.4665	0.365	-0.682	0.3765	-0.515	-0.292
PCNP	0.1805	-0.265	-0.13625	0.586	0.645	0.016	-0.9175	0.52875	-0.56475	-0.24375	-0.0225	0.0475	0.448	-0.68825	-0.3665	-0.4395	0.2525	0.493	0.3535	-0.17475	-0.3145	-0.126	0.255	0.453	-0.26325	-0.63425	0.00225	0.40175	-0.58925	0.0695	-0.09875	-0.45175	0.15875	-0.576	-0.1815	-0.4135	0.48675	-0.29775	-0.2385	0.20125	0.6565	0.563	-0.35	-0.28775	-0.32275	0.096	-0.52425	-0.50075	-0.01525
MGC39715	0.4275	2.46675	4.974	0.6045	1.01125	6.287	6.35625	3.57175	1.56125	4.1195	0.051	7.06725	6.005	0.3235	1.09825	4.4625	0.17225	3.19275	1.22225	0.59975	0.84325	6.93425	1.6815	5.94225	2.88625	2.8165	1.98775	0.15025	0.93875	1.56275	3.3255	0.54125	4.9525	0.374	0.48925	-0.19675	4.38075	-0.6155	4.36025	0.226	2.24625	0.82975	3.3695	4.762	3.118333333	4.63375	1.0965	1.8285	3.813
LQK1	-0.672	0.2035	0.0185	-1.9735	-1.94875	0.60325	-1.2435	-1.6575	0.4035	-0.16725	0.89825	0.66425	0.9205	-2.45175	-0.0605	-1.071	-2.23025	0.28325	0.67125	-2.36275	0.36875	-2.553	-0.10775	-1.5775	0.92925	-0.4285	0.2215	-2.40725	-2.13825	-0.846	-0.458	-0.73625	-0.15275	-1.13475	-0.9595	-0.2765	1.9305	-0.2315	0.064	-0.20925	1.1075	-2.2585	-2.92375	0.746	0.38825	-2.62125	-1.55475	-2.35525	-2.221
CREB1	0.3289	0.6794	0.7382	1.4092	1.1021	1.159	0.738	0.7108	0.77	1.0043	0.043444444	0.9074	0.3723	-0.7898	-0.291	0.3111	0.3555	0.6689	0.2985	0.0949	-0.0003	-0.0052	0.3809	0.2088	-0.2292	-0.4649	0.2805	-0.0284	0.4117	0.1746	0.7502	-0.1947	0.3171	0.4779	0.3739	0.0201	0.0774	0.8104	1.1201	0.4484	-0.0583	-0.4008	0.1379	0.4834	-1.767125	0.3643	0.1653	0.1345	0.5462
TMPRSS3	-1.392	-1.83725	-0.60875	-1.2015	1.489	-2.5775	-1.4265	-0.741	-2.5615	-2.12325	-1.65725	-1.9005	-0.841	-2.07	-2.9655	-0.07325	-0.169	-2.8635	-2.293	-1.7285	-1.80425	-1.545	-2.65575	-2.24825	-2.44775	-2.22825	-1.815	0.75	-2.05625	-0.92025	-1.8685	0.798	-0.739	-2.2265	-1.63525	1.05975	-2.1575	-1.4635	-2.1675	-2.18425	-1.19125	-1.84225	-3.07	-0.1455	-1.18075	-2.36425	-2.3025	-2.24425	-0.8575
C4orf32	0.011125	-1.3545	-1.615875	-1.23375	-0.695375	-0.277625	0.190625	-0.269	-0.56875	0.89775	-1.12	0.647375	1.298375	-0.805625	-1.149625	0.086375	-0.64875	-0.230375	-0.925375	-0.133	-1.2275	-2.205625	0.2015	-0.247875	0.024	-1.035625	-1.51725	1.070125	-2.177	-0.031875	0.48425	0.437	-0.557125	-1.662875	-0.175	-0.113125	0.11675	-0.352375	0.4955	0.22675	-0.34475	-1.099125	-1.558875	-0.836	-0.82725	-0.230625	-1.005375	-1.45425	-1.36775
LAT	-1.56775	-1.761833333	-1.502083333	-2.041583333	-0.700583333	-2.07625	-1.922916667	-1.064166667	-1.39875	-0.262583333	-1.215416667	-1.294666667	-1.047416667	-0.95	-1.510333333	-0.679666667	-1.672833333	-2.2375	-2.642333333	-0.003083333	-1.996	-2.3985	-1.990916667	-0.762166667	-1.294833333	-0.900333333	-1.270083333	-0.55875	-2.443	-0.542333333	-1.309416667	0.267	-0.4095	-1.415916667	-1.073666667	-1.373833333	-2.078	-0.638916667	-1.604583333	-0.081583333	-0.5785	-1.568	-0.8465	-1.751833333	-1.150636364	-2.088916667	-0.88375	-1.483083333	-1.79075
KCNA3	0.761	1.268	-0.0995	0.16	-0.5745	-1.0585	-1.2725	0.332	0.6315	-0.172	-0.121	1.5165	-0.779	-5.00E-04	0.355	0.3305	-0.142	-0.971	-0.375	0.544	0.2555	-0.3795	-0.2345	-0.0905	-0.2315	0.532	0.322	0.741	-0.586	0.802	1.0925	1.4355	1.436	0.0955	-0.427	0.439	-0.422	0.6875	0.737	0.629	0.6505	0.553	0.438	-1.295	1.2345	0.74	0.319	-0.272	0.5465
SKIV2L2	-0.19675	-0.58925	-1.5435	-0.38475	-0.956	-0.82425	-0.591	-1.43825	-0.9545	-1.40025	-1.32375	-0.307	-0.80875	-1.1405	-1.93825	-1.056	-0.35425	-1.1305	-1.04925	-1.05125	-0.2465	-0.1095	-1.03975	0.664	-1.325	-1.47475	-0.991	-0.97125	-1.44625	-1.01125	-1.07225	-1.21775	-0.7065	-1.04475	-1.203	-0.62225	-0.85425	-0.2905	-0.9195	-0.6025	-1.12525	-1.47925	-0.923	-1.6885	-1.17975	-1.21575	-0.42075	-1.1965	-1.521
ROPN1B	-1.789	-4.574	-0.6905	-0.94175	-4.247	-3.11475	-3.5175	-0.9145	-3.47975	-5.6805	-2.7155	-3.44125	-3.68725	-3.24425	-2.63025	-2.0615	-3.4005	-5.0105	-1.081	-2.317	-1.64	-2.99	-4.063	-4.725	-2.1885	-2.277	-2.838	-3.2945	-3.41425	-2.24525	-3.5445	-1.57975	-4.422	-1.0785	-2.5595	-3.441	-2.40125	-1.9005	-1.7815	-2.12125	-3.2335	-0.466	-1.611	-2.293	-2.3895	-5.3165	-0.794	-2.08325	-1.87225
tcag7.23	0.429	0.2345	0.0135	-0.62	-0.3935	0.8685	-0.0255	0.5585	-0.4305	-0.397	0.371	-0.5995	0.969	-0.464	-0.4595	-0.3205	-0.6365	-0.697	-0.1895	-0.353	-0.3705	0.144	-0.7915	0.2025	0.151	0.1025	-0.167	0.531	-0.664	-0.3885	-0.2475	-0.2105	-0.0545	0.1435	0.035	-0.3585	-0.0865	-0.069	-1.027	-0.152	0.7535	-0.347	0.171	-0.043	0.1835	-0.016	0.572	-0.777	-0.2275
CDT1	-2.517875	-2.85	-2.752	-3.149125	-2.18325	-2.614625	-1.779	-1.8815	-2.435875	-2.304625	-2.4635	-2.74025	-1.842	-1.271125	-1.997	-1.1375	-1.8515	-1.5355	-1.96	-2.553375	-2.28175	-3.26475	-1.91225	-1.667625	-0.924875	-0.33025	-2.049125	-2.198	-1.219375	-2.313875	-2.144125	-2.397375	-1.944	-2.00525	-2.473125	-2.15975	-1.56075	-2.41625	-2.0595	-2.63225	-1.672125	-1.716125	-2.53925	-1.869375	-2.09075	-1.677375	-2.14375	-1.509125	-2.7575
ZHX2	0.281	1.3065	0.093625	1.167	1.281875	0.905875	1.301125	0.3905	0.52875	2.06825	0.2465	0.248125	1.5115	1.1405	0.7125	0.890375	-0.223125	0.79625	0.84325	0.145625	-0.524625	0.31	0.915	1.18825	1.777625	1.421875	1.22375	0.376625	0.671125	1.113125	0.888625	1.359	1.035125	1.05875	0.458625	0.248	-0.037875	0.26875	0.59625	0.404	0.60875	-0.847625	0.9625	0.537125	0.36375	1.927125	-0.119875	0.876	1.309
CD28	-2.028	-2.618	-2.0355	-1.80525	-1.5165	-2.509	-2.635	-1.96625	-2.5895	-1.54575	-2.517	-2.79175	-2.78925	-2.90925	-2.72375	-1.63425	-2.24975	-3.59725	-3.8075	-1.01175	-2.103	-5.082	-3.47825	-3.9205	-3.89625	-2.67975	-2.48975	-2.538	-3.54625	-1.06725	-3.1025	-1.41675	-1.153	-2.933	-2.37275	-3.30475	-2.7525	-1.42525	-2.48875	-0.44175	-2.08475	-3.44725	-1.24525	-2.51925	-2.16175	-3.49925	-3.2445	-3.51525	-2.95475
ZNF624	0.041	0.10275	0.86875	1.745	-0.31425	0.33175	0.64775	0.952	0.21925	0.27575	-0.1935	0.87425	0.1925	0.58625	0.32575	0.43325	0.01	1.28325	0.87	0.6765	0.4175	1.7775	1.495	-0.11625	-0.1135	0.87575	0.10675	-0.03975	0.02025	0.7115	0.08725	0.27825	0.38975	-0.542	0.0365	0.721	0.1645	-0.20875	0.7715	1.00625	0.0825	1.22125	0.38025	0.091	0.17825	0.73825	0.78325	0.23925	0.04875
2-Sep	0.622416667	0.235583333	0.874666667	-0.093416667	0.346083333	0.596916667	0.4795	0.456833333	1.066	0.375416667	0.397416667	0.536	0.335333333	-1.13275	-0.324	0.173833333	0.761083333	0.640333333	-0.4665	0.094416667	-0.427333333	0.12475	0.3135	-0.095666667	0.478416667	-0.447	-0.042083333	-0.403083333	-0.1145	0.183416667	-0.217333333	-0.088083333	0.31425	0.36625	-0.290416667	0.764666667	0.990166667	0.707083333	0.748833333	0.472583333	0.550666667	-0.654333333	0.065333333	1.068916667	0.3185	0.640166667	0.105416667	-0.552083333	0.02775
SOHLH2	-0.9935	-1.6785	-0.871375	0.20925	-1.82	0.841875	-1.534	2.016125	-0.998125	-2.228375	-0.391125	-2.6425	-3.001142857	-0.52725	-1.220875	-2.698625	-1.73	-2.75125	-0.584	-1.86775	-0.989	-0.174875	-1.824375	-2.563625	-2.075125	-1.77225	-2.253875	-1.8605	-1.8855	-1.608375	-0.645875	-1.813375	-2.517625	-0.42225	-2.165	1.048125	0.258	-0.40175	-2.453	-0.729625	0.4945	-1.566625	0.020625	-1.76025	-1.375666667	5.1355	-0.88225	-1.0915	-0.813625
MCOLN3	-0.262625	0.75925	1.203	1.034	-0.28375	-0.013571429	1.121625	-0.708571429	0.5315	1.0735	-0.256	0.78825	1.4965	0.039	0.532625	0.657875	1.3735	1.31375	2.15125	1.36975	1.244	-1.059	1.3515	1.12675	0.92375	0.494875	-0.789625	-0.228125	-0.85425	0.7295	0.444	-0.57175	-0.252714286	-0.328875	0.760875	-0.386875	2.23825	0.22575	1.9285	-0.40025	0.70875	1.812714286	-1.123833333	0.713625	0.417714286	0.845875	1.672	0.599125	-0.876428571
UNQ1945	1.47	0.856	1.0915	0.7215	1.022	1.1715	1.1605	0.6035	1.168	0.6605	0.9465	0.827	1.5675	0.8585	1.107	0.334	0.1995	0.478	0.551	0.5335	0.459	0.477	0.8145	0.8495	0.723	0.318	0.402	1.002	0.5635	0.6225	0.116	2.484	0.9845	0.5465	-0.027	0.302	0.5075	1.272	0.141	0.734	1.096	0.28	0.614	0.8995	0.4395	0.664	0.5505	0.435	0.495
MASP2	-1.866	-2.2085	-1.989	-1.9105	-1.9645	-1.91	-1.6295	-2.233	-1.5425	-1.673	-0.8475	-1.6175	-1.1645	-0.096	-0.629	-1.679	-1.9405	-1.9465	-1.4	-1.593	-1.7205	-0.985	-2.088	-1.6735	-0.9385	-1.496	-1.401	-1.449	-1.122	-1.4025	-1.6705	-1.1225	-1.567	-1.144	-1.422	-1.061	-1.236	-0.834	-0.8725	-0.984	-0.545	-1.0445	-0.767	-0.4225	-0.116	-1.3685	-1.12	-0.4605	-0.806
ZNRF3	-1.2719	-0.6781	-0.111	0.4462	-0.051	0.215	-0.3355	-0.9634	-0.7444	-0.4236	-1.298444444	-1.0139	-1.0508	0.0302	-0.210111111	-0.2157	-0.2553	0.3429	0.2506	-0.3172	0.2987	-0.5718	-0.2834	0.1304	0.5647	0.3832	-0.1373	-0.4648	-0.3794	-0.2701	0.8613	-0.0167	0.4657	1.1553	0.9475	-0.0025	-0.2569	-0.7319	0.0649	-0.6792	-0.8555	-0.7976	0.2228	-0.6377	-0.541111111	0.5949	-0.1262	0.5626	0.5493
GPATCH3	-0.3385	-0.1315	-0.695	-0.39475	-0.2295	-0.3365	-0.09075	-0.146	-0.617	-0.57675	-0.29375	-0.179	-0.35825	0.147	-0.216	0.047	-0.869	-0.69425	-0.684	-0.22025	-0.4775	-0.20175	-0.57	0.433	0.141	0.251	-0.5805	-0.6775	-0.7455	-0.10375	-0.17925	-0.12325	-0.2085	-0.29825	0.225	-0.029	-0.36875	0.17025	-0.168	-0.567	-0.04675	-0.00275	-0.28075	-0.06325	0.22525	-0.082	-0.74	-0.71225	-0.40025
AGL	0.020375	0.6125	-0.18925	0.93975	0.445	0.71525	0.235875	0.22575	0.026625	0.312125	-0.379625	1.2475	0.454375	-0.12975	0.507125	-0.185875	0.437125	0.5345	1.237125	-0.055125	0.284	0.698375	0.647875	0.83925	-0.60325	0.167	-0.0835	0.09525	-0.25725	0.154375	-0.029	-0.114625	0.602625	-1.246625	0.36175	-0.207625	0.433125	-0.22975	-0.496	-0.17	-0.5165	-0.131	-0.44725	-0.52975	0.555125	0.803875	-0.14525	-0.2165	0.926875
QRICH2	0.3815	-0.1685	-0.079	-0.621	-2.94	-0.901	-0.2795	-0.56	0.1735	0.106	-0.3455	0.478	0.035	0.1275	-0.0695	-0.7035	-0.2125	-0.3835	-0.412	-0.4965	-0.11	-0.7435	0.0855	-0.1875	0.0765	-0.3125	-0.1435	-0.3655	0.6465	-0.295	-0.028	-0.7235	0.0865	-0.4415	-0.416	0.0365	0.571	-0.041	-0.349	-0.1785	0.0215	-0.088	-0.176	0.211	-1.4	0.3525	-0.1735	-0.1785	-0.2675
PSD4	-0.6175	-0.015333333	-0.387333333	-1.4085	-1.465666667	-0.890166667	-0.599	-0.951333333	-0.2345	-1.624	-1.466	-0.287	-0.6865	-1.5675	-0.720333333	0.429666667	-0.637833333	-0.2735	-0.8925	-0.101	-0.983	0.039	0.326833333	-0.564	0.494833333	-0.379833333	-0.794166667	-0.570666667	0.791166667	-0.218833333	-0.5535	0.466666667	0.391666667	-0.749	-0.580333333	0.1855	-0.566833333	-1.416666667	-0.714	-0.429666667	-1.1585	-0.573333333	-1.5095	-0.5775	-1.6966	-0.535333333	-1.610166667	-0.440666667	-0.817666667
CCNB1IP1	0.85175	0.0315	0.658	1.02425	-0.8165	0.30775	-0.05225	-0.3695	-0.509	-0.47375	-0.76775	-1.6905	0.12325	-0.2375	-0.3485	-1.42075	-1.15825	-0.01325	-0.05575	-0.88825	-0.645	-0.14475	-0.0705	-0.16575	-1.5915	-0.117	-1.07125	-0.949	0.0155	-1.4295	-1.32125	-1.3085	-0.36525	-0.899	-1.49075	0.92575	-1.04	-1.4355	-1.19475	-1.08275	0.6335	-1.29275	1.53225	0.3605	0.00225	-0.37375	0.55925	-0.59125	-1.78725
ENPP7	0.56675	0.36	0.19575	0.1645	0.2155	0.23625	0.43725	-0.137	-0.3365	-0.1195	0.60975	-0.24825	0.489	0.23375	0.42	-0.174	-0.26725	0.11875	0.18175	-0.2565	0.096	-0.00925	0.95425	0.2055	0.19325	0.098	0.19975	0.04125	0.47075	0.20875	-0.0105	-0.009	0.22925	0.572	-0.38825	0.33575	-0.022	0.00325	-0.0705	0.21025	0.35575	0.088	-0.0185	0.35875	-0.51075	0.16175	0.22725	0.10075	-0.06475
OBFC1	0.66625	-0.1605	0.5125	0.40975	0.33	-0.435	0.664	0.25425	1.289	0.3135	0.5425	1.44875	1.75175	-0.8485	0.128	0.24175	-0.13875	-0.11825	-0.241	-0.04225	0.374	2.266	0.43275	0.184	-1.064	-0.00425	-0.38475	0.04625	0.63175	-0.0055	0.34575	0.24875	0.06125	0.26725	0.00525	0.293	0.927	0.0295	-0.07575	0.953	-0.10775	0.8825	-0.3495	2.15675	0.433	0.948	-0.01125	-0.59775	0.126
KCNG3	-2.78975	-3.3615	-2.10075	-1.52525	-2.293	0.488333333	0.2755	-1.216	-1.25275	-0.49	-1.81	-1.50075	-0.9815	-0.88425	-0.719	-0.925	-0.49825	0.4545	-1.597	0.975	-0.112	-3.2905	-1.4875	-0.4345	0.55725	-0.148	-0.6635	0.206	-1.41775	-1.535	-1.69375	-0.96475	-1.4855	-0.9515	-1.4665	-0.27425	-0.57075	-1.02375	0.8805	-1.301	0.064	0.21325	-0.8315	-0.48675	-1.36775	0.554	-0.74525	0.0495	-0.47375
C14orf79	0.267	-0.243583333	-0.06525	0.064833333	-0.760916667	0.11175	0.307833333	0.100083333	0.522666667	-0.944083333	-0.46875	0.119833333	1.475666667	-0.87125	-0.242333333	0.170083333	-0.5875	0.474	0.099166667	-0.669833333	-0.618	0.359333333	0.751583333	0.503666667	0.625166667	-0.109	-0.79125	-0.761	0.084083333	-0.628666667	-0.669666667	-0.55575	-0.041166667	-0.492916667	-0.634083333	0.393	-0.666666667	0.309666667	-0.7225	-0.4365	-0.800666667	0.375916667	-1.056583333	-0.285416667	-1.522083333	-0.105416667	-0.667583333	-0.406416667	-1.032333333
ENPEP	1.422666667	2.374166667	1.6425	3.0625	2.202166667	1.573	0.5955	2.300666667	1.665333333	1.781	2.219666667	0.976333333	1.177333333	1.114	-0.040333333	1.5945	2.222166667	1.946	1.465666667	3.0365	1.009166667	0.8885	3.0335	1.133666667	1.6805	1.873666667	1.174333333	1.125666667	1.112666667	2.950333333	2.286166667	1.1635	1.824166667	1.0585	2.0595	0.926166667	1.962333333	1.520833333	1.630333333	2.2385	0.141333333	1.664666667	2.2485	2.532833333	0.295833333	1.327166667	1.425166667	0.587833333	0.9335
SCT	1.988	2.436	0.348	1.3655	0.4515	0.6105	1.764	0.7155	1.5315	0.4455	1.7765	0.3905	1.233	1.132	0.9965	0.584	0.8995	0.4315	0.0405	1.72	1.225	0.414	0.7155	0.611	1.6535	0.942	1.0555	2.38	0.9355	2.3795	0.975	1.8585	0.5515	1.8125	0.4845	0.2005	0.3945	1.82	2.116	1.453	0.6955	-0.017	1.6195	0.5485	0.693	0.251	0.244	0.4205	1.838
SKI	1.11175	1.106375	0.919	1.56325	0.932125	0.264875	0.2215	1.085875	0.95825	0.39425	-0.503625	1.379125	0.326625	0.676125	0.13275	0.904375	0.063625	0.311125	0.272	0.56725	0.358625	0.53425	1.1365	1.309125	1.731	0.90625	0.453625	0.7115	0.37625	0.7245	0.71825	1.4825	0.554	0.468125	0.98525	0.68525	-0.24425	0.06625	0.674375	0.527875	-0.06	0.384625	0.551	0.308875	0.091	0.390125	0.4845	0.3345	0.53875
SEC61G	-0.23225	-0.844	1.0055	-1.05675	-0.2145	-0.35375	-0.8785	-0.21175	-0.1275	-0.53725	0.83725	-1.4485	-0.615	-0.23175	-0.43325	-0.342	-0.51025	0.4145	0.11975	-0.673	-0.625	-1.593	0.06125	0.138	0.12875	0.05925	-1.2075	-1.14625	-0.02	-0.224	-0.5325	0.27675	0.1765	0.193	-0.75225	-0.15275	-0.28625	-0.63125	0.212	0.1465	0.77925	-1.51375	-0.63975	-0.365	-0.038	-0.76475	0.255	-0.327	-0.21375
CAPN11	0.439	-0.559666667	-0.18825	-0.023	-1.0095	-0.587333333	-0.4435	-1.29925	0.07275	-0.36075	-0.351	-0.07825	-0.920666667	0.0265	0.36275	-0.18825	-0.3015	-0.0555	-0.24275	0.125	-0.0015	-0.396	0.04475	-0.07725	-0.10075	-0.28375	0.26975	-0.04325	-0.181	0.18025	0.00275	-0.075	0.49525	0.13675	-0.23675	-0.027	-0.19475	-0.26925	0.3035	-0.4815	0.38	-0.812666667	-0.7165	0.10775	1.39675	-0.115	-1.81575	0.09825	-0.604
ATXN7L3	0.081	0.56125	0.28225	-0.012	-0.285	-0.158	0.06375	0.07425	0.423	-0.86275	-0.26375	0.493	-0.3195	-0.15425	-0.36275	-0.23375	0.5215	0.24125	0.225	-0.471	0.6145	0.42575	0.6795	0.2665	0.1505	-0.65925	1.03625	0.67275	0.0195	-0.41025	-0.369	-0.1245	1.0955	0.9565	0.23125	1.3345	-0.75025	-0.6635	-0.7755	-0.48575	0.02625	0.32975	-0.6255	-0.8385	-1.0975	0.0625	-0.8865	-0.87975	-0.26175
DBNDD1	-0.699	-0.937833333	-0.642833333	-1.398833333	-1.175666667	-1.366	-0.948666667	-1.288666667	-1.21	-1.658166667	-0.134166667	-1.387333333	-0.284166667	-1.113166667	-1.159333333	-0.899833333	-1.1125	-1.5055	-1.192833333	-1.147166667	-1.2675	-0.921333333	-1.044833333	-0.588333333	-0.861333333	-0.332333333	-0.504666667	-0.9785	-0.404	-0.903666667	-1.359333333	-0.599333333	-0.7505	-0.027333333	-1.129333333	1.159333333	-0.733666667	-0.235666667	-1.010333333	0.025	-0.741166667	-0.110666667	-0.901333333	-0.3865	-0.209833333	-1.248666667	-0.848833333	-1.195333333	-1.266666667
FAIM	-0.16425	0.49625	-0.09175	-0.253	0.551	0.22775	0.17825	0.8625	0.982	0.465	0.9755	1.188	0.941	0.56	1.30225	1.0575	1.00525	1.708	-1.24725	0.61375	0.55325	1.0475	0.93475	1.97675	0.14625	0.66425	0.825	1.047	0.30725	1.0565	0.6995	0.72625	0.71375	-0.62575	0.7475	0.5555	0.592	0.2515	1.9645	0.4145	0.062	0.46375	0.184	1.9665	0.50925	0.59525	1.396	1.11875	1.03
ANKRD36	-1.0835	-0.034	-0.892	0.0285	-0.341	-0.5395	-0.64	-1.325	-0.4985	-0.616	-1.741	0.2015	-0.8995	1.425	-0.446	-0.09	-0.8665	-0.63	-1.609	-1.0575	-1.5	-2.6445	-2.2885	-0.986	-2.0575	0.09	-0.0605	-1.606	-1.185	0.0415	-0.32	0.65	-1.709	-0.289	-0.003	-0.8885	-0.979	-1.4495	1.3835	-0.56	-1.1585	-0.983	0.2825	0.0485	-0.316	-1.238	-0.686	0.7925	-0.2375
GABRP	2.054333333	-0.541333333	0.480666667	1.32	4.950166667	-0.637166667	1.313	1.6395	-0.237166667	0.518833333	0.559	-0.710666667	-0.422833333	2.033333333	0.720666667	1.066333333	3.5285	-0.040333333	-0.355	-0.225666667	1.677	-0.668166667	-0.091166667	0.4855	-0.778333333	0.694833333	3.411833333	4.614833333	1.385666667	4.1265	3.002166667	2.060166667	-0.127166667	0.436833333	3.135833333	0.009333333	1.143	-0.300166667	0.2424	0.927833333	-0.208166667	3.829166667	0.355333333	1.362833333	1.2756	-0.747833333	-0.876333333	1.122333333	4.651166667
TACSTD2	2.248666667	3.297166667	2.269166667	0.3214	2.6	0.936	3.731333333	3.050666667	2.2985	3.381166667	2.3165	3.737833333	1.758333333	1.985	2.6835	3.168333333	2.188333333	1.865666667	0.881	3.075333333	2.089166667	3.896833333	1.990166667	4.3575	3.1655	3.5225	1.747666667	2.7645	1.956833333	3.384666667	2.464333333	1.4515	4.429666667	2.119333333	2.485166667	1.894166667	2.4145	0.599833333	2.121666667	1.423833333	-0.099833333	3.4405	2.163333333	3.919666667	3.133166667	1.9445	0.270166667	2.421333333	3.202333333
EIF3J	-0.85975	-0.651	-1.11575	-1.052	-0.28975	-0.17125	-0.367	-0.22875	0.25475	-0.57775	-0.41925	-0.85	-0.0255	0.096	-0.41975	-0.62525	0.13175	-0.585	-0.00775	-0.30825	0.22075	-0.61925	-0.114	-0.4595	-0.19	-0.1245	0.39875	0.1535	-0.13325	-0.63	-0.27325	-0.50625	-0.4115	-0.58375	-0.53725	-0.56075	-0.7785	-0.89275	-0.59375	-1.0535	-0.79525	-0.288	0.048	-0.977	-1.01775	-0.1415	-0.99825	0.0545	-0.0485
PPP2R2A	0.08775	1.061	0.642	1.05025	0.7485	0.753	-0.8845	1.2175	0.40875	0.02825	0.37275	0.02125	0.791	-0.91725	0.22575	-0.53525	0.7125	1.2345	0.16275	-0.05325	0.177	0.32175	0.0145	-0.894	0.30725	0.0675	-0.908	0.94175	0.73875	-0.68675	-0.3785	-0.42325	1.28675	-0.02775	-0.41075	-0.235	0.2615	-0.19175	0.272	-0.051	0.53525	-0.1155	-0.03825	0.68225	-0.13475	0.9615	0.03375	-0.1125	-0.37725
TEKT4	0.195666667	0.098	-0.730666667	0.485	0.223166667	0.052	-0.266833333	-1.2195	-0.216166667	-0.254833333	0.807333333	-1.023833333	0.195666667	0.395666667	-0.376833333	-0.107166667	0.999333333	-0.191833333	0.604166667	0.498666667	0.254833333	-0.131666667	-0.472833333	-0.234	0.366333333	-0.4405	-0.673666667	-0.678666667	0.506	-0.654666667	-0.178666667	0.624333333	-0.166333333	-0.627666667	0.2435	-1.1785	-0.403833333	-0.275833333	-0.605833333	-0.511666667	-1.100166667	-0.175333333	-0.2125	0.235	-1.103666667	1.066666667	-0.77	0.108666667	0.7015
PVALB	-3.1615	-4.138333333	-1.404333333	-2.630833333	-3.662666667	-0.884666667	-3.475166667	-4.451	-3.07	-3.905833333	-2.834	-4.282333333	-3.3225	-2.5015	-2.523	-3.7965	-4.161333333	-3.797166667	1.0455	-3.4	-0.1115	-4.306333333	-3.306	-3.846166667	-3.895833333	-0.209333333	-3.559666667	-3.507333333	-3.631166667	-3.471833333	-3.750833333	-2.457333333	-3.379	-3.4265	-3.692833333	-3.180833333	-3.298666667	-2.3785	-3.849833333	-3.1205	-2.996166667	-3.171333333	-3.464666667	-3.5395	-2.5115	-4.231333333	-2.571	-3.097	-3.4135
F10	-2.015	-2.690333333	-2.494666667	-1.751666667	-2.515166667	-2.922166667	-2.631833333	-2.5265	-2.585833333	-3.8005	-1.763833333	-3.544	-2.618666667	-2.465333333	-2.539	-2.857	-3.028833333	-3.302166667	-3.007	-2.304666667	-2.683	-3.272833333	-2.921	-2.879666667	-2.964	-2.868333333	-2.885666667	-2.595333333	-2.8285	-2.300333333	-1.545	-1.844166667	-2.500666667	-2.576333333	-1.787333333	-3.258833333	-2.9145	-2.028333333	-2.910666667	-2.360333333	-2.880666667	-2.816833333	-2.851833333	-2.914666667	-2.185	-3.897833333	-2.742166667	-2.821166667	-2.629166667
FAM134C	0.7653	1.3631	1.358	1.1948	0.6696	0.6991	1.1241	0.2045	1.1617	0.1561	0.4656	0.9876	0.4776	0.4116	0.5154	0.3274	0.8028	0.7164	0.7206	0.5962	0.9926	1.1996	1.2965	0.8101	0.2967	0.2474	0.9322	0.8334	0.7512	0.8551	0.6244	0.5218	1.2213	0.4612	0.2827	1.2139	0.5191	1.2118	0.2685	0.7829	1.0801	0.9919	0.7544	0.0761	-0.7989	0.6452	0.4709	0.3868	0.5793
COMP	2.74325	3.155	1.296	4.268875	3.137875	2.254875	1.30975	0.95375	2.41325	-1.980375	3.313375	-0.992625	1.548	3.052125	2.258875	1.11725	2.080375	1.964625	-0.163	2.4545	2.254	1.092875	0.79975	2.253875	4.53075	3.5125	2.923875	2.739875	0.49375	5.394375	3.73425	3.002875	3.4815	1.313625	2.574875	1.4125	-0.08925	4.957	2.85275	3.742	1.04525	2.2995	4.2035	3.459375	1.38675	-0.585875	3.72275	1.64275	4.38175
EFCBP1	-0.939066667	-1.522375	-2.257	-0.1899375	1.0293125	-2.85525	-3.178266667	-2.1603125	-2.410125	-3.6944375	-1.681375	-3.622875	-3.278866667	-2.2521875	-2.8871875	-2.1576875	-1.637875	-3.1385	-2.8861875	-2.391875	-1.999	-3.01275	-2.728666667	-2.2084375	-3.1883125	-2.675875	-1.906875	-1.7314375	-2.3548125	-1.5656875	-0.944625	-1.5209375	-2.7796875	-1.732375	-1.17275	-1.368375	-2.020125	-2.7025	-0.1645	-1.538375	-1.3571875	-2.92075	-3.107375	-2.5248125	-1.949461538	-2.7198125	0.1505625	-3.55	-2.1066875
SCLT1	1.200375	0.071	1.2835	0.50575	2.164875	0.355375	-0.568375	0.972875	0.877875	0.413	-0.713625	0.354375	0.2735	1.205	-0.304875	0.222	-0.63625	-0.91225	0.0045	0.030625	-0.9195	-0.1915	-0.208625	0.190875	-1.3615	0.255875	-0.92275	0.219125	-0.8175	0.3995	1.167125	0.668875	-0.739125	0.375125	0.276625	-0.362125	-1.706875	0.366875	0.098125	0.571125	-1.274125	-1.62925	-0.276625	-1.12875	-1.21825	-1.27175	-0.795375	0.21325	1.04375
TAL1	-1.0738	-0.9075	-1.3595	-1.2485	-1.8683	-1.5651	-1.2781	-0.5038	-1.5464	-1.2691	-0.8515	-1.6836	-0.513	-0.5236	-1.0567	-1.0605	-1.6798	-1.724	-1.6603	-0.5423	-1.3868	-1.6958	-1.4819	0.6969	-1.3102	-1.4296	-1.6787	-1.4373	-1.4746	-1.0093	0.122	-1.0087	-1.0052	-1.5428	-0.3651	-0.5104	-1.3232	-1.2374	-1.279	-0.616	-1.4388	-1.2707	-1.1694	-1.4345	-1.0779	-1.7407	0.2913	-1.2221	-1.191
ACSL1	1.17875	1.791	1.801	1.49	2.0585	1.36375	2.303	1.75425	1.088	1.77625	0.6545	0.94825	1.96825	1.0435	1.10525	1.11225	1.19825	0.95	0.8565	3.31325	1.34925	0.93	-1.0025	-0.168	1.095	1.86475	1.4265	1.1	0.96575	1.10925	1.7835	0.636	1.22975	0.887	2.153	2.45075	0.8545	1.643	1.839	2.385	1.001	2.1475	1.577	0.59975	1.35925	0.7595	0.0965	1.01725	1.34025
ABCC5	0.715833333	2.715	4.03175	-0.570083333	0.185166667	2.2485	3.072583333	0.971166667	2.45425	2.840416667	0.373833333	1.221666667	1.15275	2.47225	2.408666667	4.301333333	2.349	2.412166667	2.928	2.280833333	3.00375	0.568916667	0.137583333	1.818083333	2.778333333	2.059666667	1.438666667	1.144833333	2.049916667	0.750833333	0.42525	-0.4905	0.633666667	1.0125	0.103666667	-0.1805	1.640083333	-0.238666667	1.385166667	-0.390333333	1.451083333	3.053666667	1.699916667	0.2085	1.395363636	2.819916667	0.889166667	2.360666667	3.029
ABL1	-0.5205	0.056777778	-0.333	-0.586888889	-0.858777778	-0.677333333	-0.351444444	-0.320722222	-0.718611111	-0.791333333	-0.389944444	-0.741777778	-1.329	-0.262722222	-0.450888889	-0.875333333	-0.529888889	-0.285277778	-0.501666667	-0.566166667	-0.414555556	-0.476388889	0.078833333	-0.123444444	-0.209888889	-0.519333333	-0.427222222	0.022277778	-0.274055556	-0.446444444	-0.623944444	-0.368555556	-0.140055556	-0.379277778	-0.223111111	-0.431888889	-1.041888889	-0.740666667	-0.456555556	-0.764833333	0.102722222	-0.321388889	-0.657888889	-1.013888889	-0.440176471	-0.497	-0.544	-0.3975	-1.011111111
RBBP7	-0.40425	-1.07075	-0.259333333	-0.552083333	-0.760166667	-0.282583333	-0.66475	-0.571916667	-0.03175	0.867416667	-0.424166667	-0.058166667	-0.225083333	0.0605	-0.241166667	1.03275	0.335666667	0.972083333	0.597416667	-0.736333333	0.279333333	-0.254416667	-0.889	-0.471916667	-0.38	-0.192333333	-0.970166667	-0.04575	-0.089666667	-0.480916667	-0.769166667	-1.152083333	0.165666667	-0.1505	-0.551833333	-0.3815	-0.24625	0.682	0.254666667	-1.059416667	0.074083333	0.243833333	-0.730666667	-0.146916667	0.735833333	-0.597166667	0.987166667	0.01375	-0.671833333
PTPRG	-0.541125	-0.011125	-0.66575	0.172	-1.402875	-0.678	-1.955	-0.6685	-0.5	-0.28975	-0.7895	-2.4635	-0.455625	0.14525	-1.098625	-1.19225	-0.49175	0.41325	-0.747875	0.696375	-0.07075	-0.9475	-0.38175	-2.05225	0.115375	-0.435875	-1.388	-1.192375	-0.0855	-0.073	1.148625	-0.252875	-0.769625	-1.32625	0.82125	-1.406625	-0.17075	-1.9775	0.094375	-0.4475	-0.56725	-0.877	-0.285375	-0.56575	-0.80975	-0.591875	0.225875	-0.774125	-0.29075
NCOR1	-1.2798	-0.4673	-0.4831	-0.2952	-0.2807	-1.2143	-1.1623	-1.0319	-0.5609	-0.3805	-0.9302	-0.6169	-1.5775	0.0292	-0.6053	-0.5733	-0.5023	-0.2042	-0.1259	-0.3339	-0.7647	-0.0942	-0.8189	-0.9578	-0.3156	-0.6888	-0.387	-0.5663	-1.21	-0.6327	-0.377	-0.2648	-0.2035	-0.701	-0.1556	0.0096	-1.0207	-0.8406	-0.7658	-0.7388	-1.0045	-0.2126	-0.3414	-1.6237	-1.5383	-0.0699	-0.6253	-0.183	-0.7824
SPINK4	-2.091333333	-3.416666667	-2.283166667	-2.781833333	-2.922666667	-2.01	-3.288333333	-2.079166667	-2.302166667	-2.845833333	-1.620333333	-2.572166667	-2.156666667	-1.3395	-0.7962	-0.589333333	-2.462833333	-2.230666667	-2.353	-2.449333333	-2.137	0.871	-1.691833333	-2.054666667	-2.53	-2.4195	-2.294666667	-1.6222	-1.230166667	-2.4755	-2.092166667	-1.010166667	-2.256333333	-2.200166667	-2.1805	-1.815166667	-1.533166667	3.076166667	-2.277166667	-1.540333333	-2.247166667	-1.752	-1.967333333	-1.651833333	-1.4378	-1.292833333	-2.052666667	-1.362333333	-2.014333333
TXNRD1	-2.044	0.3994	1.0518	0.399	-0.8949	2.1456	1.8807	-1.5965	1.2382	2.7292	-1.239	-0.9661	-1.0299	-0.7289	2.8028	-0.0048	2.3378	2.1477	2.159	0.6181	1.5075	-2.488	-2.1049	-1.8849	0.5512	-1.5431	1.6935	0.0217	1.6625	-1.1572	-0.4992	-0.5234	-1.7554	1.4349	-0.2227	0.9304	1.6078	3.1696	-1.2447	1.0436	0.8223	1.3984	-0.7477	-1.0407	-0.7769	2.5816	-1.7301	2.3513	0.742
TNRC15	0.1565	0.47225	0.461125	0.619375	0.21625	-0.1095	-0.861625	0.031875	-0.16575	-0.39775	-1.737	0.60075	-0.811125	-0.248	-0.68375	-0.04325	0.279875	0.202375	-0.697625	0.199125	-0.41775	0.06675	-0.58325	0.495875	0.423	0.541125	-0.4305	-0.770875	-0.606625	0.039	0.790625	1.034	-0.210875	-0.477	0.54675	-0.067375	-0.654	0.13425	0.55425	0.05675	-1.309875	-0.888125	-0.1775	-0.67475	-1.649625	-1.032375	-0.053625	-0.051625	0.459625
C9orf138	0.245875	0.136375	0.573625	0.079375	0.389125	-0.492333333	0.409125	0.11375	0.228625	-0.3285	0.301125	0.428375	0.1795	0.21825	0.2845	-0.22475	0.142	0.19075	0.186375	-0.1075	0.07325	0.65625	0.1745	0.2585	0.100375	0.298375	0.544125	0.125125	0.372375	0.21125	0.575875	0.176875	0.236625	0.3085	0.39125	0.030375	-0.129875	0.25825	-0.000625	0.94375	-0.19825	-0.013125	0.241375	0.069875	0.2435	0.256375	0.40125	0.293375	0.27775
UBE2H	-0.118333333	1.784	1.009666667	0.367833333	0.086333333	2.291	1.711166667	0.555666667	2.011666667	1.769833333	1.290833333	1.6365	0.320833333	0.997666667	1.351	1.650166667	1.592	1.169166667	2.198	2.113666667	1.473333333	0.4615	1.093166667	0.85	0.660833333	-0.063333333	1.200666667	1.1	1.428333333	1.233	0.888	0.829666667	0.654	1.34	0.407333333	0.8045	1.563333333	0.911	0.749166667	1.555833333	1.6245	1.478666667	0.2815	1.257333333	0.236166667	1.2395	-0.8265	1.569333333	0.879666667
BRDT	0.2445	0.280166667	-0.258166667	0.076833333	0.607166667	5.985166667	-0.377833333	0.209166667	-0.015666667	-0.4566	0.969	5.539166667	-0.26	-0.0665	0.1998	-0.230833333	-0.1905	-0.081333333	-0.268833333	0.657333333	-0.148833333	-0.024666667	-0.225	-0.421333333	4.993	-0.195	4.290166667	-0.105833333	-0.088333333	0.064166667	-0.1005	-0.300833333	-0.347	3.923	2.434833333	-0.105	0.447666667	3.629	4.325	1.7085	0.102333333	-0.532333333	2.766833333	0.433833333	1.859333333	3.21	-0.046833333	0.159666667	-0.365666667
C8orf31	-0.427	-0.1615	0.002	-0.13	0.1905	0.14925	-0.01925	0.32925	-0.1865	-0.0045	0.012	0.773	0.2025	0.15675	0.2915	0.5165	-0.3655	-0.27575	-0.3565	0.2185	0.70025	0.43375	0.051	-0.0975	-0.212	-0.38675	0.48075	0.46675	0.28475	0.23875	-0.07725	0.70325	-0.18925	0.014	0.23175	-0.00175	0.19975	0.361	-0.104	0.179	0.13275	-0.38025	0.42425	0.2605	-0.63725	-0.13175	-0.27975	-0.005	0.1325
CCNE2	-1.371272727	-0.584363636	-0.778545455	-1.825636364	-0.161090909	-0.554272727	0.065363636	-0.949	-0.554090909	0.422181818	-1.454818182	-0.049909091	0.136454545	-1.614818182	-0.298363636	1.324	-0.591727273	-0.645909091	-0.178454545	0.301545455	-1.538272727	-2.176363636	-1.326454545	-0.664181818	1.126545455	0.696363636	-1.187	-1.563	-1.088909091	-1.155454545	-1.364	-2.452090909	-0.8182	0.004090909	-1.448090909	-2.050272727	-0.778363636	-0.087272727	2.046454545	-1.169727273	-1.198818182	-0.538818182	-1.807727273	1.528454545	-0.423636364	-0.553090909	0.573454545	-0.594272727	-0.987272727
SLC6A8	-0.169	0.650625	0.9025	-1.030625	-1.738875	-1.40125	-1.12525	-0.794375	0.791375	0.0835	-0.019875	0.624125	-0.028375	0.617125	-0.141	-0.515625	0.106625	0.807	1.62675	0.2835	0.906	-0.223625	0.000875	0.340125	-0.137125	-1.081	0.246125	0.428375	1.082125	-1.140625	-1.197125	-1.35325	1.942625	1.62325	-0.321625	-0.665375	0.512125	-2.44825	-1.28925	-1.523375	0.574875	1.002625	0.0835	-1.007	0.660875	0.5095	-0.198375	0.25775	0.4265
CALCR	-3.5205	-4.9075	-3.72025	-4.26975	-4.5395	-3.44875	-4.03875	-3.501	-4.02825	-4.5285	-3.15325	-5.19425	-4.279	-4.47625	-3.37725	-4.59075	-4.7215	-4.7625	-4.65025	-3.74	-4.52425	-4.9865	-4.55925	-4.92425	-4.08975	-4.81375	-4.54725	-4.89375	-4.678	-3.44025	-4.56775	-4.38425	-3.719	-4.73825	-3.94575	-1.85925	-2.9105	-2.67625	-4.2465	-1.29225	-3.2515	-4.31425	-3.75625	-3.64675	-2.035	-4.2865	-0.677	-3.85375	-3.37725
PPP1CB	2.41675	0.910083333	1.66425	2.435333333	0.894666667	1.479083333	2.12025	0.597	1.56725	0.6735	1.5855	1.91025	1.187333333	0.431166667	0.9925	1.276166667	1.3085	1.665416667	1.026833333	0.980666667	1.627583333	0.657333333	1.693583333	0.693416667	-0.549333333	1.49075	1.145	1.005583333	1.2805	1.03125	0.434166667	-0.080583333	1.685333333	0.539	1.495	1.24725	2.076083333	1.786416667	1.335583333	0.793583333	1.1165	2.660166667	1.000416667	1.547916667	0.816	1.4385	2.6455	1.306833333	1.070833333
ABHD8	0.03475	-0.104	0.3525	0.26125	-0.7355	-0.24225	-0.10575	-0.6625	-0.346	-1.4695	-0.65425	-0.335	0.1775	-1.09575	-0.78725	-1.03725	-0.7685	-0.00075	0.189	-0.62375	-0.71375	-0.1665	0.41975	0.388	-0.83975	-0.338	-0.61225	-0.4285	-1.0585	-0.53825	-1.40325	-0.0165	0.73975	0.42775	-0.137	0.16875	-0.84975	-0.402	0.00175	-1.026	-0.80475	-0.60675	-1.08975	-0.28825	-0.1435	-0.6915	-0.46725	-0.82275	-0.39125
ARF5	0.2369	-0.0147	1.1713	-0.2439	-0.1304	0.2837	0.3766	0.6629	0.8589	-0.0056	0.7914	0.5741	0.2542	0.8047	0.7527	0.0871	-0.1202	-0.0114	1.1	0.5008	0.5583	0.4722	0.7993	0.7816	-0.5403	-0.3514	0.1893	0.5569	0.6078	0.0124	-0.8521	-0.1747	0.0265	1.2478	-0.1469	-0.1767	0.3494	0.2249	-1.4935	0.0643	1.0149	0.1604	-0.1044	-0.6576	1.0112	0.1997	-0.7904	-0.3279	0.6736
SLC24A4	0.39575	0.459	0.877	0.986	0.6165	0.969	0.683	0.437	0.40425	1.37725	-0.674	1.38175	0.46175	0.51525	0.09525	1.754	0.626	0.45425	0.22225	2.2065	0.8645	0.282	0.88775	0.77475	0.57975	0.96875	0.434	1.217	0.47175	1.21525	1.24	0.81925	1.089	0.34525	1.388	1.083	0.43975	0.32325	0.42125	1.3125	0.622	0.26725	0.6045	0.31375	-0.14275	0.67225	0.71775	0.6895	0.4415
CCT3	-0.373	-0.62975	-0.664	-0.59275	-0.54625	-0.2175	-0.964	-0.44175	0.1455	-0.2055	-0.053	-0.13125	-0.5835	-0.2465	-0.62925	-0.17725	0.228	-0.24975	-0.1875	-1.13825	-0.04075	-0.575	-0.469	-0.482	0.029	0.0125	-0.176	-0.12975	-0.428	-1.04525	-0.25075	-0.63475	-0.19025	0.2135	-0.35825	0.21925	-0.495	-0.33425	-0.07375	-0.5875	-0.56775	0.3205	-0.70975	-0.47625	0.078	-0.2985	0.42125	-0.19075	-0.70725
ZNF121	1.15975	0.85125	0.4875	0.063	0.573	0.0885	-0.826625	1.1515	0.29575	-0.218125	-0.55675	0.820125	0.33825	0.463375	0.183428571	-0.187	-0.1625	0.547625	-0.04875	-0.236625	0.3155	0.825	0.74275	0.53575	0.717625	0.9035	0.270875	-0.068	1.057	-0.002125	1.534375	-0.16525	1.35775	-0.4395	0.63475	0.51	-0.46125	-0.87475	1.336875	0.16875	-0.1255	0.171875	0.50325	2.125625	-1.5062	0.308875	-0.390625	0.47775	-0.354375
SLC3A2	-1.3447	-0.0976	0.004	0.5868	-1.9527	-0.416	-0.3704	-1.5705	0.2175	-1.1233	-1.1156	-1.076	-0.3523	-1.3331	-0.7876	-1.4355	-0.1185	0.0214	0.3138	-0.7072	-1.0591	-2.1055	1.2747	-1.5099	-0.6807	-0.7351	-0.9757	-0.3276	-0.3124	-1.4496	-1.3918	-1.1456	-0.4682	0.9135	-1.1984	-0.5402	-0.9663	-1.2991	-1.7946	-1.919	-0.5192	-0.3609	-0.857	-1.9937	-1.2618	-0.9404	-1.5895	-0.6336	-1.8606
OR13A1	0.981	0.787	0.561	0.3305	0.3825	0.92	0.876	0.465	0.363	0.299	0.675	0.374	0.844	1.2815	1.458	0.501	-0.0895	0.009	0.5195	0.3795	0.4125	0.6915	0.74	0.4685	0.553	0.248	0.06	0.6545	0.512	0.5045	0.1775	1.1235	1.1295	0.253	-0.057	0.463	0.4505	0.867	0.076	0.3445	0.447	0.0575	0.3175	0.5715	0.3615	0.23	0.418	0.403	0.215
SLC5A10	0.477	-0.11825	0.4185	-0.21225	0.151	0.43125	1.2655	-0.3835	0.42225	0.0855	0.117	-0.531	0.21775	0.11575	0.469	0.89825	-0.175	0.94575	0.0765	0.19725	0.014	-0.2395	2.2255	0.42125	0.3515	0.1345	-0.10725	-0.431	0.862	0.2615	-0.198	0.17175	-0.238	0.217	-0.35675	0.897	-0.365	0.462	0.2345	-0.18475	-1.126	-0.13225	0.27925	0.24075	0.62325	0.361	0.08325	0.25225	-0.284
RAD50	0.3905	0.226875	-0.214875	0.385375	0.023	-0.222	0.024125	-0.449875	0.217125	-0.339625	-0.962375	0.908125	-0.083375	-0.433875	-1.241875	-0.90275	0.51075	-0.223875	-0.129125	-0.21175	0.20375	0.180125	0.102	0.616875	-0.333875	-0.72125	0.340125	-0.391875	-0.599125	-0.464	-0.70925	-0.50975	-0.36775	-0.942125	-0.49275	0.63275	-0.734375	-0.36875	-0.27525	0.335	-0.16075	-0.336375	-0.87475	-1.31025	-0.555625	-0.42925	-0.897375	-0.81725	-1.266625
IER5	1.3205	0.644125	0.5765	0.962125	0.782875	0.66275	0.559375	0.8705	1.154125	-1.466625	0.39525	0.5295	0.113375	0.747	0.417	1.257375	0.252125	-0.09175	-0.00575	0.53575	0.152625	0.33775	2.55425	1.59875	1.576	1.80325	0.5875	1.740875	0.86225	0.92725	0.07675	1.5775	-0.266625	-0.112625	1.16675	1.09225	-0.637	-0.07375	0.352625	0.956125	-0.1195	0.52925	-0.0965	0.66475	-1.14875	-0.152	0.220625	0.2685	0.346
MTHFD1L	-0.97575	-1.611125	-0.872375	-1.6705	-1.318125	-1.704	-0.24475	-1.083375	-1.27675	-0.37025	-0.403	-2.147875	-0.388375	-1.08925	-0.8465	-0.68375	-0.55525	-1.31	-0.633	-0.96825	-0.600625	-1.58625	-1.1945	-0.6905	-0.469375	-1.108125	-0.55825	-1.30375	0.10325	-1.176	-0.736625	-1.226625	-2.012	0.0155	-1.055375	-0.892375	-0.611375	-0.904	-0.996	-1.123	-1.54425	-1.344625	-0.482	-0.9355	-0.371875	-0.753375	-0.772375	-0.66025	-0.580125
MBTPS2	0.62725	-0.033	0.09475	-0.002	-0.085	0.513666667	0.187	0.04175	0.9255	-0.05925	-0.1005	0.62975	0.214	0.1315	-0.38725	0.06425	0.006	0.439	0.51825	-0.47425	0.80525	-0.02575	-0.16725	-0.0855	-0.5415	-0.73675	-0.1035	-0.0555	-0.3025	-0.0555	0.2065	-0.64275	-0.204	0.66075	-0.1825	-0.16225	0.309	-0.428	0.64	-0.37725	0.1325	-0.307666667	-1.416	0.1765	-0.664	0.11925	0.9375	0.05625	-0.54575
MVK	0.144	-0.461875	-0.6235	-0.93875	1.014125	-0.29225	-0.162125	-0.265625	0.358125	-0.634	-0.568125	0.830125	-0.178125	-0.28375	-0.21975	-0.271875	0.170875	-0.59675	0.41925	-0.18925	-0.1985	0.45375	-0.30025	-0.258125	0.4145	0.469	0.13375	-0.469375	0.560375	0.089375	-0.353	-0.566375	0.072625	0.009625	0.0185	-0.059625	0.522	0.26925	-0.34075	-0.730125	0.28175	0.534375	-0.432625	-0.06925	-0.30575	-0.478	-0.387	-0.382	-0.182625
NCL	-1.1723	-0.162	-0.7824	-0.5286	-0.5699	-0.2776	-0.283	-0.219	-0.7792	1.3624	-1.1175	0.1942	-1.0957	-0.4557	-0.821	-0.0673	0.195	0.689	-0.378	0.3758	-0.1051	-0.2735	-0.4607	0.2409	1.231	0.1608	0.2572	-1.1399	0.5312	-0.9171	1.0164	-0.3586	-0.2367	-0.0347	-0.0119	0.4888	-0.0634	-0.1036	0.2005	-0.7427	-0.212	-0.6577	-0.2424	-0.7599	-0.4396	-0.6315	0.2481	-0.1246	0.0987
PSMD10	0.6455	-0.01475	1.08025	0.25	0.04125	-0.19625	2.34525	0.52875	0.86375	1.617	0.16475	1.08475	0.2125	0.53775	0.1705	-0.507	0.0665	0.136	0.26275	-0.36575	0.32775	-0.07125	0.10325	0.01025	-1.65375	-0.421	-0.60925	0.046	-0.7205	-0.38025	-0.76175	-0.936	0.42575	-0.354	-0.185	0.73025	1.4505	0.41075	0.15575	-0.293	0.22675	-0.197	-0.46525	0.01975	0.269	3.9745	0.27625	-0.15775	-0.54075
MOBP	0.455857143	0.367375	0.3725	0.197	0.311142857	0.448375	0.752	0.0055	0.5575	-0.051875	-0.1	0.20325	1.089857143	0.658875	0.5095	0.293875	0.107375	0.06125	0.367125	0.247	0.156	0.457125	0.41975	0.089	0.612125	0.20275	0.274	0.4325	0.451625	0.272125	0.036375	0.57475	0.335125	0.302625	0.1585	0.384625	0.15275	0.605375	0.35825	-0.068625	0.4575	0.199625	0.976375	0.44075	0.869	0.117375	-0.060875	0.2445	-0.126142857
FLJ32894	0.2465	-0.692	-0.083	-0.2705	0.288	0.0575	0.16	-1.4275	0.404	0.2125	-1.2175	-0.281	-0.196	-0.2195	-0.402	0.282	0.2555	0.0935	0.232	-0.2945	0.529	0.2205	0.334	0.336	0.0935	0.183	0.55	0.7105	0.2375	0.1135	0.478	-0.0945	-0.1285	-0.01	-0.182	0.279	0.173	0.766	-0.775	0.609	0.316	NA	-0.149	0.728	1.8215	0.8555	0.6765	0.2205	0.659
HRH1	0.377	0.075333333	-0.469833333	1.946666667	-0.796333333	0.9785	0.176166667	0.482666667	0.338833333	-1.634333333	-0.413166667	-1.284333333	0.347166667	-1.540166667	0.0495	1.355	-0.168166667	1.150833333	-1.452	0.031833333	0.0685	0.427833333	2.101166667	-0.468166667	0.1535	-0.7115	-1.973333333	-0.092666667	0.220833333	0.802166667	0.266333333	0.346666667	-0.5185	-0.195833333	0.426666667	1.3835	-1.7765	-0.227333333	0.3475	1.815333333	-1.517	-2.0075	0.736166667	-0.064666667	-0.429833333	0.176333333	1.932	-0.628	1.778833333
C5orf30	-1.25625	-1.48175	-0.94275	-1.765	-1.89575	-0.37075	-1.2125	-2.0065	-1.14325	-0.53875	-2.70775	-0.74075	-0.72475	-1.30175	-1.63825	-1.702	0.3295	-0.21375	-0.50325	-1.81275	-0.464	-0.9255	-2.0215	-0.98075	-0.95075	-1.31325	0.41975	-0.5365	-0.809	-2.03625	-1.594	-1.4735	-1.64825	-1.59825	-1.489	-0.61425	-0.289	-0.33125	-1.15725	-0.63125	-1.22125	-0.84625	-1.2535	-0.45025	-1.573	-0.20125	-1.33375	-1.13325	-1.20375
NUDT16L1	0.8079	0.912	0.7762	0.3662	0.6156	0.8359	0.7259	0.6174	0.6249	0.064	-0.0744	1.0093	1.127	0.6943	0.7029	-0.7033	0.408	0.4966	1.49	-0.0743	0.0045	0.875	0.2908	-0.0438	1.0197	-0.1203	0.7487	0.2633	0.3227	0.0009	-0.0234	0.0266	0.1522	-0.664	0.0882	-0.2453	0.5281	1.0167	-0.4252	0.5568	0.723	0.1561	-0.0521	0.6349	0.325	0.7717	-0.2087	0.2511	0.3175
RASGRP3	3.212666667	3.950166667	2.712833333	3.458833333	3.958666667	3.308666667	3.137	2.614666667	2.583	4.2305	2.016166667	2.811666667	2.877666667	1.352	1.633833333	4.336	3.053666667	2.775833333	1.850666667	5.345333333	3.227	2.949666667	2.9195	2.336333333	2.778833333	3.126833333	2.756333333	3.136166667	2.664	4.183333333	3.273833333	4.445166667	3.893666667	2.7555	3.129166667	2.784833333	1.8075	3.646833333	3.403166667	4.054	2.694	2.1845	3.113333333	3.0355	1.638833333	1.664333333	2.113833333	1.791	2.7705
PRKRIP1	-1.3239	-0.4433	-0.7039	-0.7793	-0.5177	-0.5689	-0.1047	-0.2808	-0.7085	-0.5103	-0.8148	0.1778	-0.312	0.0203	-0.6348	-0.19	-0.6285	-0.4535	-0.15	-0.0446	-0.3515	-0.209	-0.3338	-0.5486	0.5705	-0.6151	-0.7692	-0.3229	-0.3945	-0.5942	-0.7138	0.0255	-0.6556	-0.2467	-0.3834	-0.9922	0.6128	-0.3191	-0.4917	-0.1012	-0.0505	-0.154	-0.4438	-0.2862	-1.0393	-0.4765	0.0587	-0.119	-0.2704
CCDC75	0.781	0.52325	0.408	0.414	0.20725	0.41175	0.7985	-0.3965	1.091	-0.032	-0.403	1.49275	-0.073	-0.4085	-0.95325	0.74775	0.302	-0.0625	0.17425	-0.07725	0.16775	-0.98225	0.78425	0.80225	-0.7345	0.74975	0.065	0.411	-0.401	0.386	0.19775	0.516	-0.1845	-0.24975	0.50175	-0.3685	-0.6615	-1.10675	0.9855	-0.389	0.042	0.11125	-0.44375	-0.50325	-1.240666667	0.03025	-0.893	-0.00075	-0.1705
LOC253970	4.15425	6.991	6.8395	5.664	3.8215	1.30125	4.8325	2.55425	3.292	1.0195	2.71725	0.244	7.079	1.99425	0.5365	6.15	5.39825	0.883	5.199	7.12	5.95525	4.02925	-0.00025	4.0355	4.12025	2.744	2.625	5.653	5.766	7.0635	7.631	6.825	1.358	4.5175	7.2295	7.05475	5.583	8.251	6.0475	7.65	1.806	5.7385	-0.04475	1.31625	1.945	6.67425	1.20575	0.9635	5.8195
KIAA1239	0.8425	-0.0445	-0.2875	0.546	1.10025	-0.36725	0.33625	1.45575	0.6895	-0.118	4.158	3.817	3.47025	0.193	0.12825	-0.012	-0.03075	0.359	-0.046	2.262	0.43125	0.3325	0.5475	1.22	1.53675	3.151	0.0335	-0.17775	0.972	0.165	-0.0465	-0.038	0.26125	0.16725	1.35225	-0.2535	0.46775	-0.07975	3.091	0.026	0.761	0.556	1.2775	0.3995	-0.0705	0.08375	0.55925	0.64675	0.4835
MED21	0.3485	-0.52275	0.0785	-0.49825	1.27375	1.29425	1.096	0.574	1.709	0.1405	2.0055	0.45	0.938	1.22275	0.1275	0.5695	-0.16175	0.7015	0.41325	-0.43875	0.4135	-0.158	1.68	0.425	-0.2205	-0.43875	0.33	0.91275	1.079	0.2705	-0.0545	-0.55325	-0.13875	1.64475	-0.60725	-1.017	0.396	-0.163	1.91875	-0.38825	1.217	-0.81175	0.343	0.80825	0.23375	0.7415	-0.7525	0.64575	0.23175
SYT11	0.336333333	0.40675	0.384416667	1.806	0.802416667	2.348166667	-0.06375	-0.029916667	0.446083333	1.311916667	0.869181818	0.472666667	1.194416667	-0.0715	0.303416667	0.836416667	1.18475	-0.061666667	-0.673583333	1.435166667	0.299333333	-0.332	0.498416667	-0.171833333	0.35225	0.081583333	0.088	1.032833333	-0.344083333	1.176583333	1.050333333	0.907916667	0.467333333	0.19825	0.57225	0.029416667	1.333	1.807833333	0.648333333	1.3075	2.245166667	1.5055	1.223083333	1.243083333	-0.189333333	-0.630083333	1.975166667	-0.11025	2.020416667
NTSR2	-0.2375	-0.655	-0.758	-0.456	-0.1205	-0.1445	-1.2475	-0.507	-0.0485	-0.5675	-0.445	0.082	0.184	0.2115	0.01	0.0015	-0.373	-0.1895	-0.6645	-0.6585	0.02	-0.4925	-0.651	0.713	1.5005	-0.513	1.2245	0.048	-0.0305	-0.4375	-0.78	-0.329	0.051	-0.3105	-0.74	-0.2355	-0.481	0.385	-0.2635	-0.1215	0.33	-0.749	-0.5945	0.3355	0.106	-0.256	1.1185	-0.5215	0.0235
EGFL11	0.3295	-0.0755	0.0155	0.1555	2.327	0.757	0.069	0.219	0.494	1.388	0.121	-0.308	0.635	-0.037	0.2225	-0.324	-0.3135	-0.098	-0.181	-0.102	-0.2345	0.6035	-0.367	-0.29	-0.0235	-0.064	0.424	-1.2035	0.2255	-0.0335	-0.5885	-0.188	0.2315	0.0295	-0.7775	0.328	-0.588	-0.4975	0.8445	-0.3115	NA	0.893	-0.149	-0.4755	0.84	0.0135	0.351	-0.0725	0.0555
CXorf59	0.142	-0.238	0.9665	0.429	0.394	0.124	0.1655	0.2055	0.568	0.992	-1.512	0.868	1.249	0.151	0.6275	0.032	0.118	0.4395	1.0015	-0.0195	0.0155	0.1265	0.256	0.6285	0.1285	0.633	0.5695	-0.4365	0.617	0.4585	-0.09	0.8455	0.3005	0.5855	0.0155	1.05	0.1185	-0.132	0.763	1.5085	0.443	-0.254	0.5975	-3.3855	-1.166	-0.54	0.508	0.4355	0.5425
OR2A25	0.70375	-0.1275	0.414	0.19075	0.632666667	0.445	0.8705	0.4975	0.54275	0.433	1.475	0.293	0.59975	0.40775	0.596	0.137	-0.0225	0.11675	0.10725	0.04375	0.22925	-0.091	0.18175	-0.017	0.03275	-0.1375	0.08625	-0.321	0.16375	-0.05625	-0.15375	-0.03125	-0.27725	0.01	-0.34525	-0.056	0.26425	0.6885	-0.68275	0.0765	0.41825	0.9205	0.1355	0.354	1.92925	-0.0735	0.3845	0.25825	0.04025
SPTBN2	-1.941	-0.58275	-0.463	-1.5035	-1.42425	-1.1405	-0.8525	-0.51925	-1.03725	-1.304	-0.391	-0.82925	-1.30075	-0.63575	-0.71175	0.01	-0.94225	-0.6705	-0.7485	-0.531	-0.513	-1.21675	-1.091	-0.7295	-0.316	-0.13625	0.13225	0.33675	-0.062	-0.7525	-0.97725	-0.4915	-0.061	-0.837	-0.18825	1.5695	-1.0895	-1.53975	-1.1255	-1.51175	-0.63925	-0.3565	-0.71325	-1.0645	0.66	-0.87575	-1.166	-0.87325	-0.80075
LRMP	-0.4925	-0.707166667	-0.081666667	-1.23	-0.8275	-0.929	0.731166667	1.4715	-0.829833333	0.182	-1.4755	-0.845333333	-0.819333333	-0.603666667	-0.037833333	1.8205	-0.132833333	-1.560833333	-1.347166667	0.340166667	-0.763	1.664333333	-1.142666667	-0.783	0.511166667	2.8725	4.1115	-0.043	-1.3895	1.129333333	-0.402166667	1.160333333	1.1055	-0.987	-0.313333333	-0.895833333	-0.2475	0.377	0.894666667	0.81	0.074166667	-0.114166667	-0.3725	2.160833333	0.160166667	-1.277333333	-1.850333333	-0.521	1
RNF111	-0.24875	0.09725	-0.03275	0.74375	0.51325	-0.1	-0.0915	0.17475	0.31075	-0.47575	-0.28825	0.13675	0.67325	-0.7495	0.12425	0.14075	0.5865	0.0035	0.497	0.544	0.54675	1.09225	0.70575	-0.07025	0.174	0.3105	0.2015	0.8435	0.128	0.10925	-0.02625	-0.30525	0.6695	-0.57375	-0.0775	0.053	-0.8985	-0.2845	-0.35825	0.3495	-0.3725	0.3805	0.385	0.58825	-0.9335	-0.04	-0.1485	0.23675	0.676
PTH	0.556	0.897	0.112	0.2165	-0.666	0.5205	0.5855	0.149	0.916	1.6765	1.424	0.576	1.327	0.506	0.118	0.324	-0.1945	0.45	0.297	0.085	0.115	0.089	0.617	0.1705	0.3985	0.5895	-0.2435	0.3445	0.275	0.297	0.4855	-0.1495	0.396	0.322	-0.554	0.11	0.5035	0.151	-0.15	0.6185	0.8395	0.65	1.5865	0.1255	1.359	0.363	0.0405	0.0215	-1.093
LOC619208	1.678166667	0.257833333	0.590166667	1.354166667	1.349333333	0.701666667	-0.354	0.761166667	-0.065833333	0.728	0.8022	0.863166667	0.995333333	-0.080833333	-0.204833333	-0.019666667	0.122666667	0.085666667	0.1395	0.116333333	0.072166667	0.4245	-0.0835	0.493833333	-0.400666667	0.174833333	0.227	0.891833333	-0.420166667	1.118333333	1.052166667	1.0805	-0.599666667	0.617833333	0.457833333	-0.492	0.713166667	1.425	0.305166667	1.141666667	0.029166667	0.0135	0.4495	1.029666667	0.665833333	-0.403666667	1.754333333	0.731833333	1.016833333
KIAA0895	0.04725	-0.14625	0.6525	1.2805	0.5925	0.83575	-1.0825	0.3365	0.116	0.00925	-0.658	-1.22225	0.1485	-0.475	-0.308	0.948	0.729	1.33775	1.516	-1.39675	0.0805	-1.00475	0.5895	0.9155	-0.52675	0.234	-1.85575	-0.11125	-0.03125	0.02125	-0.43075	-0.566	-0.615	1.067	0.1045	1.247	1.0385	0.14525	1.505	0.5175	0.157	-0.552	0.124	0.56925	-0.1385	-0.29075	1.8065	-0.09	-0.387
RANBP5	-0.629125	-0.85175	-0.670875	-0.601	-1.383875	-0.58525	-0.871625	-0.722875	-1.069875	-1.313375	-0.597625	-1.59925	-1.072625	-0.667	-0.6565	-0.441875	-1.23575	-0.74325	-0.876875	-1.4925	-0.42775	-0.65225	-0.09325	-0.72825	-1.13125	-0.460625	-0.808	-1.240875	-0.226375	-1.0725	-0.902	-1.136	-1.0645	0.025125	-1.104625	-0.75275	-1.612625	0.097125	-0.65825	-0.82925	-0.355125	-1.174375	-0.38	-0.712875	-1.015125	-0.380125	-0.538625	-1.050625	-0.592625
P2RY10	1.929333333	1.961333333	1.487166667	1.048333333	2.168833333	1.285666667	0.714666667	1.229333333	2.031333333	2.879	0.598	2.374	1.688666667	0.4505	0.908333333	2.381833333	0.757166667	0.028333333	-0.851833333	2.2265	0.7355	-0.903666667	-0.022666667	0.669	-0.730666667	0.932333333	0.646666667	2.241166667	0.057	2.171333333	1.7025	2.517666667	2.101666667	1.252	0.622333333	1.012	0.665	2.3915	1.3135	2.718	1.385	0.2225	1.426	0.477166667	-0.698833333	-0.382333333	0.155333333	0.643333333	1.0485
NME5	0.936166667	1.778166667	1.023	1.639833333	2.086333333	-0.1385	1.636333333	0.277	1.237333333	-1.281666667	0.807666667	-1.698	2.620833333	-0.595166667	-0.227333333	0.508166667	0.1685	-1.192333333	0.686833333	1.686833333	0.581833333	3.737166667	-0.645833333	-0.309166667	-0.0805	2.109666667	-0.1755	0.872333333	1.404166667	3.629333333	1.906666667	4.158333333	-0.649333333	1.425333333	1.784166667	1.567666667	0.288166667	2.684666667	0.9745	4.452166667	-0.724833333	-0.3285	0.964333333	2.000666667	-0.355166667	0.3735	1.404833333	2.81	2.2705
DDX21	-1.106	-0.24275	-1.07475	-0.495	-0.61025	-1.0265	-0.99975	-0.44575	-0.73875	0.1155	-0.9555	0.36275	-0.4025	0.02575	-0.14825	-0.49975	-0.23025	-0.2485	-1.166	-0.659	-0.6185	-0.54325	-0.279	0.5415	-0.33	-0.659	0.5995	-0.59675	0.493	-1.36225	0.4485	-1.22175	-0.377	0.09475	0.4195	0.5715	-0.5545	-0.58475	-0.60125	-0.72725	-0.701	0.257	0.21075	-0.5015	-0.43575	-0.02675	0.702	0.749	0.16575
LRSAM1	-1.242	-1.021	-1.1785	-1.553	-1.3695	-1.624	-1.2095	-1.8405	-1.6165	-1.64	-1.384	-1.026	-1.3595	-0.674	-1.1155	-0.766	-0.674	-0.837	-1.1195	-0.317	-1.0575	-0.386	-0.766	-0.358	-0.6005	-0.8265	-0.4345	-0.4025	-0.523	-0.609	-0.8695	-0.0895	-0.3185	-0.452	-0.5385	-0.115	-1.1715	-1.1505	-1.361	-1.0655	-1.0005	-0.302	-1.3685	-1.4975	-0.7385	-1.5575	-1.503	-0.786	-1.505
HDAC11	-0.4475	0.455	-0.024	-0.351666667	-0.7155	-1.009833333	0.224666667	0.295333333	0.364333333	-0.765	-0.083833333	0.634333333	-0.138166667	-0.428666667	-0.531666667	-0.1125	-0.6025	0.086166667	-0.342666667	-0.7525	0.478166667	0.635833333	0.558166667	-0.506666667	-0.433833333	-0.497166667	-0.4345	-0.758	-0.354333333	-0.470166667	-0.621666667	-0.427666667	0.032333333	-0.513333333	-0.575833333	0.255166667	-0.763666667	-0.508666667	-0.699333333	-0.249833333	-0.584166667	0.153	-0.601333333	-0.304166667	-0.4865	-0.2085	-0.731166667	-0.549666667	-0.6605
VMO1	3.8805	2.138	2.50325	2.97475	2.06325	4.25375	2.14775	3.955	1.6505	2.85225	2.62425	2.48025	4.09925	2.03	2.27825	4.46275	1.44975	2.7495	1.14975	4.293	2.67775	0.57175	2.84925	2.315	2.76175	2.002	2.556	3.12	2.3505	4.382	2.2475	4.04275	2.68125	2.3195	2.45375	1.36825	4.0515	2.8575	2.23575	3.51725	2.83575	1.5395	3.4995	4.0505	1.8075	1.32325	3.017	3.2765	3.15475
NOLA2	-0.409333333	-0.609166667	-1.1705	-0.883166667	-0.609333333	-0.8515	-0.248333333	-0.729666667	-0.780833333	-0.809666667	-0.742833333	-0.345833333	-0.515833333	-1.3435	-0.756833333	-1.209666667	-0.4095	-1.1	-0.595	-1.359333333	-0.302166667	-0.197833333	-1.096166667	-0.154166667	-0.825666667	0.277666667	-0.251833333	-0.184666667	-0.918	-0.667666667	-0.2325	-1.081833333	-0.699166667	-0.308833333	-0.898166667	-0.820166667	-0.589	0.147833333	-0.182666667	-0.518833333	-0.892833333	-0.9325	-1.323	-0.321333333	-0.896	-0.454833333	-0.645833333	-0.701166667	-1.077
ADAR	-1.006416667	-0.337333333	-0.56575	-0.421166667	-0.4075	-0.484916667	-0.989416667	-0.12975	0.23175	-0.27075	-1.091666667	0.143083333	-1.192416667	0.21375	-0.304166667	0.8645	0.361416667	0.47025	0.061666667	0.697083333	0.306916667	0.087416667	0.451333333	0.84175	0.796666667	-0.167833333	0.539416667	0.7075	0.713583333	0.025	0.40275	0.541166667	0.47975	0.489666667	0.874333333	0.300083333	-1.227416667	-0.686	0.110083333	0.025583333	0.053	0.369833333	0.18025	-0.690083333	-0.4982	-0.341083333	-0.623666667	0.12	-0.105083333
MTO1	-0.693333333	-0.892666667	-1.288333333	-1.1165	-0.950166667	-0.907833333	-0.411666667	-0.806666667	-1.158	-0.7295	-1.013833333	-0.129166667	-1.290833333	-1.2175	-0.938666667	-0.513166667	-0.701166667	-0.981166667	-0.402666667	-0.915	-0.8	-0.478166667	-1.112	-0.589	-0.875333333	-0.317666667	-0.3595	-1.114666667	-0.502333333	-0.739	-0.622	-0.898333333	-1.040666667	-0.180833333	-0.929	-1.011333333	-0.3915	-0.822333333	-0.652666667	-0.689166667	-1.624166667	-0.955	-0.809333333	-1.135333333	-0.123166667	-0.969666667	-1.253333333	-0.567	-0.266333333
SF4	-0.598833333	-0.0655	-0.624333333	-1.084	0.2215	-0.711	-0.682333333	-0.119333333	-0.5905	-0.779	-0.7855	-0.101333333	-0.4635	0.160833333	-0.466666667	-0.3065	0.0065	-0.197833333	-0.232833333	0.066166667	-0.384833333	0.305	0.56	0.671166667	0.349333333	0.339666667	0.671333333	-0.057833333	-0.312666667	0.061833333	-0.410166667	0.1165	0.636833333	0.325833333	0.041333333	0.140833333	-0.348333333	-0.1715	-0.383166667	-0.219333333	0.312166667	-0.121833333	-0.295666667	-0.427333333	-0.446166667	0.004333333	-0.268166667	-0.402333333	0.004333333
P2RX1	0.589166667	1.296666667	0.542	-0.165666667	0.031833333	0.111833333	0.028666667	0.1285	-0.1865	0.149166667	0.0315	0.5915	0.175	0.362666667	0.3475	0.669333333	0.676666667	-0.033	-0.265	0.9715	0.643833333	0.058166667	0.074166667	0.094833333	0.5145	0.4475	0.131166667	0.336833333	0.5065	0.629333333	1.1355	1.4605	1.792333333	0.740166667	0.979	0.092166667	0.272333333	0.9075	0.1675	0.625166667	0.207333333	0.043833333	0.286833333	0.1775	0.136	-0.270666667	-0.024	-0.237166667	0.347833333
HBM	2.00525	0.08425	0.39925	-0.1225	-0.08525	0.40975	0.6595	0.141	0.022	0.50425	0.56	0.3235	0.5875	0.9455	1.01125	0.00875	-0.31625	-0.14625	0.21275	0.4615	0.71675	-0.30225	0.27675	0.37075	0.35525	0.66875	0.502	0.3085	0.18025	0.44925	0.17375	1.3925	0.0615	0.26	0.5185	0.37275	0.203	0.39875	0.05975	0.33075	0.61	0.2475	0.12	0.55975	0.27475	0.02575	0.44675	0.51375	0.217
EN2	2.783	1.7145	2.076	1.8825	1.6655	2.0605	2.074	1.4955	2.614	-0.1715	0.8075	0.9505	1.4425	2.2685	2.2275	1.3675	0.5895	1.392	1.7855	1.1365	1.227	1.244	3.674	3.477	2.2835	2.6455	1.748	3.397	1.484	1.247	0.053	3.0785	-0.283	-0.0565	2.0395	1.255	-0.156	0.9785	0.119	0.9365	0.778	0.656	1.2105	1.333	0.434	0.76	0.9195	1.8725	0.8065
C14orf172	-0.807	-0.58525	-0.48325	-0.83175	-0.99525	-0.36	-0.09475	-0.441	-0.494	-0.665	0.0485	0.02425	1.0315	0.5175	0.019	0.487	-0.3215	-0.06975	0.17975	-0.3825	-0.0605	0.0615	0.584	0.375	1.45425	-0.08825	-0.48475	-0.38425	0.36225	-0.24125	-0.20475	-0.04325	-0.453	0.2465	-0.00225	0.296	-0.12775	0.24025	0.03525	-0.6095	-0.124	-0.19225	-0.19625	-0.15575	0.1115	0.568	0.077	0.00575	-0.0665
TM9SF2	0.471	0.9223	0.3167	0.4919	-0.1541	0.3507	-0.0735	0.1778	-0.0242	-0.27	0.6972	0.0402	-1.1096	-0.2826	0.2097	0.808	-0.0469	-0.3746	-0.0075	0.289	0.5792	0.6366	1.1268	0.2059	0.1866	0.7673	0.295	-0.1637	0.217	0.7604	0.047	0.1591	0.7891	0.2921	0.2833	0.371	0.1642	1.3534	1.0331	0.5964	0.4825	-0.3451	-0.0014	-0.0808	0.2995	0.3113	-0.0725	0.0631	0.7158
INHBE	-0.474666667	-0.937166667	-0.364833333	-0.952	-1.0835	-0.8965	-1.082666667	-1.212333333	-0.801333333	-0.931666667	-0.371666667	-0.638333333	-0.124	-0.323333333	-0.759166667	-1.284166667	-0.5425	-0.727833333	-0.0995	-0.7865	-1.024166667	-0.996	-0.499	-0.686333333	-0.663	-0.696333333	-0.329333333	-0.584	-0.648	-0.788666667	-0.843833333	-1.0915	-0.471	-0.5955	-1.160333333	-0.366833333	-0.309833333	-0.8595	-0.894166667	-0.549666667	-0.271	-0.525666667	-0.457333333	-0.474333333	-0.535666667	-0.978833333	-0.620833333	-0.478666667	-0.515
TCTE3	0.036166667	-0.300083333	-0.126333333	-0.297083333	1.669583333	-0.436	0.027	0.1415	-0.334916667	0.92125	-0.241083333	-0.480666667	0.082666667	0.261166667	-0.072916667	0.09975	-0.330416667	-0.100416667	0.058916667	0.298583333	-0.170916667	-0.004666667	0.233833333	0.3255	0.216583333	0.483083333	0.3955	0.05725	0.025	-0.245166667	-0.431666667	-0.12225	-0.129833333	0.086416667	-0.088416667	-0.322833333	0.352083333	0.26225	-0.1245	-0.287666667	0.405916667	-0.36675	-0.147666667	0.125416667	-0.164666667	-0.144083333	0.2445	-0.027333333	0.09375
TOX2	-1.37525	-2.0405	-0.09	0.47025	-2.4815	-2.51125	-0.86775	-2.2395	-2.36275	-1.028	-2.02075	-1.75025	-2.4555	-2.7675	-0.31325	-0.14875	-1.08625	-1.131	-1.09275	-0.5275	-1.61225	-3.59275	-0.29825	-3.0825	-1.33725	-2.188	-0.69325	-1.086	-3.0445	-1.0915	-0.48675	-0.7115	-1.76775	-2.61675	-0.98925	-1.88725	-2.76375	-1.831	-1.51375	-1.203	-1.69375	-0.84275	-2.29075	-1.3125	-1.4765	0.05075	-0.45875	-0.0665	-1.01
CTAGE3	0.782857143	0.974375	1.975125	0.012125	-0.181375	2.2505	3.034	0.204875	2.25725	0.731875	-0.549625	1.3115	1.94525	-0.8695	-0.022	0.248625	0.2295	0.79325	1.72275	-0.05075	0.067	0.065875	0.93575	0.404625	-0.68975	0.11325	-0.24375	0.115375	-0.17825	0.27975	-0.02675	0.139125	0.559875	-0.393625	-0.4985	0.6255	0.422	0.469875	0.02275	-0.00075	0.14375	-0.989125	-0.126	0.206875	0.071375	0.912375	-1.065	-0.225125	0.064875
HBB	5.9526	4.0512	4.8061	4.3721	3.8477	4.5473	4.8494	4.4375	4.1376	4.9599	5.1759	3.8017	4.9632	4.3229	4.9914	4.5334	4.0458	4.3793	4.5488	4.577	4.8371	4.2559	5.1285	4.7442	2.4414	5.5533	4.2466	4.1499	3.2782	4.6261	4.6223	5.5876	3.8407	3.9573	5.1733	4.4663	3.0695	4.3598	3.5268	4.4171	3.5269	3.6338	3.1925	3.7291	5.6476	3.8897	4.0331	4.5079	4.731
MED15	-1.788166667	-1.167833333	-0.599833333	-1.279666667	-1.073333333	-1.664666667	-1.367166667	-0.806	-1.117166667	-1.469166667	-1.082833333	-1.205666667	-0.983166667	-0.871833333	-1.346833333	0.001	-1.085166667	-0.883666667	0.047	-0.311833333	0.205166667	-0.730666667	0.3555	-0.947833333	0.137	0.0715	-0.313833333	-0.641333333	-0.185166667	-0.311	-0.279166667	0.332333333	0.331	0.848333333	-0.713833333	-0.085166667	-1.266333333	-1.867166667	-0.977333333	-1.188333333	-1.028666667	-0.614833333	-1.134166667	-1.2395	-0.973333333	-1.344166667	-1.547666667	-1.201	-1.0785
CASR	0.76425	0.62875	0.53275	0.4095	4.221	0.49325	0.0525	1.20475	1.72925	0.06	-0.84	-0.03025	1.118	0.115	0.11475	0.30875	0.08375	0.10475	0.4765	0.20575	0.18925	-0.15275	0.1045	0.31775	0.1755	0.12775	0.28175	0.47275	0.2655	0.32125	0.00225	-0.376	0.63475	-0.2015	-0.16225	0.2055	0.963	0.577	0.104	0.51475	0.243	0.186	0.51425	0.70125	1.627666667	0.706	0.70975	0.27875	1.0925
C6orf66	-0.2385	-0.082666667	-0.069	-0.8385	0.004166667	0.537	0.127833333	0.120333333	-0.147833333	0.647333333	-0.494666667	-0.202666667	0.284666667	-0.084833333	0.544833333	0.137333333	0.726333333	0.064166667	0.597333333	0.165833333	0.350666667	0.110666667	-0.564666667	0.1255	0.0455	-0.108666667	1.1135	0.565666667	0.815166667	-0.6815	-0.707	-0.536333333	-1.335	0.443166667	-0.282833333	-0.892833333	-0.113833333	0.273333333	-1.107	-0.9525	-0.254333333	-0.716333333	0.278	-0.420166667	1.194666667	-0.327666667	-0.9415	0.260833333	-0.021666667
MTPN	-0.034125	0.5295	0.089875	0.504625	-0.279	0.17275	-0.104375	-0.031875	0.496125	-1.141375	-0.739375	0.7495	-1.0645	0.365125	0.596125	-0.768375	-0.017625	-0.886625	-0.08025	-0.0565	-0.61175	-0.7915	0.529875	0.129	-1.107625	0.060125	0.3475	0.572875	-0.5735	0.30475	0.264125	0.6185	-0.668625	0.745875	0.026625	-0.518625	-0.9205	-1.17125	-0.19125	0.298125	0.1395	-0.908875	-0.018875	0.039875	-2.246625	0.125625	-1.528375	0.284875	0.642625
UNC50	0.0635	0.065	0.9525	-0.19175	0.0685	0.70275	0.27	0.438	1.036	0.744	-0.4195	0.09725	-0.19725	-0.08225	0.58775	-0.5385	0.62875	0.4385	0.199	0.097	-0.165	0.431	0.2655	0.4425	-0.3325	-0.4295	0.46475	0.3025	-0.19075	0.18925	-0.0885	-0.1005	-0.46325	-0.31925	0.7725	-0.1495	0.885	0.70525	0.923	0.3695	0.40475	0.238	-0.17025	-0.13225	0.67025	0.00525	0.00075	1.254	0.029
C21orf33	-0.388875	-0.7085	-0.37225	-0.08725	-0.025125	-0.301625	0.4845	-0.11775	-0.664	0.21025	0.364375	0.06975	0.711	-0.573	-0.69725	-0.85175	-0.07125	-0.497875	-0.02975	-0.216	0.57975	0.370875	-0.875375	0.19075	0.3725	-0.158375	0.437125	0.157875	-0.451625	-0.07625	0.029375	-0.04625	-0.119875	-1.203125	-0.816625	-0.8525	-0.244625	-0.146875	-0.30775	-0.416875	-0.314875	0.60875	-0.36325	-0.11625	0.958125	-0.263125	-0.3105	-0.559125	-1.034625
IRF2	0.879125	1.069125	1.542625	0.74825	2.372	1.585375	1.929625	2.06875	1.346	2.027625	0.686625	1.384625	1.21475	0.86625	1.15325	1.6245	1.26975	0.994625	1.180375	1.97175	0.835875	2.2055	1.034	-0.309	0.357875	0.975125	1.528625	1.929875	1.00525	1.410375	1.775	1.924125	1.018625	1.295625	1.09775	1.03725	1.348375	1.289	0.735	1.524875	1.46675	1.271	1.198	0.998125	0.515285714	-0.03275	1.3165	1.73375	1.433
PGR	-2.453	-2.274166667	-2.8245	-1.847	-1.054166667	-2.3785	-2.609666667	-2.3005	-2.534	-2.803	-1.8596	-3.224666667	-2.299333333	-1.758833333	-1.3744	-2.652666667	-1.9125	-2.000333333	-2.7335	-2.09	-1.6095	-2.723333333	-2.088833333	-2.722666667	-2.650666667	-2.478166667	-2.401833333	-2.240333333	-2.6785	-1.264166667	-1.901833333	-2.062833333	-2.237333333	-2.240833333	-1.865166667	-2.2125	-2.779	-2.1435	-1.8765	-1.922666667	-2.803	-3.3014	-2.432666667	-2.247333333	-1.2996	-3.222	-1.111333333	-2.711166667	-2.933666667
GPR84	3.108	3.34975	3.14075	3.3055	3.922	3.79425	2.95225	3.06925	2.90525	4.00875	1.77	3.6845	2.80175	1.25425	1.57725	2.94325	3.58025	2.8865	1.6785	3.583	2.77375	0.76925	3.14475	1.67075	2.6525	1.32025	2.292	3.48975	2.284	3.13225	1.97675	2.388	2.547	3.13825	2.35775	2.00625	0.741	3.0095	1.83475	4.2075	2.24975	1.15325	3.91	2.075	0.3765	1.3945	2.40275	1.029	2.553
CROCCL1	-2.84925	-1.9135	-2.33675	-3.0285	-1.27975	-3.32675	-2.75725	-0.946	-2.0225	-0.05775	-4.193	-1.3025	-2.80375	-0.587	-1.96425	-0.62125	-1.9865	-2.23875	-2.41275	-1.563	-2.1445	-1.16975	-2.3415	-1.818	-0.6435	-0.702	-1.78625	-2.80625	-1.287	-1.7575	-1.912	-1.7425	-0.8715	-2.99775	-0.61675	-2.175	-1.66175	-2.02925	-2.465	-2.2245	-2.56075	-1.12725	-1.02775	-2.65175	-2.42675	0.10525	-1.865	-2.488	-2.27
SRPX	-2.396	-2.8075	-0.3185	-0.31525	-3.72025	-1.914	-3.328	-2.101	-2.4665	-3.2315	-2.451	-3.3705	-3.32425	0.97125	-0.875	-1.69275	-3.46575	-0.52825	-1.77875	-2.05375	-0.52025	-4.135	0.67075	-3.72175	-2.0985	-3.389	-3.50175	-2.12875	-1.0145	-1.02225	-0.282	-2.81975	-2.3135	1.43625	-0.3275	-3.136	-2.86675	-3.08625	-3.25775	-1.83425	-3.308	-2.27925	1.2805	-2.79975	-0.59825	-4.59775	0.72425	-1.75775	-2.81775
BRE	-0.373833333	0.139333333	0.117166667	0.492666667	-0.754833333	-0.0295	0.509833333	-0.903	0.0295	-0.426	0.471666667	0.324	0.185166667	-0.613333333	-0.463833333	0.215833333	0.400166667	0.110333333	0.410833333	-0.052833333	0.594333333	0.510833333	0.471833333	0.589833333	0.039333333	-0.4555	0.478333333	0.6005	0.006166667	0.363666667	0.425666667	0.249333333	0.6565	0.384833333	0.451166667	0.273833333	0.751666667	0.209166667	-0.260833333	0.055666667	-0.3875	0.581666667	-0.507	-0.2265	-0.339	1.237666667	0.217666667	-0.1955	-0.436666667
FGF10	-0.417666667	-0.13875	0.35225	0.36825	-0.39925	-0.074	1.097	0.451	0.83675	-0.36075	1.286	0.34375	0.102666667	0.22625	-0.144	-0.1095	0.08175	0.4185	0.05025	0.12625	0.0725	-0.0595	0.31575	0.037	-0.1525	-1.39E-17	-0.5145	-0.14075	-0.3245	0.04975	0.37875	-0.184	0.06925	-0.4	0.56525	0.0205	0.2905	0.41075	3.7405	0.17525	-0.26875	-0.79825	1.111	0.185	0.102333333	-0.0305	2.906	0.04275	0.90575
SDC3	-0.841333333	-0.525833333	-0.147666667	-0.187166667	-0.849	-0.653333333	-1.625333333	-0.734333333	-0.591	-0.826666667	-0.33	-0.400166667	-1.404166667	-0.457166667	-1.036333333	-0.488333333	-1.265	-1.270666667	-0.722333333	-0.238166667	0.277833333	-1.706833333	-0.515166667	-0.8335	-0.4425	-1.516166667	0.223833333	-1.031166667	-1.913333333	-0.185666667	-0.3485	0.806666667	-0.543666667	-1.225833333	0.237	0.220166667	-0.2955	-0.572166667	-0.516166667	-1.098	0.017	-0.325333333	-0.185	-1.108166667	-0.372166667	-1.714333333	0.124333333	-0.6465	-0.627666667
ZRSR1	-0.080833333	-0.8285	-0.752	-0.33	-0.719333333	-1.672666667	-1.739166667	-1.282	-0.867666667	-0.2915	-1.076333333	-0.475	-1.506666667	-0.371166667	-1.4975	0.080333333	-0.344833333	-0.1035	-1.077833333	-0.265166667	-0.740666667	-0.2705	-0.845833333	-0.789333333	-0.582166667	-0.2065	-0.881	-0.825666667	-1.142	-0.794666667	-0.699666667	-0.522	0.226333333	-1.224333333	-0.391333333	-0.02	-1.4705	-0.327	-0.391833333	0.0705	-0.085	0.4705	-0.277	-1.142333333	-0.623	-1.175333333	-0.276	-1.1555	-1.084333333
DKFZP434P211	-0.49275	-0.732	-0.96175	-0.501625	-0.527875	-1.0285	-1.486	-0.98625	-0.9525	-1.057625	-0.823125	-0.598375	-0.966	0.10225	-0.193375	-0.023375	-0.068125	-0.466125	-0.73225	-0.0985	-0.822875	-0.802875	-0.307625	-0.118375	-0.02525	0.21925	-0.21075	0.140375	-0.90825	-0.329625	-0.215375	0.630875	0.226625	-0.48925	0.239125	-0.41275	-0.20475	-0.7485	-0.219375	-0.431125	-0.22675	-0.459375	-0.2415	-0.63725	-1.18025	-0.09325	-0.737125	-0.286375	-0.527875
SOX6	-0.232	0.663	0.5275	0.179	0.293	0.5265	0.452	-2.309	0.22	2.1485	-2.05	0.7525	0.388	1.405	0.069	0.1605	-0.473	0.3315	0.681	-0.3155	-0.03	0.03	0.614	-0.402	-0.5105	0.006	-0.3125	-0.2355	0.064	0.2465	0.334	-0.4	0.3475	-0.301	-0.0245	-0.6665	0.682	0.7625	1.5445	-0.237	2.288	0.736	1.494	0.563	NA	0.95	0.755	0.506	-0.0155
RPUSD2	-1.01675	-0.78625	-0.4865	0.00075	-0.4965	0.08	-0.54225	0.0775	-0.442	0.19025	-0.88125	-0.49025	0.0245	0.969	-0.2135	-0.85375	-0.4715	-3.23975	-0.165	-0.39975	0.131	0.04675	0.30525	-0.86325	-0.50525	-0.15575	-0.73325	-0.60975	0.094	-1.11	-0.278	-0.21175	-0.397	-0.68575	-0.40475	-0.91325	-0.74925	-0.807	-0.647	-0.59175	-0.47275	-0.1985	-0.1215	-0.03025	0.75275	-0.05425	-0.265	0.35275	-0.3575
C14orf173	-0.67925	-0.605583333	-0.290666667	-0.614916667	-0.4725	-0.157	-0.365833333	-0.435333333	0.040833333	-0.749583333	-0.058	-0.026	0.241333333	0.115	-0.101416667	0.469166667	-0.59225	-0.484583333	-0.342833333	0.163416667	-0.310083333	0.58975	0.53625	-0.04925	0.646166667	-0.0385	-0.315666667	-0.361583333	-0.342416667	0.2875	-0.214083333	-0.003	-0.151583333	-0.331583333	-0.425	-0.17525	-0.796	-0.101916667	-0.054083333	-0.527916667	-0.44525	-0.145083333	-0.678	-0.37225	-0.280416667	-0.903416667	-0.573083333	-0.26225	-0.462166667
MAPK11	0.0295	0.1995	0.2515	-0.430166667	-0.447333333	-0.573833333	-0.561833333	0.0445	-0.084166667	-0.192333333	0.469833333	0.107166667	0.291166667	0.5405	0.6695	0.438166667	0.905666667	1.242833333	1.057666667	0.396833333	1.014666667	-0.713	-0.037166667	0.261833333	1.006166667	-0.791166667	-0.106166667	-0.016	0.773	-0.321333333	-0.208166667	0.225	0.229666667	0.961666667	-0.2825	-0.921166667	-0.369666667	-0.093	-0.308833333	-0.112333333	-0.054333333	0.059333333	-0.372666667	0.063666667	-0.738333333	-0.611166667	-0.282833333	0.186	0.169166667
TBC1D22A	0.6815	0.5395	1.6165	0.998	0.762	1.2775	1.0805	1.1955	1.599	0.019	0.13	0.481	0.4665	-0.4925	0.397	0.118	0.2385	0.6885	0.9915	0.313	1.6225	0.648	1.359	0.058	0.5715	0.82	1.054	0.086	0.428	0.6485	0.2795	0.481	1.4595	0.4475	0.2725	0.4955	0.849	0.6355	0.173	0.319	0.6045	1.0485	0.5895	0.1985	0.964	0.138	-0.1945	0.77	0.097
FAM123A	-1.0815	-0.4265	-1.358	0.467	-1.0825	-2.778	-1.2305	-0.7855	-0.609	-0.9865	0.6705	-0.6745	-1.99	-0.069	-0.436	-0.1855	-0.6075	-0.729	-0.146	-0.6095	-0.5295	-0.3745	-0.2725	-0.443	-0.798	-0.46	-0.4895	-0.443	-0.3355	-0.6705	-0.7825	-0.002	-0.043	-0.579	-0.4855	-0.3295	-0.764	-0.2115	-0.151	-0.034	-0.2255	-0.5895	0.072	-0.569	-0.302	-0.03	1.908	-0.0555	-0.3925
COL4A6	-3.554166667	0.3095	1.47	1.029333333	-3.823	1.340833333	0.946666667	1.090666667	-3.916666667	0.844166667	-1.5015	-0.868666667	1.296166667	2.598166667	0.922833333	0.158333333	1.650166667	0.612333333	0.854666667	-2.522833333	1.4315	1.756166667	0.903333333	0.429833333	-3.064	-2.766666667	-3.826833333	-0.8605	2.003	0.545666667	-0.209	-3.169	1.352166667	0.647833333	-0.189666667	-1.709666667	1.444333333	-3.756	-0.039333333	-2.796333333	0.449833333	-0.796166667	1.85	0.186333333	-1.434666667	1.511333333	1.1535	1.118	1.500833333
TOMM70A	-0.005	0.50725	-0.6955	0.4455	0.27425	-0.325	-0.74175	0.48475	0.026	0.3535	0.1475	0.621	0.75925	-0.61075	-0.08675	0.22	0.81675	0.774	0.0675	0.021	-0.0555	-0.1885	-0.8525	0.9145	0.13775	-0.57175	0.26825	0.63675	-0.0775	-0.2685	0.37325	-0.37275	0.38875	0.22925	-0.6045	-0.107	0.65725	0.2785	0.67375	0.21075	1.18525	0.86525	-0.29425	0.30525	-0.89525	0.44275	-0.20275	-0.30675	0.356
NAB1	1.896125	1.309125	0.4145	0.804	0.24825	1.528	1.377625	0.81875	0.626625	1.2515	1.557625	1.0245	0.523875	1.301125	1.032875	1.478375	0.893625	1.42525	1.0975	0.449625	0.40775	-0.075375	0.311	2.2585	2.180375	-0.2435	0.313375	0.79175	1.7085	0.657125	1.189625	0.270125	-0.251375	1.036375	0.14475	-0.74475	0.07275	0.724875	1.605125	0.317125	0.9625	1.09425	0.811875	1.60225	-0.979285714	1.160875	0.5925	1.451625	1.208
MGC16385	-0.60375	-0.963875	0.0285	-0.198125	-1.02225	-0.005125	-0.2115	0.593875	-1.003625	-0.89275	-1.655125	-0.44825	-0.453875	-0.4405	-0.518125	-0.613875	-0.32125	-0.39675	-0.051625	-0.589	-0.75925	-0.746625	-0.046375	0.48275	-0.28125	-0.41425	-0.15125	-0.084375	-0.890125	-0.811125	-0.864375	-0.711875	-0.048125	-1.623	-0.64025	0.08575	0.44725	-0.198375	-0.927875	0.178625	-0.703125	0.099	-0.346375	-0.323125	-0.93225	0.3685	-0.447	-0.6455	-0.837125
TSPAN18	-1.096833333	0.0165	1.036833333	0.942833333	-1.525666667	-1.4405	-0.9215	-1.761666667	0.1295	-0.268833333	-0.472333333	-1.960333333	-1.521	0.222333333	0.495833333	-0.836	-0.7585	0.7325	-0.234	0.569833333	0.9035	-1.640166667	0.2535	-0.790833333	-0.234	-0.635333333	-0.634166667	-0.301333333	0.006833333	0.003666667	0.130666667	0.439833333	-0.560833333	2.055166667	0.340666667	-0.555166667	-1.215833333	-1.222833333	-0.538	-0.245833333	-0.497833333	-0.060833333	0.831333333	-0.7475	-1.186333333	-1.269166667	-0.283833333	0.069666667	-0.086
MED31	0.7785	-0.3835	0.956	0.51625	0.80225	1.2225	1.248	0.1095	0.978	0.86625	0.93775	-0.2465	1.5755	0.162	1.27525	0.2495	-0.3555	0.69475	0.8145	0.26525	0.2895	0.4385	0.902	-0.26525	-0.8105	0.25575	-0.46025	0.956	0.47075	0.46625	-0.4075	0.54625	-0.58925	0.74425	-0.35175	0.02925	-0.3685	0.978	0.13225	0.35225	-0.34825	-0.06575	0.239	1.1965	0.1895	1.247	0.60675	0.96025	0.31575
PLG	0.715	-0.54025	0.15025	-0.67175	-0.213	0.21075	0.5515	-0.3175	0.38875	0.32725	1.00925	0.0605	0.17225	0.35425	0.2205	-0.1185	-0.3325	-0.192	-0.181	0.01125	-0.21675	0.3325	0.22725	0.2585	0.21225	0.1265	0.48625	-0.182	0.127	0.26225	0.0945	0.08475	-0.42525	0.1925	-0.883	-0.27575	0.00175	0.101	-0.47625	0.18825	0.2275	-0.14925	0.12725	0.222	0.46775	-0.073	0.31925	0.46	0.31675
CAPSL	2.578	1.911	1.958	3.5145	2.362	0.605	3.5815	3.9025	2.606	-0.4315	0.97	0.9155	3.6395	0.861	0.903	0.5375	0.3625	0.4725	2.164	1.54	2.028	2.0925	1.326	0.4095	0.466	4.054	-0.166	1.9635	3.5355	5.0955	1.673	5.4425	0.4075	3.0055	0.7395	1.846	0.8045	1.9805	0.683	5.0555	3.352	0.464	0.653	2.1445	0.166	0.105	2.23	3.599	3.27
ZNF532	0.7131	1.6505	1.3345	1.4275	0.9235	1.4056	-0.1435	1.49	1.6504	1.6196	1.385	1.1472	0.295	1.8293	0.4398	1.1051	1.4958	1.5613	1.5255	1.2509	1.3649	0.5203	1.6263	-0.0863	1.6471	0.8593	0.7742	1.7471	1.5267	1.2224	1.6021	0.7664	1.3428	1.9473	0.8603	1.3718	0.9482	1.1702	1.4082	1.2965	0.8966	1.7871	1.8949	1.3231	1.9337	1.8639	2.3109	0.1932	0.9463
ASB14	0.074	0.065	-0.58775	-0.42025	-0.577	-0.616	0.688	-0.06125	-0.01625	0.0825	-0.649	-0.29125	-0.606	0.36575	0.21725	0.05425	0.03725	0.1585	-0.069	0.21925	0.028	0.05125	-0.19525	-0.12775	-0.11475	0.091	0.16225	-0.275	-0.0705	0.83525	0.046	0.27075	0.115	-0.0375	0.4095	0.0235	-0.0025	0.12875	-0.015333333	0.08975	-0.078	-0.592	0.56125	-0.69725	0.18	-0.4675	-0.19175	0.14775	-0.02
CA8	0.324	-1.5335	-1.11475	-3.88825	-4.2015	0.61075	-2.8665	-0.37375	0.85975	-5.073	-2.048	-1.38775	-1.15725	-2.9645	0.66875	-2.2755	1.61625	-1.27375	1.521	-3.338	1.67125	-4.2865	-4.8295	-3.071	-3.92975	-3.731	-2.519	-2.35275	-2.393	-1.95525	-1.7735	-2.12275	-3.32725	0.912	-2.63075	-1.388	-1.989	-0.6025	-3.061	-1.30475	-1.02525	-3.021	-4.02375	-3.00875	-1.8605	-1.22375	-0.3495	-2.15625	-3.05475
NUDT16P	1.358	1.295333333	2.996333333	0.764833333	3.389833333	3.032666667	1.289166667	3.045833333	3.365333333	1.779333333	2.0715	3.0245	3.041666667	1.454333333	1.384666667	1.988	3.6395	-0.365166667	2.428	1.735333333	1.8925	3.576333333	1.895833333	3.408166667	1.125333333	0.8975	3.270333333	2.959833333	1.726166667	2.4205	2.662833333	2.259333333	2.132166667	1.217666667	1.2335	1.819166667	4.361833333	2.1335	1.613833333	2.5725	3.554666667	3.015	2.244	2.353	1.504333333	1.862833333	1.3885	1.269333333	2.264333333
SLFN11	0.4735	-0.7025	-1.2805	0.002	0.457	-0.4385	-0.3395	-1.123	-1.0835	1.8125	-0.1135	-0.943	-0.8025	-1.2615	-0.425	0.365	0.7885	0.376	-2.609	0.7335	-0.046	-3.0895	0.362	-1.8325	-1.463	-0.4675	0.2145	0.0845	-1.146	1.1405	0.2385	0.2855	0.1765	-0.9395	0.3815	-0.763	1.705	1.4155	-0.1135	0.4	-0.6815	-1.0065	0.507	-0.6705	-1.0495	-1.127	2.524	-0.4995	0.7715
LRRIQ2	0.067375	0.893875	0.04275	0.598625	0.6665	1.218	-0.712375	0.46375	0.674875	0.858125	-1.34575	1.672875	0.93525	0.064625	-0.337875	0.340125	0.987	1.01125	1.027125	0.20375	0.06625	-0.14275	0.318625	0.954875	0.099625	0.165	-0.178875	0.50625	-0.4635	0.025875	0.661625	0.262625	-0.149125	0.77075	-0.352625	-0.609125	-0.209625	-0.936875	1.702875	-0.420375	1.041625	0.7005	0.287625	0.00975	-1.240428571	0.53775	-0.710875	0.461375	0.323375
NOL7	-0.930166667	-0.077666667	-0.136166667	-0.359666667	-0.205	-0.521333333	-0.208	-0.272166667	-0.102666667	-0.352833333	-0.362166667	-0.183666667	-0.627833333	0.033166667	0.4245	-0.364	-0.014	-0.129	-0.096666667	-0.583833333	0.159666667	-0.248333333	0.123333333	-0.088	0.255833333	0.029166667	-0.6075	-0.601333333	-0.0045	-0.419833333	-0.386833333	0.114833333	-0.272666667	-0.665666667	-0.333166667	-0.104333333	-0.0295	0.0295	0.610833333	-0.625833333	-0.454833333	0.381	-0.301333333	-0.051333333	0.393	-0.072666667	-0.09	0.036833333	-0.980166667
BRMS1L	0.726625	0.074625	0.706625	0.140125	-0.008	1.33275	1.3065	0.512	1.255125	0.47	-0.32125	0.788	1.24525	-1.088625	0.099	0.1905	-0.03225	0.55175	0.895375	0.1865	0.318875	0.0995	0.5325	0.39275	-0.248375	-1.026375	-0.876375	-0.258125	1.152375	-0.496375	-0.287125	-1.431	1.273125	0.82725	-0.4155	1.2875	1.454375	1.008375	1.113625	-0.59175	0.55125	-1.13625	1.830125	0.248625	0.68175	1.41325	0.995375	0.976875	-0.57175
JARID1A	0.2445	0.020666667	0.019666667	0.710666667	0.561833333	-0.070666667	-0.047333333	-0.190833333	0.2735	0.479333333	0.7215	0.3835	-0.350833333	1.275166667	0.642	0.794166667	0.318333333	0.582833333	0.087666667	0.258166667	0.0985	0.171833333	0.304	0.009333333	-0.314	0.809833333	0.3755	0.221	-0.0615	0.361	1.029666667	0.9845	0.251166667	0.780666667	0.301666667	-0.140333333	-0.231	-0.418333333	1.258166667	0.027	0.472666667	1.02	0.709	-0.942333333	-1.613333333	0.651166667	-0.157333333	1.270333333	0.967
PANK2	-0.48425	0.18175	-0.67325	-0.13425	0.02675	-0.23475	0.0205	-0.08225	0.163	0.066	-0.18375	0.0175	-0.5645	-0.13525	0.06675	0.22075	-0.1895	-0.2605	0.11475	0.46775	0.09675	-1.03675	0.0855	0.156	0.8265	1.1295	0.17975	-0.23925	0.18625	0.13525	-0.139	-0.324	0.163	0.4965	-0.262	-0.572	-0.31525	0.55725	1.2215	0.0945	0.881	-0.15825	1.38975	-0.2105	-0.0025	0.45775	0.193	0.538	-0.10375
ICAM3	0.30575	-0.1715	-0.626	-1.055	0.20225	-0.73975	-1.47575	-0.83425	-0.50525	-0.87925	-0.16625	-0.34125	-0.821	-0.3865	-0.23275	-0.1235	-1.14525	-1.637	-1.9805	-0.16	-0.3785	-1.17225	-1.05225	-0.53775	-1.386	-0.09525	-0.3565	0.081	-0.796	0.55625	-0.167	2.01725	1.2055	-0.84725	-0.55975	-0.216	-1.496	1.09575	-0.793	0.72775	-0.12375	-1.41225	-0.4265	1.97375	-0.08275	-1.848	-1.08225	-0.89925	-0.4825
MDS1	1.639	1.77925	2.01325	0.66175	1.34875	1.286	2.04425	2.02425	1.19875	2.557	0.970666667	0.2725	1.83975	2.23525	1.0025	1.3615	1.82175	1.31625	1.52975	1.69675	1.48675	2.5455	0.611	1.3455	2.06325	2.072	0.61575	1.127	0.52075	1.25025	2.10325	1.56975	1.213	-0.278	1.45375	0.17125	1.36175	1.25225	2.23425	0.445	1.148	1.222	0.39575	0.495	0.459333333	1.7495	1.86125	1.85875	2.52025
TAF8	-0.02075	-0.70725	-0.1455	-0.317	-0.48725	0.50775	0.09925	-0.663	-0.572	-1.14325	0.276333333	-0.67675	-0.0465	-0.5545	-0.02	-0.1325	-0.1015	-0.2945	-0.3515	0.1105	-0.502	-0.256	0.32775	0.204	-0.68125	-0.21375	-0.54175	-0.468	-0.524	-0.3145	-0.153	-0.1435	-0.01375	-0.082	-0.22225	-0.13225	-0.08375	0.285	-0.68325	-0.54975	-0.49675	-0.1025	-0.0335	-0.2065	0.127666667	0.432	-0.7025	-0.4435	-0.48225
RNF139	0.90675	0.345	0.74175	0.66125	0.909	1.278	0.99075	0.69375	0.75975	0.8065	0.70075	0.3445	1.2325	-0.806	0.47975	0.0175	0.24425	0.3805	0.686	0.196	0.51675	0.476	1.18875	1.2455	-0.25675	-0.4985	-0.15225	0.408	0.44925	0.26725	0.28375	-0.1755	0.24425	0.13275	0.351	0.90375	0.3055	0.70625	-0.008	1.42325	0.25225	0.08075	0.731	0.9965	1.352	1.05575	0.6735	-0.1755	0.39375
ZNF594	-1.481666667	-1.047166667	-1.2215	0.096	-0.782666667	-1.144	-1.310666667	-0.957	-1.542666667	-0.4805	-1.897333333	-1.155166667	-0.928666667	-0.411833333	-1.103333333	-1.034666667	-0.177333333	0.492	-2.3025	-0.303166667	-0.753666667	-0.303833333	-1.217666667	-0.649166667	-0.3065	0.3985	-0.832166667	-0.429166667	-2.097	-0.996	-0.077166667	-0.3625	-0.627	-1.972333333	-0.610666667	-1.0035	-0.778333333	-1.218	-0.539	-1.887	-1.780166667	0.322333333	-0.601666667	-2.019	-0.836	-0.308666667	0.086333333	-0.227833333	-0.7605
ADAM8	1.611875	1.97125	1.91575	2.41675	4.2685	1.374375	1.386375	2.552	0.683625	1.46075	2.664625	1.3525	1.2325	1.7975	1.27875	4.33875	2.6315	0.901125	0.012875	3.393	1.870125	2.445875	1.201125	1.23775	2.32725	1.40975	2.472	2.392125	1.73325	2.904625	1.89775	2.740375	2.241	1.913625	2.32125	3.12825	0.894625	2.049875	3.088875	3.07425	1.703625	1.378125	2.860625	3.114375	1.323875	0.50825	1.69875	0.692375	2.5965
SFTPC	4.67375	4.052625	4.813125	5.07675	3.157125	0.393	3.56825	4.1325	1.2455	-0.069125	1.027	0.341875	4.455625	0.602625	4.237125	4.846875	-0.13775	0.300625	3.04825	5.333875	4.876875	3.97975	0.70675	5.133	2.682875	2.60525	0.9595	5.336	4.354875	5.789	5.147625	5.91625	1.344375	4.062375	5.1235	4.949125	4.367125	1.321875	0.30275	5.323875	0.629	4.484375	0.809125	0.28425	5.451125	4.91425	0.223375	1.887	2.373
MAN2B2	0.34975	-0.078375	0.557125	0.080875	0.496125	-0.7465	-0.067	0.323125	0.462	0.408375	0.803375	0.3615	0.208	-0.324	-0.051	0.228125	0.555875	0.924375	0.47075	1.209125	0.267625	1.09175	0.52025	-0.119875	1.045625	0.636	0.482875	0.132	-0.070375	0.983625	0.622875	0.61475	1.211625	-0.34775	1.24025	1.186625	1.052	-0.166625	0.336625	0.95425	0.11425	1.00175	0.120375	-1.025625	0.32875	0.30175	-0.4095	0.10275	0.338625
RGS12	0.466875	0.515375	0.934875	0.7840625	0.7465625	-0.24075	0.1470625	0.9115625	0.4226875	0.201	-0.0824375	1.0650625	0.8139375	0.7145	0.472125	0.54325	0.054875	0.8404375	0.6759375	0.6530625	-0.0904375	0.8379375	0.7585	0.0909375	0.9061875	1.3838125	0.2191875	0.3668125	0.60625	0.4609375	0.5408125	0.2503125	0.7175	0.2098125	0.6186875	0.4405625	-0.240875	-0.4145	0.5029375	0.123125	0.05	0.9484375	0.232125	0.024125	-0.559466667	-0.1285625	-0.7168125	0.60975	0.489
EIF1AY	-0.623666667	-0.367833333	-5.10125	0.289	1.113666667	-4.323	-1.616583333	-0.67825	-1.3785	1.813333333	1.008833333	-1.561083333	1.104	-1.709166667	1.26375	-4.78375	-1.738333333	1.565166667	-2.486666667	-5.291916667	1.22475	0.422	0.324	1.84125	-2.441833333	-0.982833333	-2.143583333	-0.702083333	-2.138416667	0.901833333	-0.165	0.7885	-0.208666667	-4.30275	-0.395333333	-0.631833333	-1.953833333	-3.990833333	1.072333333	-4.905583333	-3.850083333	-4.033916667	-1.12575	0.518166667	-1.954	0.429	-3.8755	0.838166667	-1.528916667
LRRIQ1	0.345833333	-1.667833333	-1.8085	1.386	2.149	-1.442	-1.297333333	-0.237833333	-1.537333333	-0.7145	-0.0575	-1.544833333	-1.27	-0.811333333	-0.734333333	-1.711166667	0.356666667	-1.722166667	-0.9805	-1.381	-1.399166667	0.536	-1.1575	0.362166667	-1.589333333	0.979166667	-0.212	0.21	-0.601666667	1.6305	0.549833333	1.552833333	-0.713166667	-0.1685	-0.013833333	-0.290833333	-0.281333333	0.651666667	0.325	1.726166667	-1.2886	-0.615333333	0.046666667	0.037	-0.723166667	-0.762833333	0.194333333	1.195333333	0.406
GPR150	2.6515	1.8885	2.35775	2.07925	1.7025	2.167	1.46775	1.46075	2.57375	-2.94975	0.1425	0.67025	1.18025	2.7355	2.38175	1.2995	0.543	1.3135	1.68675	1.17425	1.0965	1.25	3.82475	3.662	2.38325	3.0715	2.0325	3.52025	1.53775	1.87225	0.28175	3.885	-0.3225	0.08775	2.26225	1.2265	-0.44725	0.73275	0.09575	0.8965	0.74075	0.41525	0.69725	1.13275	-0.7305	0.683	0.606	1.991	0.811
CCDC21	-1.130666667	-0.837833333	-0.902833333	-1.771666667	-1.017833333	-1.370833333	-1.010333333	-1.191833333	-0.485166667	-0.713333333	-0.7705	-0.469333333	-0.931833333	-1.244	-1.203833333	-0.801	-0.9145	-0.8285	-1.1355	-0.954666667	-1.177666667	-1.735166667	-1.718333333	-0.2675	-0.262166667	-0.387166667	-0.187833333	-0.9825	-1.204833333	-1.419	-2.0755	-1.955666667	-0.7085	-0.8675	-1.448666667	-0.863	-0.667166667	-0.9265	-1.298666667	-1.723	-0.824333333	-0.666	-1.4195	-1.154166667	-1.683	-0.843833333	-1.377333333	-1.3135	-1.416166667
PRRG3	0.244	0.69425	1.02625	0.464	0.572	0.795	0.43475	0.90775	0.8225	0.0215	0.5675	0.465	1.3225	0.449	0.5855	0.29825	0.49525	0.949	0.15025	0.48975	0.5415	0.25925	0.17425	0.469	0.61125	0.62125	0.88225	0.733	0.3815	0.4675	0.707	0.3215	0.4455	0.5215	0.76875	0.26825	0.50525	0.11875	0.6735	0.37475	0.4975	0.7585	0.37325	0.4755	-0.25875	0.02625	1.7175	0.228	0.1455
SAA4	0.644	-1.5445	-3.09475	-4.471	-2.29675	-3.3745	-2.25675	-1.54625	-1.1845	-4.31325	-3.2305	0.51675	1.2365	-3.52525	-3.1155	-1.2455	-1.302	-3.67325	-2.42375	-3.45875	-3.50075	-4.45675	-4.43975	-2.641	-4.163	-2.89675	-4.23725	-1.09	-2.478	-0.53575	-4.32675	0.97725	-1.4335	-2.379	-3.203	-1.41875	-2.70375	-0.1495	-3.63625	1.31375	-3.042	-4.28475	-4.4795	-3.113	-2.527666667	-4.22275	-4.142	0.66475	-1.3355
RAPGEF5	2.377125	4.38275	3.252375	3.062125	2.85525	3.82775	3.521875	3.003625	3.321125	4.431125	0.40625	2.872125	3.24725	3.338375	2.426875	1.916625	2.270625	3.32075	3.4745	3.008625	2.2115	1.11375	3.113125	2.281625	2.820625	2.935	2.63275	1.643	3.536875	2.422375	3.567625	2.711	1.596875	2.832125	3.21425	2.5695	0.862	1.414	2.941125	3.251125	3.156	2.62075	3.136	1.629875	-0.078	2.8335	0.957875	3.800625	4.028
ZCCHC2	-0.688916667	-0.085833333	0.000833333	0.30225	-0.673416667	-0.210166667	-0.792666667	-0.29425	-0.503583333	0.2225	-1.076583333	0.208916667	-1.128916667	1.35225	-0.05675	0.285333333	0.281333333	0.399916667	0.837916667	0.989416667	0.217916667	0.25225	-0.6875	-0.5125	-0.312583333	0.03775	0.900416667	0.135083333	0.213166667	-0.252166667	0.446916667	0.24025	-0.7435	0.117916667	0.164	0.278333333	0.384333333	-0.761833333	-0.24325	-0.13025	-0.3605	0.3495	0.8085	-0.54425	-1.50725	0.519666667	-1.008	0.094833333	-0.625833333
MGC39372	0.364	-0.7575	-0.123	1.2545	1.3565	-0.2945	1.486	0.728	0.95	-0.173	-0.201	0.767	0.3215	0.0825	-0.01	2.0485	1.493	-0.334	-0.628	1.089	0.235	0.041	0.2595	0.2025	-0.008	0.2665	0.3095	1.274	-0.84	0.9975	1.0795	1.584	0.871	0.172	0.6435	0.4475	0.545	0.912	0.727	0.382	0.851	0.626	1.062	0.957	-0.024	-0.1445	-0.0785	-0.187	-0.0445
PPP4R2	-0.295	0.3885	-0.484833333	0.014833333	-0.1725	0.387666667	-1.003166667	-0.180666667	0.5805	0.732833333	-0.7645	1.282666667	-0.148	0.3815	-0.3125	-0.405166667	0.148333333	0.324	0.141833333	0.522	0.015333333	0.1505	-0.214	-0.8925	-0.319333333	-0.6115	-0.854	-0.679666667	-0.2915	-0.924666667	-0.347333333	-0.4925	0.219	0.368166667	-0.459333333	-0.093666667	0.273833333	-0.123333333	0.7305	0.051	-0.052833333	-0.724166667	-0.181166667	-0.344	-2.4475	0.874333333	-0.4655	0.259666667	-0.096666667
CDCA2	-1.748666667	-1.134666667	-1.370666667	-1.090166667	-0.424833333	-1.135166667	-2.638	-0.982833333	-0.659833333	-1.366333333	-2.308	-0.459666667	-0.911	-1.076	-1.5	-0.779333333	-0.334166667	-0.406666667	-1.234	-1.618333333	-1.64	-2.666	-0.919833333	-1.441333333	-1.5355	-0.792333333	-1.987166667	-0.6145	-0.9165	-2.190833333	-1.993	-2.135	-0.663333333	-0.255833333	-1.920833333	-1.4985	-1.755833333	-2.147666667	-0.6555	-1.9745	-0.643666667	-2.3505	-1.756833333	-0.960666667	-1.225333333	-0.850833333	-0.9615	-0.6325	-1.652666667
OR4D5	1.1065	0.4925	0.952333333	0.4335	1.119833333	0.244833333	0.574666667	0.465833333	0.6655	0.428833333	0.613666667	0.557833333	0.645333333	0.001166667	0.546166667	0.5505	0.255166667	0.3595	0.380333333	0.193833333	0.167833333	0.9685	0.365	0.492	0.347833333	0.157833333	0.270166667	0.440333333	0.7635	0.211333333	0.327333333	0.085	0.221666667	0.210333333	0.090166667	0.4585	0.293666667	0.492	0.249166667	0.190333333	0.356166667	0.363666667	0.255166667	0.4035	-0.22	0.509166667	0.829666667	0.368333333	0.374333333
PTGFRN	0.559	1.9507	1.8127	1.5418	0.9035	2.6596	0.1335	1.9613	1.2292	1.066	1.0798	1.8212	-0.0263	1.7061	1.2499	1.5887	1.8523	1.9629	1.5413	1.2507	2.2903	0.5774	2.9451	1.9929	1.836	0.8131	1.9316	1.899	1.3259	2.1337	1.53	-0.1582	2.1047	2.5444	2.13	-0.0245	0.4347	-0.3051	2.4167	0.0222	0.7043	1.2163	1.7284	1.1181	1.2595	1.2298	1.8969	1.7733	1.9018
SIGLEC5	1.719	2.005666667	1.007833333	0.927	1.621666667	2.1025	1.764	2.637166667	1.144666667	2.524333333	1.103333333	1.568	2.2445	0.706833333	0.683166667	2.730333333	2.614833333	2.063833333	0.342666667	3.2175	2.2285	0.156666667	1.625666667	1.759166667	0.690333333	-0.349166667	1.726	1.820666667	1.7545	2.702833333	1.183333333	2.226666667	1.110666667	1.624333333	1.609833333	0.905666667	-0.034666667	1.999666667	2.282166667	2.483166667	1.263	0.769333333	1.410666667	1.511666667	0.852	0.658833333	0.796	-0.214666667	1.799833333
C19orf61	-1.0745	-0.921833333	-0.965333333	-1.405333333	0.019666667	-1.244833333	-0.936	-0.224666667	-0.686166667	-1.371833333	-0.563666667	-0.536666667	-0.3005	-1.34	-1.154166667	-0.298	-0.7545	-1.267166667	-0.591	-0.279166667	-0.737166667	-0.962166667	-0.822833333	-0.6145	-0.044166667	-0.014	-0.526333333	-0.6865	-1.306	-1.021	-1.473166667	-0.456	0.077	-1.074666667	-1.243333333	-0.431333333	-1.181	-1.188833333	-1.795666667	-1.363666667	-0.496	-0.2035	-1.2285	-1.384	-0.277333333	-1.198833333	-1.392	-1.240833333	-1.221666667
NMUR2	-0.085	0.268	0.4615	0.147	0.2765	1.013	-0.6375	-0.0655	-0.458	-0.202	0.3505	0.1895	0.9845	0.471	0.343	0.2795	0.202	0.239	0.024	0.5995	0.5	0.457	0.304	0.277	0.1555	-0.1205	-0.038	0.0605	0.5455	0.129	0.5345	0.024	0.4075	0.204	0.1555	0.1845	-0.0325	0.129	-0.473	0.217	-0.1835	-0.083	0.589	0.6775	-0.8815	0.1415	1.5915	0.072	-0.2275
KIAA1586	-0.292333333	-1.118333333	-0.435166667	-0.501	-1.023333333	0.182666667	-0.248166667	-0.444666667	0.281	-0.618333333	-1.3445	-2.756	-0.624833333	-0.4305	0.002	-0.517	-0.4045	0.508166667	-0.2	-0.943833333	-0.3125	-0.639333333	0.1475	-0.973833333	-1.58	-1.087333333	-0.113333333	-1.906	-0.3205	-1.084166667	-0.909833333	-1.231	-0.81	0.955666667	-0.874666667	1.411	-0.308	0.377333333	0.749166667	-0.936333333	-0.964166667	-0.880833333	-0.037166667	0.296666667	-0.856166667	-1.202333333	-0.216833333	-0.258	-0.818
DAGLA	-1.797833333	-0.748833333	-2.327666667	-1.297833333	-1.770333333	-1.900333333	-0.763333333	-0.3935	-0.910333333	-1.706166667	-1.801	1.007833333	-2.0165	-0.659333333	-1.551166667	0.764	-0.009166667	-1.979333333	-1.432166667	0.5655	-0.822166667	-1.618666667	-1.3935	0.071666667	-0.305833333	-1.054666667	-1.208333333	-0.515333333	-2.9545	-0.394666667	-0.456666667	-0.488	-0.961166667	-0.831833333	-0.6215	0.1895	-1.489833333	0.659833333	-1.8975	-0.870833333	-1.275666667	-0.977	-1.036666667	-1.0045	-0.0705	-1.702	0.267	-2.103666667	-0.389666667
CHCHD6	-0.32225	-0.09725	0.36725	-0.0335	2.4455	-0.803	-0.819	0.4265	0.18325	-1.7635	1.17075	0.5985	1.295	0.0855	0.8145	-0.9275	0.4335	0.208	-0.3815	-0.568	0.36875	-0.52175	-1.3435	0.6905	0.42825	-0.114	0.17125	0.54875	-0.64175	0.01325	0.1115	-0.2395	-0.154	0.558	-0.046	-0.931	-0.0275	-0.433	0.52775	-0.56125	0.01225	0.3695	-0.10525	0.708	0.4385	0.53325	-0.73925	-0.55625	0.062
GPR32	0.255	0.42	0.2495	-0.0195	0.152	0.7595	0.388	0.381	-0.112	0.93	0.58	-0.03	0.9505	0.4485	0.4605	0.0755	-0.1765	0.2505	0.158	0.341	0.074	0.5345	0.6475	0.252	0.5135	0.261	0.3665	0.3225	0.6655	0.2005	0.3885	0.043	0.351	0.4315	-0.1225	0.0565	-0.2535	0.406	0.2845	0.3625	0.254	0.1295	0.4605	0.6475	-0.2235	0.1635	0.709	0.295	0.36
NEUROD6	0.081	0.520833333	0.195	-0.0205	0.451666667	0.102666667	0.060333333	0.049833333	0.319	0.730333333	0.722166667	0.222	0.277333333	0.3076	-0.157	-0.165333333	0.080166667	0.045166667	-0.003833333	0.135166667	0.054833333	-0.116666667	-0.027	0.060666667	0.076	0.239333333	0.160833333	0.513666667	0.038166667	0.1425	-0.372833333	0.2915	0.047166667	0.211	-0.0345	0.294833333	0.436833333	0.545666667	0.070166667	0.203166667	-0.130666667	0.0105	0.4225	0.410333333	-0.4392	0.350833333	-0.003666667	0.0515	-0.6355
SLC2A4RG	-0.8385	-0.4324375	-0.1103125	-0.703	-0.193625	-0.8569375	-0.593875	-0.4546875	-0.647375	-1.5954375	0.2449375	-0.9630625	-0.456125	-0.6794375	-0.89175	0.3164375	-0.2515	-0.0456875	-0.3938125	-0.6140625	-0.5259375	-0.5551875	0.2784375	-0.865875	0.2040625	-0.8749375	-0.6291875	0.2919375	-0.0585625	-0.079625	0.0805625	0.096125	0.6298125	-0.236	-0.2715625	-0.1765625	0.3836875	-1.3096875	-0.4640625	0.0321875	-0.586125	0.0310625	-1.187625	-0.5931875	-0.843875	-0.2336875	-0.5845	-0.52025	-0.5225625
CA5B	0.61275	-0.59925	1.023	0.04025	-0.2375	0.215	0.16275	0.49475	0.1755	1.00775	-0.921	0.1295	0.0865	-0.1595	-0.05875	0.79675	-0.089	1.054	0.94075	0.09475	0.53275	-0.097	0.15475	-0.00725	-0.41925	0.261	-1.12325	-0.18825	-0.14475	-0.02525	0.13475	-0.31225	0.2765	0.20025	0.45175	-0.46725	0.09925	0.41475	0.42	0.184	0.077	0.3655	-0.168	0.26575	0.53725	-0.02525	2.24825	0.06925	0.341
FBXL3	0.55275	1.38425	1.1795	1.175	0.845	1.16275	1.37525	0.87425	0.40375	-0.10425	0.4215	0.111	-0.1475	-0.257	0.9235	1.262	0.63275	0.7795	0.86975	0.85525	0.9205	1.35725	1.413	0.17475	0.72975	0.422	-0.0865	0.437	1.281	0.7625	0.444	0.28625	1.00575	0.65525	0.3015	0.42625	-0.1825	0.81075	0.9545	1.19875	0.01775	-0.09175	0.879	0.71925	0.59975	0.79775	-0.0375	0.53175	0.918
MPHOSPH9	-0.433	-0.2915	-0.495	-1.482	-0.35475	-0.2265	0.132	-0.8	-0.29325	0.98375	-0.7325	0.27925	-0.17	-0.93425	-0.9685	0.27875	0.48975	-0.53675	0.0345	-0.64625	-0.711	-1.8615	-1.41225	-0.377	-0.75475	-1.6175	-0.236	-0.23325	-0.227	-0.82625	-0.9885	-1.31625	-0.501	0.13325	-1.3695	-0.341	0.586	-0.52575	-0.4925	-0.5705	0.511	-0.13825	-0.26025	-0.53375	0.04225	0.4625	-0.811	-0.0545	-1.116
HMG2L1	0.5095	1.07075	1.29625	0.4665	0.9925	1.28375	0.60275	1.00275	0.533	0.46375	-0.89075	0.81475	0.915	0.07025	0.387	0.073	0.43775	0.73125	1.9155	0.447	1.03225	0.79175	0.616	0.40625	0.30475	0.999	0.395	0.41	1.114	-0.11225	0.497	-0.28175	0.848	1.0945	0.07125	0.59025	0.673	0.14275	0.963	0.465	0.51375	0.43725	0.5575	1.076	-0.1645	0.86125	0.76775	0.565	0.58575
HCN4	1.7595	1.019833333	1.610666667	1.2855	1.186666667	1.514	0.673	0.336166667	1.922833333	-1.848833333	0.2395	0.586833333	1.078166667	1.745166667	1.4715	0.747333333	0.263833333	0.867666667	1.070666667	0.783833333	0.693833333	0.742333333	2.574	2.269833333	1.471	1.994833333	1.354833333	2.475666667	0.885666667	0.9925	-0.106333333	2.444666667	-0.368666667	-0.343166667	1.596	0.9815	-0.154166667	0.567166667	-0.078166667	0.481166667	0.469	0.6665	0.3835	0.485166667	-0.773166667	0.251333333	0.2445	1.384166667	0.497333333
CEACAM19	1.683	1.5795	0.8145	-0.206	1.76875	0.53625	1.1065	-0.09875	1.89725	0.24925	0.75825	1.01125	1.112	0.99125	1.957	1.55375	0.66775	1.25125	0.59925	2.35725	1.1955	-0.70025	1.79325	1.09575	1.51925	0.93725	-0.1605	1.56125	2.3575	1.45775	0.59725	2.33225	0.82525	2.42375	0.91425	1.20875	-0.813	1.165	1.32475	1.6645	0.721	0.90375	1.37875	0.03275	0.7315	0.17875	0.27375	0.90275	0.57225
SH2D4B	0.656833333	0.699333333	0.266	0.600666667	2.168833333	0.230166667	0.978	-0.1025	0.139	1.413166667	-0.413166667	0.523666667	0.5855	0.200833333	0.461833333	0.764333333	0.905333333	0.215333333	-0.014166667	1.816833333	0.541833333	0.102	1.050333333	0.159833333	0.352833333	0.2455	0.495	0.863833333	0.078166667	1.116166667	1.000833333	0.373333333	0.281166667	0.735333333	0.9015	0.721666667	0.064333333	0.8985	0.26	1.293333333	1.001333333	0.131666667	0.776333333	0.290666667	0.0116	0.127333333	0.831166667	0.048666667	0.2315
HFE2	-1.084	-0.988	-0.4795	-0.521	-0.895	-0.82	-0.313	-0.2365	-0.719	-0.2285	0.26	-0.667	-1.0055	-0.3125	-0.398	-1.2635	-0.63	-0.7215	-0.3115	-0.7445	-0.2915	-1.3425	-0.623	-0.519	-1.158	-0.2755	-0.2825	-0.7065	-0.718	-0.309	-0.577	-0.7415	-0.5795	-0.531	-0.9135	0.134	0.0575	-0.7965	-0.0565	-0.385	-0.125	-0.2605	-0.105	-0.08	0.803	-0.9245	-0.3315	-0.043	-0.251
TGM4	-0.141	0.775	0.4802	0.0865	0.74	0.6128	1.429333333	-1.567833333	0.026166667	0.534666667	-0.685333333	0.1774	0.2715	-0.001666667	-0.003333333	-0.049333333	0.159	0.119333333	0.3995	0.047666667	0.213666667	-0.238666667	0.599	0.2068	0.1325	0.256833333	-0.220166667	-0.076833333	0.194333333	-0.019166667	-0.146333333	0.192666667	0.600333333	0.172833333	0.200333333	0.053666667	0.032	-0.234	0.084	0.3714	0.118666667	-0.0915	-0.3165	0.514333333	0.0848	0.771833333	-0.2715	0.688833333	0.0525
LYPD2	0.473	2.5745	0.56375	0.65625	0.463	0.64475	3.682	3.48275	-0.06225	0.092	0.03475	0.18425	0.5095	0.665	1.23325	3.501	0.6125	0.3595	-0.174	1.73	0.1795	0.49975	1.57525	0.16475	4.27225	0.1145	-0.03325	0.185	1.50925	3.48375	0.161	1.0505	0.04525	1.402	3.03	0.008	0.292	-0.145	0.09875	0.1585	-0.2505	0.505	1.76575	0.2005	-0.55425	2.27525	0.04775	0.937	0.73175
TBC1D15	0.786	-0.25	0.173	0.37225	0.984	0.90125	0.224	0.3935	0.45375	-0.20275	0.3195	-0.07	0.70525	0.5665	0.693	0.77975	-0.1585	1.31425	0.47625	0.31575	0.3235	-0.18075	-0.083	0.53125	-0.542	1.029	0.2485	0.222	-0.274	0.4165	0.27175	0.10175	-0.212	0.121	-0.011	-0.53825	-0.31675	0.6165	0.00275	0.42325	-0.078	0.205	0.435	0.77775	0.55475	-0.3695	-0.3895	0.33375	0.14825
MRPS21	-1.1953	-1.3966	-0.1014	-0.8001	-0.1773	0.5771	-0.8351	0.3457	0.0664	-0.2931	-0.0188	-0.7042	0.7943	0.1272	-0.5785	-0.3621	-0.357	-0.1483	0.3182	-0.5567	-0.318	-0.1043	-0.4227	0.1547	-0.3243	0.2225	-0.073	-1.5352	-0.3636	-0.384	0.2689	-0.1412	-0.2576	0.3922	-0.6947	-0.9352	-0.2371	0.6018	-0.0762	-0.2064	0.4783	-0.0121	-0.7671	0.6772	0.6574	-0.522	-0.3424	-0.1272	-0.4217
NONO	-1.6319	-0.9745	-1.2037	-0.9025	-0.9505	-0.8187	-0.8023	-1.3199	-1.7	-0.0991	-0.9787	-1.0998	-1.3034	0.4351	-0.495	-0.4117	-0.4698	-0.6953	-0.1686	-0.8061	-0.3578	-0.7768	-0.6996	-0.7579	-1.0378	-0.673	-1.0814	-0.9943	-0.9103	-1.2282	-0.8655	-0.6743	-0.7115	-0.0519	-0.24	-0.8092	-0.9997	-0.3483	-0.5162	-1.2205	-0.9477	-0.6512	-0.5542	-0.7432	-0.8375	-0.5958	0.258	0.0396	-0.6411
CLEC5A	2.91225	2.9285	2.3025	3.29	3.492375	2.964875	2.51725	1.949875	1.0975	2.7325	2.349428571	1.4975	1.3285	0.951625	1.30125	1.78825	3.028375	2.560875	1.4715	3.404625	3.144875	0.293375	2.508	1.25775	2.00775	1.228375	1.74975	2.033625	2.02975	3.008625	1.780375	0.9075	2.270625	2.756875	1.865125	1.370875	0.619375	2.3095	2.31575	2.956125	1.42	1.2855	3.70625	1.645857143	1.48875	1.26175	2.30725	0.73275	1.931125
ITCH	0.3101	0.3723	0.1322	0.3445	1.8217	0.306	1.0606	0.8442	0.6745	-0.0073	0.0868	0.9864	0.6235	-0.4319	-0.2206	0.4879	0.2024	0.2104	0.5278	0.2548	-0.1088	0.5586	0.5762	0.5165	-0.1607	1.0363	0.4748	-0.1655	0.7153	0.5279	0.1897	0.5293	-0.0969	0.3335	0.585	0.6262	1.8627	0.5462	0.9426	0.3829	0.3988	0.0421	0.6731	0.3021	-0.2352	0.7242	0.3784	0.6859	-0.0257
MGAT3	-1.752333333	-1.309833333	-1.411333333	0.349333333	1.493166667	-1.514166667	-0.8465	0.715166667	-1.608166667	-0.719166667	-0.8935	-0.966833333	-1.6465	0.445833333	-0.9495	-0.012666667	-1.675833333	-1.0975	-2.115	1.4005	-0.062666667	0.183	-2.261166667	-1.774333333	1.2355	-0.280833333	2.381333333	-1.677833333	-1.663833333	-0.505333333	0.458333333	0.779333333	0.014666667	-0.549666667	0.686833333	-0.4005	1.011166667	-0.465	-1.809	-0.241	0.0925	-0.334666667	0.418333333	-1.191166667	-0.4265	0.972	0.932	-0.534166667	1.363333333
MBP	0.246875	0.3325	0.328625	0.28425	-0.889875	0.18125	-0.2375	-1.091625	1.156375	0.3795	-0.32425	-0.071625	-0.461	-0.525375	-0.120625	0.3065	0.410375	0.217875	0.602875	0.1335	0.0845	-0.0585	0.09575	-0.071125	-0.3965	-0.254625	-0.475375	0.187125	0.334875	0.47725	0.35575	0.243375	0.3425	0.368	-0.2465	0.440125	0.45825	0.341125	0.13175	0.56425	0.18925	-0.50675	0.142125	0.78425	0.780875	0.46675	-0.420875	0.120125	-0.17125
RPP25	-0.27025	-1.4875	-0.07225	-1.09375	-0.2315	1.2455	0.77525	0.8865	0.838	-0.33525	1.04375	-0.00675	0.48475	1.42625	-0.0775	0.50775	-0.3765	-1.30025	-1.06675	0.69575	-0.031	-2.112	-1.01125	1.15275	1.16675	2.002	1.41375	0.73725	1.12475	-0.5315	-0.5325	-0.29325	0.6395	0.70375	-0.56575	0.04825	-1.196	-0.85	0.088	-0.32125	-0.90675	1.32225	0.97975	1.61025	0.9555	0.956	0.14625	-0.23225	0.456
SOSTDC1	3.99	3.4835	4.866	5.71475	-1.24775	5.8755	3.831	4.56675	1.70425	2.67925	-0.4405	5.36475	-2.426	1.977	2.34225	-0.59425	0.51825	5.5465	4.57025	3.40025	2.797	0.288	1.1445	4.748	4.3295	1.34375	3.316	1.77675	1.8675	1.7475	4.47775	-0.811	1.8225	2.5005	1.617	0.26125	2.0585	-2.8605	3.089	-0.11675	5.4375	-0.409	2.7175	-1.25675	2.79425	-0.29325	3.4785	3.04725	3.57625
HRC	-1.67025	-2.106	-1.834	-2.2325	-2.2205	-2.261	-2.418	-2.3985	-2.0475	-2.459	-1.272	-2.75	-1.77875	-1.60875	-1.56675	-2.23025	-2.85275	-2.56125	-1.958	-1.60075	-2.21025	-2.345	-2.57	-2.176	-1.3025	-1.92225	-1.926	-2.4865	-1.994	-2.0775	-0.94425	-0.899	-1.47475	-1.64575	-0.9325	-1.97725	-1.44275	-1.49125	-2.2765	-1.39175	-1.656	-1.9835	-1.59825	-1.35225	-1.50425	-2.33725	-2.028	-1.7465	-1.7715
TRIM48	0.488	-0.3755	0.047	0.3025	-0.69	0.013	0.1455	-0.477	-0.483	0.1075	-0.3045	0.0935	0.095	0.3	-0.05	0.048	-0.1895	0.06	0.1645	-0.212	-0.251	-0.3595	0.1965	0.142	0.176	0.025	-0.1305	0.1855	-0.0545	-0.1785	0.29	-0.2755	-0.116	-0.3325	0.1645	-0.1915	1.2295	0.7365	-0.2935	0.2475	0.426	1.5735	0.275	0.1415	0.4025	0.395	-0.078	0.0905	-0.1755
TMEM133	-0.65325	0.78375	-0.66975	1.267	1.369	0.479	-1.129	0.0715	-0.4365	0.0275	-0.16525	-1.5995	-1.3165	-0.74475	-0.02425	0.33075	1.158	1.2145	0.033	0.225	0.307	0.26225	0.249	-0.95775	-0.16325	0.243	-1.0375	-0.64125	0.0025	1.13725	0.7145	0.9915	0.03375	-0.41	0.1815	0.058	-0.98375	0.79	0.157	0.28575	-0.638	-0.92975	0.20825	0.07875	-2.4175	-1.067	-0.092	-0.21675	0.34
ECEL1P2	-0.36075	-0.05025	-0.911	0.15525	2.0105	-1.4535	-1.34175	-0.7425	-0.92525	-1.41825	0.03225	-0.97	-1.40025	-0.422	0.01325	-0.18275	-1.03425	-1.1715	-1.11675	0.3535	-0.408	-0.24425	-1.052	-0.75	-1.00575	-1.049	1.19925	-0.50675	-1.15475	0.3015	2.5005	0.5885	-0.6125	-0.91775	1.05725	2.172	0.1945	-0.69075	0.876	0.48425	-1.1855	-0.17875	-0.671	-1.45725	-2.2	-0.31225	-0.959	-0.57075	-0.234
HOXC11	-0.035	-0.152	0.475	0.427	-0.802	1.222	-0.37	-1.1405	-0.7555	-1.215	-1.325	-0.017	0.544	0.4005	-0.1725	-0.1885	-0.5175	0.1175	-0.4625	-0.3335	0.001	-0.389	0.9455	0.2135	-0.15	-0.431	0.2075	0.842	-0.2145	0.057	-0.3285	-0.127	0.014	-0.591	0.2915	1.3515	-0.3925	0.7855	-0.241	-0.0105	0.245	0.0995	0.6825	0.4545	0.288	-0.8975	0.2225	0.326	0.215
DOK5	-0.33525	0.32925	-1.3325	0.70675	1.34675	-0.7445	-0.57125	-1.28875	-0.1325	-2.072	0.351	-2.4995	-0.894	-0.97425	-0.366	-0.93725	-1.137	-1.57425	-2.37925	-0.53075	-0.84725	-3.456	-1.24	-2.333	-1.371	-0.885	-1.03275	0.24875	-1.96125	0.04275	-0.98075	-0.029	-0.82725	-1.142	-1.17575	-1.2635	-0.433	0.3735	-0.153	0.466	-0.691	-1.28825	0.50975	-0.40375	-1.27225	-2.0515	1.9455	-0.45025	-0.26125
HELZ	-0.239	0.213666667	-0.458333333	0.552166667	-0.017666667	-0.5115	-0.3235	0.222666667	0.164666667	0.131	-0.727	0.325833333	-0.180333333	0.2525	-0.303333333	-0.148833333	0.1685	-0.359166667	-0.1375	0.133833333	-0.384833333	-0.464	-0.376333333	-0.467666667	0.0595	0.652166667	0.166666667	-0.159833333	-0.587833333	0.3815	0.976833333	0.7125	-0.555166667	0.2155	0.505666667	-0.677666667	-0.073666667	-0.170666667	0.230666667	-0.449	-0.5795	0.143666667	-0.389333333	-0.463666667	-2.468166667	-0.229166667	0.292	-0.253	0.337
LOC348180	0.32925	-0.513	-0.1795	-0.60475	0.3235	0.2825	0.4855	0.4945	-0.0605	-1.53575	0.03075	-0.96525	0.87875	-0.60325	-0.39575	-0.793	-0.16675	-0.28075	-0.25225	-0.918	-0.40275	-0.5365	0.2825	0.5035	-0.2535	0.00675	-0.53575	0.2805	0.03475	-0.38475	-0.959	-0.40275	-0.11325	-0.8875	-0.90325	0.474	-0.568	-0.5185	-1.02625	-0.58875	-0.0145	-0.16975	-0.34875	-0.323	-0.7915	-0.5925	-0.99575	-0.36275	-1.139
MGC33894	0.097	-0.11175	0.18375	-0.01975	0.068	0.17325	0.6195	-0.0695	0.104	0.14925	0.5235	0.14475	0.807	0.71075	0.652	0.12575	0.0995	0.13675	0.51775	0.15325	0.3565	0.75975	0.629	0.88725	0.38675	-0.12825	0.1475	0.45125	0.39075	0.252	0.2455	0.27625	0.106	0.611	-0.06125	0.2185	0.26225	0.3275	0.01075	0.20725	0.0625	0.29	0.19125	0.314	-0.8055	0.225	-0.111	0.2635	-0.003
ADRB3	0.3555	0.126	0.2535	0.211	1.7645	0.3285	0.93	0.5265	0.394	0.321	0.8165	0.2335	0.7355	0.4	0.3735	0.114	0.085	0.4075	0.1545	-0.0065	0.27	0.5425	0.027	0.231	0.336	0.0265	0.2215	-0.097	0.337	0.3045	0.1615	-0.0435	-0.0475	-0.118	-0.0495	0.14	0.287	0.274	-0.1205	0.165	0.252	0.231	0.35	0.2865	0.557	0.192	0.531	0.1935	-0.134
DMD	-0.45475	-0.358166667	-0.49825	1.80425	1.009416667	-0.852	-0.553416667	0.404083333	-0.531833333	-0.984416667	-0.240833333	-0.931083333	-0.212833333	0.2555	-0.204916667	0.082416667	-0.667416667	-0.936333333	-0.755416667	-0.240416667	-0.3995	-0.764583333	0.481833333	-0.290416667	-0.6125	0.741916667	-0.38675	0.365666667	0.094166667	0.462083333	0.542666667	0.21425	0.056416667	0.785583333	0.217416667	-0.26675	0.187083333	-0.028333333	-0.182416667	-0.167666667	-0.1705	-0.630166667	0.098583333	0.013083333	0.12875	-0.55075	0.679833333	0.222	-0.064
PTRH2	-0.2405	-0.41175	-0.6625	-0.77075	-0.41	0.08025	-0.44675	0.1095	0.2685	0.547	-0.572	-0.599	-0.36925	-0.34175	-0.163	-0.9945	0.115	-0.32575	0.0445	-0.52675	0.20075	-0.7195	0.4685	0.29375	-0.4135	0.53	1.11075	-0.39825	0.4545	-0.15775	-0.4135	-0.29925	-0.89425	-0.0755	-0.4705	-0.298	-0.109	0.29975	-0.14	-0.81175	0.1225	-0.071	-0.273	-0.154	0.34575	-0.093	-0.8335	-0.39175	-0.6295
MPEG1	2.939	3.4835	3.155666667	3.467	3.616	3.860666667	3.377333333	2.727666667	2.976833333	4.498333333	2.118166667	3.8215	4.016333333	1.486	1.8185	3.687166667	2.620166667	2.671333333	1.459833333	4.151333333	2.7645	1.576333333	1.964833333	2.2115	2.266833333	1.948666667	2.512333333	3.443	1.7395	2.963333333	2.990833333	3.156166667	2.707833333	2.164	2.8745	1.804166667	2.799333333	3.633	3.386333333	3.965166667	3.275	2.385166667	4.158833333	2.594333333	1.393	2.589166667	2.5	1.893166667	2.4475
NDUFA12	0.6135	-0.0205	0.112666667	-0.01	0.798	0.9505	0.5565	0.838166667	0.052666667	0.445	0.564333333	0.8095	0.889333333	0.7355	0.526666667	0.330833333	0.480166667	-0.309	0.207333333	0.170666667	0.328666667	0.224166667	1.040833333	0.816333333	0.129166667	0.979333333	0.838666667	1.169	0.254666667	0.809666667	0.464	0.408333333	-0.057833333	0.766333333	0.253333333	0.294666667	0.034833333	0.266166667	0.241666667	0.332166667	0.357666667	0.140166667	0.516166667	0.9075	1.103333333	0.696833333	-0.074	0.545	0.260666667
KRTAP2-4	0.474333333	-0.128	0.15475	0.105	0.005833333	0.151333333	0.391545455	-0.010916667	0.105272727	-0.395583333	0.418833333	-0.035333333	0.242333333	0.762666667	0.68625	-0.16775	-0.299	0.098416667	0.208833333	0.410166667	0.08425	0.01125	0.622833333	0.345083333	0.42225	0.192166667	-0.037833333	0.550083333	0.302916667	0.329833333	-0.249083333	0.40325	0.286833333	0.077166667	0.4605	0.06775	0.222416667	0.197	-0.032166667	0.300916667	0.437	0.058416667	0.260416667	0.323833333	0.351166667	0.1535	0.02125	0.326916667	0.0495
STAMBPL1	-0.979833333	-1.173333333	-1.135166667	-0.810833333	-1.2315	-1.123333333	-1.2096	-0.110333333	-0.751666667	-0.4375	-0.483333333	-0.537166667	-0.754166667	-1.336	-1.433333333	0.403833333	-1.004333333	-1.275166667	-2.668833333	-0.394666667	-0.847666667	-2.13	-1.3955	-1.034333333	-1.315333333	-1.216666667	-0.148666667	-0.620166667	-1.283333333	-0.615	-0.884166667	-0.258833333	-0.6635	-1.163666667	-1.235166667	-1.006166667	-0.122666667	-0.096666667	-0.625833333	-0.267333333	-0.5875	-0.660333333	-0.734333333	-0.2085	-0.8048	-0.956333333	-1.0255	-0.856166667	-0.697
ADCY2	-0.697333333	-1.881666667	0.229666667	-0.187333333	-1.2575	-0.753833333	-1.8014	-0.904666667	-0.8905	-2.3935	1.492333333	-1.3532	2.252	0.8875	-0.337	-1.3445	-1.090666667	-1.526166667	0.686666667	-1.416333333	1.330333333	-1.4335	-0.895333333	0.290833333	-1.529333333	-0.3085	-1.167833333	-1.219666667	-0.747166667	-0.132166667	-0.934	-0.570166667	0.617	1.482	-0.982	-1.1695	2.642166667	-1.19225	-0.712666667	-0.994833333	-0.3125	0.5525	-0.0404	-1.5288	-0.385666667	-0.461	1.517	-0.159833333	0.175
UNQ6125	0.443	0.3955	-0.3405	-0.0475	1.0945	0.004	-0.52	-0.002	0.251	1.251	-0.4585	0.5255	0.231	0.3605	0.555	0.185	0.5595	0.0925	0.493	0.305	0.198	0.1005	0.1865	-0.086	0.0955	0.1735	0.0735	0.5125	0.6105	0.0525	0.3815	0.694	-0.1995	0.2085	0.2975	0.3085	0.4835	0.066	0.6155	0.4685	0.275	0.54	-0.133	0.5535	-0.165	0.2775	0.454	0.352	0.282
KLHL20	0.8635	0.574	1.051	0.908	0.265166667	0.5705	-0.2766	0.409	1.342666667	0.038166667	-0.0235	0.9225	-0.683333333	0.564333333	0.356833333	0.263666667	0.603833333	0.3255	-0.0945	-0.092166667	-0.134	0.052666667	-0.4675	0.2225	0.394333333	0.496833333	0.289333333	0.058	-0.574	0.1655	1.158666667	0.111666667	0.0865	0.516833333	0.919666667	0.073166667	0.521833333	0.017333333	1.127	0.3605	0.316166667	0.606166667	0.2515	0.315666667	-0.877333333	0.018666667	0.791	0.686833333	0.562833333
SRM	-1.03625	-1.25825	-1.73375	-1.6735	-0.88625	-1.24275	-1.81325	-1.14925	-1.30125	-1.82475	-1.15025	-1.1125	-0.606	-0.93675	-1.0675	-1.057	-1.43725	-0.7985	-1.32925	-1.2395	-0.87075	-1.5785	-0.27625	0.0035	0.28175	-0.89375	-0.939	-0.53875	-1.00325	-0.84975	-1.087	-0.11275	-0.7835	-0.22175	-0.45275	0.3035	-1.456	-0.89725	-1.783	-1.13575	-0.96325	-1.39975	-1.3905	-1.29575	-1.23275	-1.245	-1.278	-1.64275	-1.61625
OTC	0.20975	-0.746	0.25025	1.03975	-0.08375	0.08575	-0.327	-0.2035	-0.59525	0.3765	0.06825	-0.77	-0.09225	0.62525	0.246	-0.0885	-0.32	-0.055	-0.20225	0.0295	0.1805	-0.13775	0.2	0.16425	0.222	0.05225	-0.087	0.07275	0.09225	0.03075	1.43625	-0.32025	0.27675	0.2865	0.646	0.38	-0.0685	0.089	-0.017	0.2375	0.15975	-0.5735	0.4695	-0.31425	0.0975	-0.0135	0.13675	0.0135	-0.0885
TMIE	1.033166667	0.347166667	0.422833333	0.289166667	1.609333333	0.194333333	0.135166667	1.346833333	0.3635	-0.705333333	-0.120166667	1.590666667	1.386666667	0.823333333	-0.086333333	1.56	0.048833333	0.362666667	-0.411333333	0.489	0.984166667	1.1475	0.223166667	0.885	0.3175	0.547	1.219333333	1.2135	0.418666667	0.128833333	1.1185	1.176166667	0.111333333	0.552333333	0.471333333	0.283333333	-0.000833333	0.527666667	0.327333333	0.308333333	-0.2575	-0.707333333	1.529833333	0.333166667	-0.682833333	-0.143333333	0.862166667	0.052833333	-0.126833333
SNX8	0.58775	0.2095	0.94825	0.5075	1.76125	1.09475	1.211	0.4945	0.49625	-0.00425	1.82375	-0.2715	1.4005	0.58075	0.3255	1.546	-0.3875	0.47675	0.892	0.73375	0.52825	-1.049	0.82	0.6785	0.76075	0.579	-0.27975	0.735	1.5745	0.632	-0.05175	0.80625	0.1625	1.74625	0.3155	0.79925	0.50575	0.057	1.159	0.878	0.89575	-0.28975	0.882	1.2365	0.89525	1.03475	0.73225	0.57975	0.2705
LIPK	0.785	0.3825	-1.154	0.187	0.708	2.172	-0.18	1.1745	0.903	0.267	0.569	0.9785	1.6915	-0.2205	-0.0675	-0.0255	-0.0565	-0.6195	-0.67	1.0695	0.295	0.745	0.1065	0.014	0.6015	-0.062	-0.243	0.338	0.727	0.143	-0.3605	-0.5665	-0.3975	-0.143	0.2465	-0.376	-0.4695	-0.381	0.4355	0.3775	-0.1025	0.591	-0.186	0.6465	1.287	0.3085	-0.248	0.343	0.787
CHURC1	0.26425	-0.528166667	1.236416667	0.09775	-0.139666667	0.845	-0.759	-0.095	1.59075	0.66625	-1.074	-0.284583333	-0.094833333	-0.57375	0.451166667	0.272333333	0.1575	-0.438333333	-0.45275	-0.119	-0.72125	-0.140666667	0.389416667	0.631	-1.84325	-0.860333333	-1.421083333	-1.525833333	-1.063916667	-0.384166667	-0.446333333	0.171333333	-0.290333333	-1.050333333	0.270166667	0.273333333	0.126833333	0.1995	-1.056833333	0.82675	-1.070583333	-1.36225	-0.59425	0.581333333	0.1095	-0.607083333	-0.296166667	-0.71825	-1.2365
KLC2	0.701833333	0.572666667	0.360166667	0.001833333	0.469166667	0.418833333	0.485666667	0.151833333	0.344666667	0.321166667	0.516166667	0.261	0.616333333	0.7715	0.851833333	0.2925	0.357666667	0.415833333	0.2665	0.2445	0.427166667	0.486166667	0.634	0.708666667	0.3455	0.356666667	0.343333333	0.6405	0.490333333	0.639166667	0.198666667	1.276166667	0.714333333	0.416	0.079333333	0.1775	0.0845	0.858333333	0.076833333	0.260333333	0.457	0.246833333	0.421833333	0.274166667	0.468	0.023833333	0.185166667	0.310333333	0.279166667
[truncated: 15,463 more rows]
[truncated: 105 more columns]
