# Supplementary material for: Ubiquitination-mediated molecular pathway alterations in human lung squamous cell carcinomas identified by quantitative ubiquitinomics
Source: Front Endocrinol (Lausanne). 2022 Sep 15;13:970843. doi: 10.3389/fendo.2022.970843 (PMC9520991; doi:10.3389/fendo.2022.970843)
Supplement: Supplementary file 1 [file DataSheet_1.zip › Supplemental Table 5_v5.xls]

## Sheet: linchuangziliao
Supplemental Table 5. Survival data of 494 LSCC patients from TCGA database
bcr_patient_barcode	survival times (days)	patient.vital_status (1 = death; 0 = survival)
TCGA-18-3406	371	1
TCGA-18-3407	136	1
TCGA-18-3408	2099	0
TCGA-18-3409	2417	0
TCGA-18-3410	146	1
TCGA-18-3411	1415	0
TCGA-18-3412	345	1
TCGA-18-3414	716	1
TCGA-18-3415	1810	0
TCGA-18-3416	956	0
TCGA-18-3417	758	0
TCGA-18-3419	53	0
TCGA-18-3421	1331	0
TCGA-18-4083	188	1
TCGA-18-4086	85	1
TCGA-18-4721	2754	0
TCGA-18-5592	92	0
TCGA-18-5595	827	1
TCGA-21-1070	3516	0
TCGA-21-1071	1426	1
TCGA-21-1072	3016	0
TCGA-21-1075	2134	0
TCGA-21-1076	1852	0
TCGA-21-1077	1058	1
TCGA-21-1078	474	1
TCGA-21-1079	965	1
TCGA-21-1080	3724	0
TCGA-21-1081	284	1
TCGA-21-1082	3644	0
TCGA-21-1083	267	1
TCGA-21-5782	962	1
TCGA-21-5783	2680	1
TCGA-21-5784	908	0
TCGA-21-5786	661	0
TCGA-21-5787	329	1
TCGA-21-A5DI	979	0
TCGA-22-0940	608	1
TCGA-22-0944	223	1
TCGA-22-1000	454	1
TCGA-22-1002	131	1
TCGA-22-1005	1953	1
TCGA-22-1011	53	1
TCGA-22-1012	429	1
TCGA-22-1016	822	1
TCGA-22-1017	1485	1
TCGA-22-4591	623	1
TCGA-22-4593	1067	1
TCGA-22-4594	1470	1
TCGA-22-4595	734	1
TCGA-22-4596	17	1
TCGA-22-4599	1161	1
TCGA-22-4601	1057	1
TCGA-22-4604	399	1
TCGA-22-4605	974	1
TCGA-22-4607	587	1
TCGA-22-4609	291	1
TCGA-22-4613	358	1
TCGA-22-5471	964	0
TCGA-22-5472	1975	1
TCGA-22-5473	1933	1
TCGA-22-5474	445	1
TCGA-22-5477	1346	1
TCGA-22-5478	24	1
TCGA-22-5479	1651	0
TCGA-22-5480	2170	1
TCGA-22-5481	2409	1
TCGA-22-5482	357	1
TCGA-22-5483	573	1
TCGA-22-5485	916	1
TCGA-22-5489	1912	1
TCGA-22-5491	1713	1
TCGA-22-5492	506	1
TCGA-22-A5C4	29	0
TCGA-33-4532	2524	0
TCGA-33-4533	3469	0
TCGA-33-4538	2979	1
TCGA-33-4547	1311	0
TCGA-33-4566	5287	1
TCGA-33-4582	3149	1
TCGA-33-4583	4299	0
TCGA-33-4586	428	1
TCGA-33-4587	1656	1
TCGA-33-4589	47	1
TCGA-33-6737	601	1
TCGA-33-6738	822	0
TCGA-33-A4WN	143	1
TCGA-33-A5GW	9	0
TCGA-33-AAS8	1114	1
TCGA-33-AASB	211	1
TCGA-33-AASD	3376	1
TCGA-33-AASI	1344	1
TCGA-33-AASJ	3600	1
TCGA-33-AASL	826	1
TCGA-34-2596	80	1
TCGA-34-2600	1874	1
TCGA-34-2604	958	1
TCGA-34-2605	881	1
TCGA-34-2608	1000	1
TCGA-34-2609	951	1
TCGA-34-5231	1528	0
TCGA-34-5232	1575	0
TCGA-34-5234	994	0
TCGA-34-5236	276	1
TCGA-34-5239	329	0
TCGA-34-5240	235	0
TCGA-34-5241	428	0
TCGA-34-5927	698	0
TCGA-34-5928	169	0
TCGA-34-5929	151	1
TCGA-34-7107	34	1
TCGA-34-8454	166	0
TCGA-34-8455	123	1
TCGA-34-8456	203	0
TCGA-34-A5IX	636	0
TCGA-37-3783	122	0
TCGA-37-3789	13	0
TCGA-37-3792	12	0
TCGA-37-4129	213	0
TCGA-37-4130	247	0
TCGA-37-4132	227	0
TCGA-37-4133	238	0
TCGA-37-4135	207	0
TCGA-37-4141	12	0
TCGA-37-5819	103	0
TCGA-37-A5EL	454	0
TCGA-37-A5EM	112	0
TCGA-37-A5EN	356	0
TCGA-39-5011	1454	0
TCGA-39-5016	2253	0
TCGA-39-5019	1361	0
TCGA-39-5021	2086	1
TCGA-39-5022	1679	1
TCGA-39-5024	2130	0
TCGA-39-5027	1849	0
TCGA-39-5028	52	1
TCGA-39-5029	740	1
TCGA-39-5030	59	1
TCGA-39-5031	833	0
TCGA-39-5034	1107	1
TCGA-39-5035	474	0
TCGA-39-5036	1084	0
TCGA-39-5037	24	0
TCGA-39-5039	544	1
TCGA-39-5040	519	1
TCGA-43-2576	556	0
TCGA-43-2578	550	0
TCGA-43-2581	399	0
TCGA-43-3394	352	0
TCGA-43-3920	268	0
TCGA-43-5668	258	0
TCGA-43-5670	549	0
TCGA-43-6143	214	0
TCGA-43-6647	183	0
TCGA-43-6770	85	0
TCGA-43-6771	166	1
TCGA-43-6773	116	1
TCGA-43-7656	212	0
TCGA-43-7657	48	0
TCGA-43-7658	2023	0
TCGA-43-8115	202	0
TCGA-43-8116	193	0
TCGA-43-8118	89	1
TCGA-43-A474	262	0
TCGA-43-A475	206	0
TCGA-43-A56U	55	0
TCGA-43-A56V	154	0
TCGA-46-3765	396	0
TCGA-46-3766	365	0
TCGA-46-3767	396	0
TCGA-46-3768	304	1
TCGA-46-3769	121	0
TCGA-46-6025	206	0
TCGA-46-6026	18	0
TCGA-51-4079	12	1
TCGA-51-4080	12	1
TCGA-51-4081	63	0
TCGA-51-6867	1856	1
TCGA-52-7622	541	0
TCGA-52-7809	166	1
TCGA-52-7810	923	0
TCGA-52-7811	266	1
TCGA-52-7812	835	1
TCGA-56-1622	881	1
TCGA-56-5897	3	0
TCGA-56-5898	0	0
TCGA-56-6545	62	0
TCGA-56-7221	30	0
TCGA-56-7222	13	0
TCGA-56-7223	30	0
TCGA-56-7579	44	0
TCGA-56-7580	40	0
TCGA-56-7582	26	0
TCGA-56-7730	6	0
TCGA-56-7731	0	0
TCGA-56-7822	1	0
TCGA-56-7823	77	0
TCGA-56-8082	26	0
TCGA-56-8083	2	0
TCGA-56-8201	28	0
TCGA-56-8304	106	0
TCGA-56-8305	105	0
TCGA-56-8307	27	0
TCGA-56-8308	217	0
TCGA-56-8309	18	0
TCGA-56-8503	41	0
TCGA-56-8504	178	0
TCGA-56-8622	55	0
TCGA-56-8623	6	0
TCGA-56-8624	36	0
TCGA-56-8625	63	0
TCGA-56-8626	17	0
TCGA-56-8628	16	0
TCGA-56-8629	34	0
TCGA-56-A49D	38	0
TCGA-56-A4BW	2	0
TCGA-56-A4BX	46	0
TCGA-56-A4BY	31	0
TCGA-56-A4ZJ	25	0
TCGA-56-A4ZK	4	0
TCGA-56-A5DR	4	0
TCGA-56-A5DS	8	0
TCGA-56-A62T	5	0
TCGA-58-8386	1	1
TCGA-58-8387	403	1
TCGA-58-8388	378	0
TCGA-58-8390	272	0
TCGA-58-8391	1342	0
TCGA-58-8392	501	1
TCGA-58-8393	20	0
TCGA-58-A46J	1973	0
TCGA-58-A46K	1045	1
TCGA-58-A46L	1113	0
TCGA-58-A46M	707	0
TCGA-58-A46N	540	0
TCGA-60-2695	474	0
TCGA-60-2696	109	1
TCGA-60-2697	372	1
TCGA-60-2698	311	1
TCGA-60-2703	2945	1
TCGA-60-2704	1154	1
TCGA-60-2706	2500	0
TCGA-60-2707	667	1
TCGA-60-2708	2083	0
TCGA-60-2709	1505	0
TCGA-60-2710	1686	0
TCGA-60-2711	889	0
TCGA-60-2712	274	1
TCGA-60-2713	1456	0
TCGA-60-2714	512	0
TCGA-60-2715	1075	1
TCGA-60-2716	1181	0
TCGA-60-2719	932	0
TCGA-60-2720	97	0
TCGA-60-2721	794	0
TCGA-60-2722	733	0
TCGA-60-2723	693	0
TCGA-60-2724	37	0
TCGA-60-2725	719	0
TCGA-60-2726	358	1
TCGA-63-A5M9	0	0
TCGA-63-A5MB	2758	0
TCGA-63-A5MG	1769	0
TCGA-63-A5MH	1772	0
TCGA-63-A5MI	1399	0
TCGA-63-A5MJ	1524	0
TCGA-63-A5ML	1163	0
TCGA-63-A5MM	456	1
TCGA-63-A5MN	345	1
TCGA-63-A5MP	769	0
TCGA-63-A5MR	2367	0
TCGA-63-A5MS	2025	0
TCGA-63-A5MT	498	0
TCGA-63-A5MU	723	1
TCGA-63-A5MV	787	0
TCGA-63-A5MW	140	0
TCGA-63-A5MY	6	0
TCGA-66-2727	516	1
TCGA-66-2734	1311	0
TCGA-66-2737	61	0
TCGA-66-2742	641	0
TCGA-66-2744	30	0
TCGA-66-2753	31	0
TCGA-66-2754	61	0
TCGA-66-2755	28	0
TCGA-66-2756	30	0
TCGA-66-2757	30	0
TCGA-66-2758	639	0
TCGA-66-2759	762	0
TCGA-66-2763	30	0
TCGA-66-2765	61	0
TCGA-66-2766	31	0
TCGA-66-2767	61	0
TCGA-66-2768	61	0
TCGA-66-2769	215	1
TCGA-66-2770	700	0
TCGA-66-2771	578	0
TCGA-66-2773	92	1
TCGA-66-2777	61	0
TCGA-66-2778	578	0
TCGA-66-2780	366	1
TCGA-66-2781	121	0
TCGA-66-2782	365	1
TCGA-66-2783	759	0
TCGA-66-2785	60	0
TCGA-66-2786	790	0
TCGA-66-2787	1217	0
TCGA-66-2788	699	0
TCGA-66-2789	123	1
TCGA-66-2790	699	0
TCGA-66-2791	153	1
TCGA-66-2792	913	0
TCGA-66-2793	306	1
TCGA-66-2794	1645	0
TCGA-66-2795	122	0
TCGA-66-2800	1492	0
TCGA-68-7755	83	0
TCGA-68-7756	202	0
TCGA-68-7757	211	0
TCGA-68-8250	244	0
TCGA-68-8251	96	0
TCGA-68-A59I	121	0
TCGA-68-A59J	104	0
TCGA-70-6722	0	0
TCGA-70-6723	0	0
TCGA-77-6842	899	1
TCGA-77-6843	2224	1
TCGA-77-6844	2284	1
TCGA-77-6845	708	1
TCGA-77-7138	340	1
TCGA-77-7139	2737	0
TCGA-77-7140	632	1
TCGA-77-7141	15	0
TCGA-77-7142	1286	0
TCGA-77-7335	2133	1
TCGA-77-7337	3253	1
TCGA-77-7338	5	1
TCGA-77-7463	1423	1
TCGA-77-7465	479	0
TCGA-77-8007	198	1
TCGA-77-8008	2639	1
TCGA-77-8009	1641	0
TCGA-77-8128	1150	1
TCGA-77-8130	2522	0
TCGA-77-8131	383	1
TCGA-77-8133	1640	1
TCGA-77-8136	1189	1
TCGA-77-8138	539	1
TCGA-77-8139	3166	0
TCGA-77-8140	351	1
TCGA-77-8143	803	1
TCGA-77-8144	833	0
TCGA-77-8145	212	1
TCGA-77-8146	2183	0
TCGA-77-8148	293	0
TCGA-77-8150	1655	1
TCGA-77-8153	1684	0
TCGA-77-8154	1092	0
TCGA-77-8156	10	0
TCGA-77-A5FZ	3838	1
TCGA-77-A5G1	3714	0
TCGA-77-A5G3	3576	0
TCGA-77-A5G6	678	1
TCGA-77-A5G7	180	1
TCGA-77-A5G8	1290	0
TCGA-77-A5GA	36	0
TCGA-77-A5GB	937	1
TCGA-77-A5GF	722	0
TCGA-77-A5GH	713	0
TCGA-85-6175	0	0
TCGA-85-6560	11	0
TCGA-85-6561	24	0
TCGA-85-6798	34	0
TCGA-85-7696	18	0
TCGA-85-7697	10	0
TCGA-85-7698	49	0
TCGA-85-7699	1	0
TCGA-85-7710	0	0
TCGA-85-7843	35	0
TCGA-85-7844	38	0
TCGA-85-7950	60	0
TCGA-85-8048	26	0
TCGA-85-8049	60	0
TCGA-85-8052	16	0
TCGA-85-8070	43	0
TCGA-85-8071	14	0
TCGA-85-8072	36	0
TCGA-85-8276	13	0
TCGA-85-8277	11	0
TCGA-85-8287	13	0
TCGA-85-8288	54	0
TCGA-85-8350	60	0
TCGA-85-8351	55	0
TCGA-85-8352	67	0
TCGA-85-8353	54	0
TCGA-85-8354	61	0
TCGA-85-8355	20	0
TCGA-85-8479	22	0
TCGA-85-8481	21	0
TCGA-85-8580	28	0
TCGA-85-8582	4	0
TCGA-85-8584	0	0
TCGA-85-8664	3	0
TCGA-85-8666	14	0
TCGA-85-A4CL	15	0
TCGA-85-A4CN	6	0
TCGA-85-A4JB	-10	0
TCGA-85-A4JC	-10	0
TCGA-85-A4PA	-6	0
TCGA-85-A4QQ	-2	0
TCGA-85-A4QR	25	0
TCGA-85-A50M	19	0
TCGA-85-A50Z	0	0
TCGA-85-A510	0	0
TCGA-85-A511	0	0
TCGA-85-A512	0	0
TCGA-85-A513	24	0
TCGA-85-A53L	13	0
TCGA-85-A5B5	111	0
TCGA-90-6837	42	0
TCGA-90-7766	47	0
TCGA-90-7767	89	0
TCGA-90-7769	18	0
TCGA-90-7964	100	0
TCGA-90-A4ED	244	0
TCGA-90-A4EE	331	0
TCGA-90-A59Q	269	0
TCGA-92-7340	82	0
TCGA-92-7341	106	0
TCGA-92-8063	122	0
TCGA-92-8064	160	0
TCGA-92-8065	70	0
TCGA-94-7033	87	0
TCGA-94-7557	5	1
TCGA-94-7943	143	0
TCGA-94-8035	111	0
TCGA-94-8490	153	0
TCGA-94-8491	31	0
TCGA-94-A4VJ	43	0
TCGA-94-A5I4	155	0
TCGA-94-A5I6	185	0
TCGA-96-7544	1213	0
TCGA-96-7545	1324	0
TCGA-96-8169	189	0
TCGA-96-8170	211	0
TCGA-96-A4JK	273	0
TCGA-96-A4JL	183	0
TCGA-98-7454	115	0
TCGA-98-8020	84	1
TCGA-98-8021	413	0
TCGA-98-8022	224	0
TCGA-98-8023	308	0
TCGA-98-A538	120	0
TCGA-98-A539	118	0
TCGA-98-A53A	274	0
TCGA-98-A53B	61	1
TCGA-98-A53C	311	0
TCGA-98-A53D	22	0
TCGA-98-A53H	169	0
TCGA-98-A53I	99	0
TCGA-98-A53J	159	0
TCGA-J1-A4AH	222	0
TCGA-L3-A4E7	35	0
TCGA-L3-A524	449	0
TCGA-LA-A446	36	0
TCGA-LA-A7SW	146	0
TCGA-MF-A522	83	0
TCGA-NC-A5HD	2	1
TCGA-NC-A5HE	1722	0
TCGA-NC-A5HF	138	1
TCGA-NC-A5HG	1548	0
TCGA-NC-A5HH	37	0
TCGA-NC-A5HI	1135	0
TCGA-NC-A5HJ	418	1
TCGA-NC-A5HK	128	0
TCGA-NC-A5HL	88	1
TCGA-NC-A5HM	29	0
TCGA-NC-A5HN	894	0
TCGA-NC-A5HO	789	0
TCGA-NC-A5HP	730	0
TCGA-NC-A5HQ	448	1
TCGA-NC-A5HR	623	0
TCGA-NC-A5HT	419	0
TCGA-NK-A5CR	2178	0
TCGA-NK-A5CT	1761	0
TCGA-NK-A5CX	111	0
TCGA-NK-A5D1	511	0
TCGA-NK-A7XE	13	0
TCGA-O2-A52N	1006	1
TCGA-O2-A52Q	113	1
TCGA-O2-A52S	387	1
TCGA-O2-A52V	1335	1
TCGA-O2-A52W	261	1
TCGA-O2-A5IB	340	1
TCGA-XC-AA0X	6	1
