# Supplementary material for: Ubiquitination-mediated molecular pathway alterations in human lung squamous cell carcinomas identified by quantitative ubiquitinomics
Source: Front Endocrinol (Lausanne). 2022 Sep 15;13:970843. doi: 10.3389/fendo.2022.970843 (PMC9520991; doi:10.3389/fendo.2022.970843)
Supplement: Supplementary file 1 [file DataSheet_1.zip › Supplemental Table 6_v5.xls]

## Sheet: Supplemental Table 4
Supplemental Table 6. A total 1030 overall survival-related mRNAs in LSCC identified from TCGA data
Gene symbol	P value
IPMK	9.57983e-06
SIX1	7.63284e-05
REG1A	0.000202908
COL16A1	0.000242888
TRIM58	0.000243218
KLHL23	0.000295285
TMEM88	0.000298326
PDLIM3	0.000301699
COL27A1	0.000327826
HIST1H4K	0.000431535
CAGE1	0.000442223
RGR	0.000525436
PLAU	0.000540056
FEV	0.000555976
HS1BP3	0.000562893
IGLL1	0.000584981
TYRP1	0.00060207
TTLL3	0.000727176
GRIN2A	0.000786254
CCDC117	0.000807244
SPINK5L3	0.000825324
KRT12	0.000836097
ADMR	0.00084756
RAB13	0.000860571
EFNA2	0.000917859
HIST1H4G	0.00119101
UBE2U	0.00121482
THY1	0.00122497
PLK3	0.00128146
ART4	0.00128231
ARF6	0.00128564
LMAN1L	0.00134186
CA6	0.00136848
UPK2	0.00141393
ATP6V0C	0.00149604
SORCS3	0.00150795
HBQ1	0.00153279
OMG	0.00158396
KCTD8	0.00163316
AURKC	0.00165241
KCNE3	0.00166446
PARD6B	0.00171642
SMAD7	0.0017313
TMCO7	0.00178385
MORC2	0.00182628
CTA-246H3.1	0.00183281
KIAA1166	0.00183567
TMPRSS11F	0.001907
PKNOX2	0.00190881
MEG3	0.00191095
RBM23	0.00191417
CCDC127	0.00192862
TRIM47	0.00193405
C14orf102	0.00198786
ACSM1	0.0019942
PELI2	0.00201731
IFNA5	0.00207508
REG1B	0.00220247
JPH1	0.00222046
PDK2	0.00226297
NAV3	0.00226656
CACNA1C	0.00229568
MOSPD2	0.00233851
PAPOLA	0.0024052
FLJ21075	0.00249295
SEC16B	0.00249784
PTGER1	0.00253726
ZNF179	0.00254115
GEMIN8	0.00259193
METTL3	0.00270484
CAMK1G	0.00271445
ATP2A1	0.00271828
CBX1	0.00280756
OR4X2	0.00281629
DNPEP	0.00288082
LIF	0.00297809
PECI	0.00301642
COG5	0.00302515
NR1I2	0.00308627
UNC13A	0.00316657
C17orf55	0.00329093
F5	0.00338846
KIAA0317	0.0034052
OR8H1	0.00341334
FBXO2	0.00342231
CBFA2T3	0.00342472
DKFZP564O0523	0.0034724
PRKCDBP	0.00349862
HIST1H4J	0.00361827
UQCRC2	0.0036632
ZC3H14	0.0037345
NF2	0.00374037
FTSJ2	0.00380084
CYP19A1	0.00380295
C4orf17	0.0038147
LOC162073	0.00384689
MAP7D2	0.00386775
LOC91461	0.00386978
C4orf40	0.00389991
MICALCL	0.00390002
DNAH8	0.00391143
KCNE2	0.00392414
OTUD6A	0.00405634
MRPS36	0.00411871
C14orf73	0.00412026
STXBP1	0.0041442
SLC7A6	0.00419367
OR7A5	0.00428404
GYPE	0.00429223
PKD1L1	0.00429282
MYH1	0.00432592
EXTL1	0.00441388
ELL	0.00449311
PPM1L	0.00452847
SCN2B	0.00457656
IQCK	0.00459412
CNN1	0.00466181
C1orf25	0.00466665
LMO4	0.00467344
COL8A1	0.00467915
NPAS4	0.00469632
TBL1Y	0.00473797
MGC27348	0.00474909
SLC5A7	0.00476229
PDE1B	0.00476649
ERH	0.00480383
OR13F1	0.00485263
NDE1	0.00487056
F10	0.00490384
PRTG	0.00490781
ASXL3	0.00498582
FLJ35767	0.0051368
DLX3	0.00536264
AMIGO1	0.00536499
TBL1X	0.00541716
FKBP11	0.00545296
CLIC3	0.00545341
STON2	0.0054847
CNTNAP1	0.00552509
C1orf201	0.00572805
UGT2B4	0.00574745
ALS2CL	0.00581139
ATG16L2	0.00588921
PATZ1	0.00594084
SLC25A3	0.00596524
FABP6	0.00609479
MLLT3	0.00611732
ICK	0.00624356
INHBA	0.00626424
CXorf59	0.00628597
DHX57	0.00634173
TCP10	0.00642428
DLG7	0.00644317
DEFB123	0.00648445
APTX	0.00650355
TFEB	0.00671378
RP11-298P3.3	0.00672704
DDEF1	0.00680027
KLHL30	0.00680485
NAP1L3	0.00689734
HAS2	0.00690276
C1orf51	0.00690812
SERPINE1	0.0069376
SLC35E3	0.00694567
C6orf120	0.00700602
HTR7P	0.00710344
KLHDC8B	0.00719733
OR8U1	0.00720704
CCDC63	0.00721306
REL	0.00722476
MYO15B	0.00724539
CETN1	0.00733924
DERL3	0.00736083
DSC3	0.00738653
GREM2	0.00739689
WDR1	0.00742507
EMR1	0.00757923
LOC161247	0.00763752
KLHL24	0.00766035
UPK3B	0.00772598
GLT25D1	0.00778782
SGK2	0.00781874
FBXO17	0.00787714
RRAGB	0.00790025
YEATS2	0.00790836
ATP8B2	0.00794369
RAPH1	0.00797968
LASS6	0.00800523
CERK	0.00800739
IL28A	0.00800777
C14orf130	0.00809355
USP28	0.00817955
BMPER	0.00819311
GCAT	0.00835349
TM9SF3	0.00838326
RBPJL	0.00839845
ZNF665	0.00840863
PLAA	0.00852729
C2orf30	0.00856258
C17orf74	0.00863925
TKTL1	0.00864206
C9orf43	0.00866934
VPS8	0.00869965
SPAG6	0.00880454
FFAR2	0.00880712
CALD1	0.00881315
HOXB2	0.00893096
INTU	0.00894472
ANP32D	0.00900369
GMNN	0.00900832
LCE1B	0.0091841
IL4R	0.00923884
ALDH18A1	0.00925567
MVP	0.00942865
PTPRO	0.00949043
DDR2	0.00952455
LSMD1	0.00966621
ANP32C	0.00967568
TRIP11	0.0098265
2019-09-14	0.0099343
KIAA1324L	0.00995714
KCTD6	0.0100621
ENC1	0.0102759
COL5A1	0.0103076
C17orf77	0.0103586
SLC7A10	0.0104652
RPS2	0.0105678
NEK9	0.0105926
TMEM179	0.0106158
ANAPC4	0.0106218
RHOG	0.010676
RASSF5	0.0107181
ICAM1	0.0107696
PNMA2	0.010843
CNKSR3	0.0108981
ODZ4	0.0110114
SMYD5	0.0110335
ADCY2	0.0110998
KIAA1946	0.0112319
LOC116349	0.0112339
TRIM8	0.011247
RBM4	0.0112793
OTUD5	0.0112814
EIF2B5	0.0113276
C1orf175	0.0114125
SLC22A2	0.0114317
CHST7	0.0115347
B3GNT5	0.0116416
GMEB2	0.0116682
NNAT	0.011675
XAF1	0.0117254
NOS3	0.0118164
SERAC1	0.0118618
AFF3	0.0118923
IFITM3	0.0119832
ACTG2	0.0120101
C3	0.0120318
MFAP4	0.0120435
KIAA1377	0.0120701
MTERF	0.012089
RNMT	0.0121406
PON2	0.0121538
BCAN	0.0121742
KIAA0574	0.0121953
GPRASP1	0.0122035
ZNF765	0.0123601
RHBDF1	0.0123688
C9orf91	0.0124491
C11orf45	0.0124982
MGC33407	0.0125377
DCLK1	0.0126712
FAM104B	0.0126819
NDUFA3	0.0127006
SPIN2B	0.0127036
HM13	0.012844
ST6GAL1	0.0128725
C14orf37	0.0129057
PFN2	0.0129517
C21orf84	0.0130172
CCDC12	0.013057
KRTAP1-5	0.0130714
FGA	0.0130714
ARHGEF4	0.0130784
KIAA0895	0.0131376
ZNHIT4	0.0131848
CTPS2	0.0132369
TTLL1	0.0132546
C2orf40	0.0133087
PRKAR2A	0.0135028
APOBEC2	0.0136728
NPY5R	0.0136779
IL20RA	0.0136842
NDUFB10	0.0137312
C9	0.0137408
SMAD5OS	0.0138439
HMGCL	0.0138469
CTCFL	0.0138592
CDC42EP2	0.0138805
ZNF2	0.0139068
KLK2	0.0139098
COCH	0.01395
LIMS3	0.0139638
RBED1	0.0139821
ZNF689	0.0140009
DKFZP434A0131	0.0140177
DYNLT3	0.0141223
C20orf114	0.0141407
KIRREL2	0.0141857
GAS6	0.0142067
ELK1	0.0142418
SOD3	0.0143315
NDUFB3	0.0143717
COL9A3	0.0144366
SSPN	0.0144872
CNKSR1	0.0145433
TEKT5	0.0146272
SMARCE1	0.0147328
PRB2	0.0147427
ZNF683	0.0147733
DACT3	0.0148859
OR1C1	0.0149402
AFAR3	0.0149504
CENPA	0.0149558
CYBA	0.0149706
DKFZP434O047	0.0149946
KPNB1	0.0150586
NLRP8	0.0151373
SSTR1	0.0152451
DAO	0.0153062
TNFRSF25	0.0155283
ROCK2	0.0155305
FXR2	0.0155336
NSBP1	0.0155543
CLTB	0.0155613
AGBL5	0.0155669
CSPG4	0.0155864
ZNF511	0.0155925
GTPBP2	0.0156245
C4BPB	0.0156551
PMM2	0.015806
ALDH3A2	0.0158469
KCNK15	0.015949
ARHGAP6	0.0159813
OR2T11	0.0159845
PDGFRA	0.0160281
IFT140	0.0161442
EIF4ENIF1	0.0161716
C9orf40	0.016179
JUB	0.016252
SVEP1	0.0162553
HIVEP3	0.0163425
OLFM3	0.0163734
HNRPCL1	0.0164871
SFRP2	0.0164992
ADRA1D	0.0165705
LBX2	0.0166306
KIAA0141	0.0166585
SPG20	0.0167446
VDR	0.0168289
RASGEF1A	0.0168374
C7orf23	0.0169576
MYOZ3	0.0170221
NKD1	0.0170454
MGC10814	0.0170934
IGHD	0.0171328
IRF4	0.0172482
GOLPH3	0.0173374
HDHD1A	0.0173445
NPY1R	0.0173928
COG2	0.0174607
HRB	0.0174642
SEMA4C	0.0174916
CLDND1	0.0175676
TTTY5	0.0176724
C14orf79	0.0177399
C2orf43	0.0177913
NALCN	0.0178366
FAM133A	0.017864
RBM5	0.0179161
ZW10	0.0180183
ASB14	0.0180329
ACSM2A	0.0180452
NGDN	0.0181306
ELK3	0.0181312
PFKFB4	0.0181388
THSD7A	0.0181602
OVCH1	0.018174
WDR91	0.0181931
TRMU	0.0181987
RAN	0.0182108
LOC130576	0.0183807
TMEM106A	0.0183887
HEG1	0.018417
OR52E2	0.0184315
GBP6	0.0184368
ICAM4	0.0184901
DRD1IP	0.0185105
RNF213	0.0185216
IQCC	0.0185595
MYH2	0.0185896
ABHD1	0.0185995
HN1L	0.0186213
STARD7	0.0186467
JAM3	0.0186972
ZNF567	0.0187845
WASF1	0.0188573
CACYBP	0.0190699
POM121L1	0.0191293
CDK5	0.0191544
CWF19L1	0.0191899
UNQ1940	0.0191903
MGC15523	0.01922
HSP90AA6P	0.0192365
POSTN	0.0192883
TM9SF1	0.0193355
SORL1	0.0193505
PRAC	0.0193673
FBXW11	0.0194424
MMP19	0.0194438
ANKRD46	0.0194615
ITGB6	0.0194905
C1orf108	0.0195062
NOPE	0.0195507
PRRT1	0.0195693
MMRN2	0.0195784
PPP1R15B	0.0196853
GPATCH2	0.0196895
PDE1A	0.0197269
TPH2	0.0197929
AK1	0.0198553
PROCR	0.0198614
DAD1	0.0198857
ZDHHC15	0.0199867
MYO3A	0.0201236
PXN	0.0201444
DMWD	0.020281
CCDC22	0.0202932
C10orf18	0.0202958
LY6D	0.0203199
MAP2	0.0203715
ACSM3	0.0204543
MPHOSPH1	0.0205094
RPL26L1	0.0205138
RAPGEF3	0.0205263
FUT11	0.0205843
TCF19	0.0206134
ZNF225	0.0207084
CFB	0.0207455
TGFB1	0.020763
CXorf15	0.0207702
MDH1	0.0208774
MICAL2	0.0209367
HTATSF1	0.0209838
FAM110A	0.0210213
HTR5A	0.0211109
TRH	0.0211823
C19orf22	0.0211865
GLS	0.021272
FAM10A5	0.0213101
FAM19A5	0.0213353
OR4K5	0.0214537
LEFTY2	0.0214747
SIVA1	0.0216398
IFI44	0.0216726
OR51G2	0.0217619
VASP	0.0218153
FNDC3A	0.0218561
TRIM54	0.0219828
TXNDC16	0.0219972
TECTA	0.0219985
HECA	0.0220917
POLR1E	0.0221187
SPATA20	0.0222233
TRIM42	0.0222995
TRPM8	0.0223484
ALAS2	0.0224048
WFDC13	0.0224346
ARMCX2	0.0224685
PIGH	0.0225364
PTGIS	0.0225664
POLR2H	0.0226118
GABRP	0.0226579
MMAA	0.0227098
RNF8	0.0227323
PLCG2	0.0227927
RCC1	0.0228203
BTG4	0.0229266
SYN3	0.0229294
PCMTD1	0.0229329
TCF23	0.0229362
PARVA	0.022962
PLXNA4A	0.0229858
DUSP22	0.0230625
PIM2	0.0231781
SAMD14	0.0233236
PGK1	0.0234409
HSH2D	0.0234432
TSPAN6	0.0234579
OAS3	0.0236125
FUNDC1	0.0236576
CBY1	0.0236684
UNC93B1	0.0237436
MIXL1	0.0237525
RIT2	0.0237691
C6orf159	0.0238228
C10orf111	0.0238262
OLIG1	0.0238332
DKFZp434B1231	0.0238575
PPP2R5E	0.0240045
ATP11A	0.0240674
APLP1	0.0240866
ITGB1	0.0241663
BNC2	0.0241946
ACTA2	0.0242045
ARSA	0.0242098
PDCD6	0.0242637
SYNPO2L	0.024339
THBS3	0.0243533
TBPL1	0.0243588
SYNPO	0.0243763
ZFYVE1	0.0243935
FLJ46266	0.0244723
RHBDD3	0.0245063
NARF	0.0245761
ADAMDEC1	0.0246134
TTYH1	0.0246365
TAF10	0.0246497
KDELC2	0.0247278
MCEE	0.0248596
CACNB2	0.0248596
MEP1A	0.0248927
LXN	0.0249001
DSE	0.0249441
STARD5	0.0249615
TCBA1	0.0249616
MBL2	0.0249639
DLC1	0.0249905
OR7D2	0.0250998
MX2	0.0251186
NTRK2	0.0252768
OR2J3	0.0253133
FOXD1	0.0253203
CD19	0.0253455
MRGPRF	0.0254383
TRIP10	0.0254467
GPR139	0.0254666
LOXHD1	0.0254907
HAS1	0.0256405
KIF15	0.0256612
ACHE	0.0256741
NONO	0.0256986
TBC1D25	0.025726
TLR8	0.0257404
MOGAT3	0.0257594
TMEM20	0.0257742
ISCU	0.025782
DDX10	0.0258293
CCPG1	0.02584
MAMDC4	0.0259205
GJA5	0.0259299
ZNF320	0.0259922
SHROOM2	0.0260318
ATP5O	0.0261413
DNAJC10	0.0262443
TSPAN8	0.0262676
BMP2	0.026313
MPFL	0.0263501
SLC24A3	0.0263771
PRUNE	0.0264095
ICMT	0.0264142
OR10S1	0.0264579
SH3BGRL	0.026499
DDX5	0.0265337
PEPD	0.0265476
C17orf88	0.0265902
SLC24A4	0.0265965
AKR7A2	0.0267233
RTN4IP1	0.0268608
SLC6A5	0.0270226
PGR	0.0270525
C20orf10	0.0270622
LYCAT	0.0270693
RPS6	0.0270752
TANK	0.0270936
SNW1	0.0270977
C16orf24	0.0272246
C6orf168	0.0275097
SUPT16H	0.0275165
MYBPH	0.0275852
NAGLU	0.0275889
C6orf142	0.0275972
DIRAS2	0.0276227
DNAH9	0.027718
PPFIBP1	0.0278134
PHKA2	0.0278778
GPRASP2	0.0278894
GMPPA	0.0279065
SRrp35	0.0279147
CTTN	0.0279772
GPR173	0.0280184
ZC3H12A	0.0280253
HEXIM1	0.0280351
C8orf4	0.0280616
LOC728215	0.028114
ATF7IP	0.02813
SLFN13	0.0281845
KCNK2	0.0282415
NMUR2	0.0284386
GPATCH8	0.0284432
ACPT	0.0284454
SCGB3A1	0.0285444
KCNJ1	0.0285554
TIGD3	0.0286215
SPIN2A	0.0287595
PRO0132	0.0288535
CDKN1A	0.0288727
HOTAIR	0.0288935
PRB4	0.0288957
FLJ32065	0.0289226
ECGF1	0.0290252
ABCB11	0.029061
PYDC1	0.0291202
SFRS15	0.0291953
ATP7A	0.0292321
CYP4A11	0.0293095
REM1	0.0293548
CDKN3	0.0294318
QDPR	0.0294523
MSX2	0.0294822
IL17F	0.0295078
WIPI2	0.0295541
PLA2G4A	0.0296092
DDX56	0.0296639
IDUA	0.0296863
ACP6	0.0297461
KLC2	0.0297783
MGC2752	0.0298001
ASAH1	0.0298744
KIAA1853	0.0299162
CHRDL2	0.0299211
RBM10	0.0299459
SPAG4	0.0300838
MRTO4	0.0301811
MAGEL2	0.0302266
AOC3	0.0302296
MAPK7	0.0304275
OR4D5	0.0304473
OLAH	0.0304642
CLDND2	0.0305189
SLC4A5	0.0305215
GPRC5A	0.0305255
TMEM64	0.0305738
WDR17	0.0305844
C1orf67	0.0306305
RPS6KA5	0.0306831
KIAA1539	0.0308684
SET	0.0309003
SERPINA11	0.030908
ASB12	0.030934
FCRL5	0.0310037
LOC134145	0.0310347
RAB9B	0.0310751
MED26	0.0311442
CCDC141	0.0311456
PIGK	0.0311816
NANOS1	0.031255
SLC30A6	0.031277
SERPINA10	0.0312805
RPL10	0.0313026
MMP1	0.031372
RP2	0.031374
MPHOSPH8	0.0314163
SLC16A13	0.031427
IDH3B	0.0316363
SH3BGRL3	0.0316453
EXDL2	0.0316686
C6orf148	0.031722
WDR20	0.031738
NES	0.0317493
FKBP2	0.0321135
SNAP25	0.0322334
DHX58	0.0323533
IL11	0.0323577
CCDC80	0.0324995
PCDH19	0.0325476
KRT33B	0.0325544
TMTC1	0.0325816
SOX7	0.0326427
ZNF697	0.032807
TMEM16J	0.0329153
AKR7A3	0.0329621
WFDC1	0.0329733
SASP	0.0330665
HIST1H4H	0.0330933
OXER1	0.0331106
YEATS4	0.033209
IRF7	0.033261
SCAND2	0.0332947
SPARC	0.0334254
IFITM2	0.033434
PRIM2	0.0335442
OXTR	0.0335622
PRDM11	0.0336545
FAM55C	0.0337071
RNMTL1	0.0337375
TESSP5	0.0337411
DIRAS3	0.033791
HOXB5	0.0338162
PTGFR	0.0338521
DCHS1	0.0339647
POLA1	0.0340155
WNT2B	0.0340441
IL5RA	0.0343195
HEPACAM	0.0343878
SMPDL3B	0.0344108
SNX12	0.0344931
ADH6	0.0345444
SSX3	0.0346478
DAPK3	0.0347868
OR11L1	0.0347886
TGFBR1	0.0348892
UGT2B11	0.0349258
GCHFR	0.034977
C21orf89	0.0350167
PFTK1	0.0351214
CXorf42	0.0351439
PNPLA1	0.035177
ABCB6	0.035262
REEP4	0.0352779
RC3H1	0.0353717
PAXIP1	0.0355177
HIST1H4L	0.0356527
LRSAM1	0.035722
TEX15	0.0357252
WWTR1	0.0357359
MRPS21	0.0358333
TDRD3	0.0358472
SAE2	0.0359042
ARD1A	0.0359051
VILL	0.0359656
NDUFAB1	0.0359673
SULT2A1	0.0359987
TRIM60	0.036045
SLC8A1	0.0361206
ACTA1	0.0361644
KCNH4	0.036166
ATF7IP2	0.0362506
TBC1D22B	0.0364215
PPARA	0.0364348
MED11	0.0364496
USP10	0.036482
PTPN4	0.0366085
RAB9A	0.0366197
FNTB	0.0366305
DUOX1	0.036684
C17orf46	0.0366974
C15orf52	0.0367351
MGC45800	0.0367702
TNFSF9	0.036809
KIAA0888	0.0368136
LOC723972	0.0368205
COL1A1	0.0368958
TMEM173	0.0369603
CKMT2	0.0369648
WBSCR17	0.037007
C2orf32	0.037019
LPA	0.0370824
TNFRSF8	0.0371146
TRERF1	0.0371159
NPHP1	0.0371182
FAM44B	0.0371738
ALB	0.037176
NCAM1	0.0371782
TCIRG1	0.0372599
TMEM93	0.0372792
ZC3H11A	0.0372891
LCAT	0.0373243
IGFBP7	0.0373541
HIST1H1B	0.0373714
GPAM	0.0373754
LOC388335	0.0373897
SHMT2	0.0374206
FMR1NB	0.0374214
CPA1	0.0374654
WAC	0.0374941
ELA2	0.0376012
COLQ	0.0376031
SEC31B	0.0377721
APOOL	0.0378244
TMPRSS9	0.0378272
EIF2B2	0.0379021
MGC10981	0.0380192
FAM65A	0.0381033
STK17B	0.0381794
INTS5	0.0381808
SLC9A4	0.038236
PLA2R1	0.0382384
PIGQ	0.0382776
TUFT1	0.0383033
ABCB7	0.0383518
MC1R	0.0384447
FLJ43826	0.0385772
SAFB	0.0386118
MGC52282	0.0386142
RSU1	0.0386223
TMEM16B	0.0387481
TDP1	0.038812
OPLAH	0.038848
MAP1LC3B	0.0388668
SYT5	0.0388804
DCUN1D3	0.0389005
TIRAP	0.0389134
MED13L	0.0389146
SBNO2	0.0390738
C17orf28	0.039184
HAGHL	0.039281
SLC25A15	0.0394469
ZAN	0.0394855
KIAA0586	0.0395164
FAM123B	0.0395457
TMEM18	0.0397111
ACCN2	0.0397111
SLC35F2	0.0397558
FANCM	0.0397829
CPSF4	0.0398304
IL2RA	0.0400376
PPM1A	0.0401631
KRTAP4-2	0.0402311
TMEM16D	0.0402424
C11orf42	0.0403718
PAQR6	0.0404273
C11orf52	0.0404572
MYL9	0.0404703
HDAC8	0.0405726
ADAMTS2	0.0406176
TMEM55B	0.0406387
CPOX	0.0406727
ZNF507	0.0406813
ARHGDIA	0.0407494
SLC4A10	0.0407778
SARM1	0.0408168
CA1	0.0408399
TINAGL1	0.0409168
GATA3	0.040924
FAM130A2	0.0409492
LRCH2	0.041156
TIMP1	0.0411706
C20orf19	0.0411995
PAQR8	0.0412144
OR10G7	0.0412264
ITGA11	0.0413415
SMARCC2	0.0413849
C8orf79	0.0414586
MIS12	0.0415045
MRFAP1L1	0.0415057
KIF5C	0.0415102
SLC25A43	0.0416299
DNAH1	0.0416347
IQSEC3	0.0416792
FEZF1	0.0417127
C3orf58	0.0417272
OVOL1	0.0417442
NKX2-2	0.0417961
PTCD1	0.0418172
BHLHB2	0.0418315
LCE2A	0.0418612
C9orf50	0.0418617
TCHP	0.0419401
C10orf54	0.0419471
TMED1	0.0419848
FLJ40235	0.041999
RAD54L	0.0421077
RELB	0.0421129
TRIT1	0.0422399
GLMN	0.0423423
CYP4V2	0.0423774
PDE4A	0.0424255
TIGD6	0.0424892
LOC554175	0.0424967
LRRC8E	0.0425221
CARD6	0.0425407
DENND2C	0.0427085
DNHD1	0.0427275
WFDC8	0.0427437
SHC3	0.0428219
CPB2	0.0428607
ADCYAP1	0.0429285
TRIM25	0.0429899
XYLT1	0.0430264
SLC22A1	0.0431023
FLJ31438	0.0431069
VPS13C	0.0432195
C12orf61	0.043221
SLC22A13	0.0432558
PHEX	0.0432679
ACTR10	0.0432807
LRRC4	0.0433228
DLST	0.0433325
STOX1	0.0433862
TNFAIP6	0.0434239
EXOD1	0.0434465
ILDR1	0.043613
TRAK1	0.0436716
C2orf39	0.0436876
SAP18	0.0437536
SPIN3	0.0437769
MESDC1	0.0438361
FAM7A1	0.0440563
PTP4A3	0.0441268
SLC16A4	0.0442225
ART3	0.0442551
SNF1LK2	0.0442879
HSD17B3	0.0443287
PIAS3	0.0443582
MAP7	0.044398
KRT23	0.0445651
RP13-347D8.3	0.0445998
KATNB1	0.0446109
C7orf27	0.0446675
ZNF189	0.0446939
KRT5	0.0447176
RNF149	0.0447235
JUND	0.0447627
ADI1	0.0447991
CAPRIN2	0.0447994
RGS14	0.0448218
SYCP2	0.0448386
FAM108B1	0.044859
TRIM10	0.0448621
GOLIM4	0.0449455
KIAA0913	0.045095
RPS7	0.0451092
RARRES2	0.0451222
CES3	0.0451828
GLT8D4	0.0452234
SESN3	0.0452648
MAT2B	0.0452835
B4GALNT3	0.0454129
PCDH11Y	0.0454704
LIMS2	0.0455008
ENO1	0.045502
CCL13	0.0456002
C1orf178	0.0456123
PDK3	0.0456248
COX6B2	0.045684
CD82	0.0457122
NY-REN-7	0.0457361
ATG3	0.04586
MOXD1	0.045994
FLJ13236	0.0460084
LOC441054	0.0462501
BOLA1	0.046338
SNCB	0.0463384
SLC25A17	0.0463834
ADCY1	0.0464024
C20orf117	0.0464056
STT3A	0.0464175
CNOT8	0.0465881
VNN1	0.0465887
FRZB	0.0466816
EFEMP2	0.0467559
COL6A3	0.0467594
GREB1	0.0468943
ICAM2	0.0469556
KLC1	0.0470378
RASSF1	0.0470938
MAGI3	0.0471075
GPX5	0.0471236
RPP30	0.0471781
FLJ42953	0.0472091
GALNT4	0.0472241
FIBP	0.0473913
C1orf115	0.047404
H1FOO	0.0474643
UNC45B	0.04747
MICAL1	0.047509
LGALS3	0.047533
AKTIP	0.047544
IL15RA	0.0475531
GPAA1	0.0475897
DKFZp564N2472	0.0476267
ALPI	0.047701
CLDN14	0.047721
ALS2CR2	0.047772
EPB42	0.0478051
C11orf61	0.0478105
ANGPTL5	0.0478687
GPRIN1	0.0478937
PRKY	0.0481038
GSTA5	0.0481936
C2orf18	0.0481986
ACTL7B	0.0482857
IER2	0.0485209
WDR89	0.048609
OTOP2	0.0488155
PPIB	0.0488278
MICALL2	0.0488704
GRIK1	0.0488735
GHDC	0.0489046
LSM8	0.048922
SIKE	0.0489404
CHMP2A	0.0489745
SLC35C1	0.0490679
GRIN3A	0.0490941
CLCN1	0.0491102
C14orf109	0.0491147
MGC29506	0.0491176
HSF2	0.0491229
MYADM	0.0491275
MRPL35	0.0491413
LSP1	0.049274
C10orf10	0.0492992
ABLIM3	0.0493115
ARHGEF17	0.0494049
C1QBP	0.0494186
C19orf52	0.04942
POLA2	0.0494313
LOC51252	0.049481
FASLG	0.0495446
C10orf140	0.0495911
C2orf48	0.0496199
CRYBA4	0.0496764
C19orf58	0.0497493
ZFP36L2	0.0497586
PHLPP	0.0497971
ALPP	0.0498296
LSAMP	0.0499253
GJE1	0.0499419
SYN2	0.0499555
CYP2C18	0.0499888
