# Supplementary material for: Ubiquitination-mediated molecular pathway alterations in human lung squamous cell carcinomas identified by quantitative ubiquitinomics
Source: Front Endocrinol (Lausanne). 2022 Sep 15;13:970843. doi: 10.3389/fendo.2022.970843 (PMC9520991; doi:10.3389/fendo.2022.970843)
Supplement: Supplementary file 1 [file DataSheet_1.zip › Supplemental Table 7_v5.xls]

## Sheet: Network 1
Supplemental Table 7. Statisticaly significant hub molecules in molecular network 1
SUID	degree	MCODE_Cluster	MCODE_Node_Status	MCODE_Score	node name	selected	shared gene name
104	56	Cluster 1	Clustered	20.4286	RPS20	FALSE	RPS20
103	53	Cluster 1	Clustered	21.6404	RPS16	FALSE	RPS16
234	34	Cluster 1	Clustered	19	TNPO1	FALSE	TNPO1
102	72	Cluster 1	Clustered	21.6404	EEF1A1	FALSE	EEF1A1
101	42	Cluster 1	Clustered	20.8942	RPL7A	FALSE	RPL7A
100	69	Cluster 1	Clustered	21.6404	GNB2L1	FALSE	GNB2L1
99	50	Cluster 1	Clustered	21.3908	RPL11	FALSE	RPL11
98	38	Cluster 1	Clustered	18.5065	RPS15	FALSE	RPS15
96	47	Cluster 1	Clustered	20.7196	PSMD11	FALSE	PSMD11
284	58	Cluster 1	Clustered	19.9231	PPP2CA	FALSE	PPP2CA
93	105	Cluster 1	Clustered	19.8632	RPS27A	FALSE	RPS27A
90	45	Cluster 1	Clustered	20.7196	PSMC1	FALSE	PSMC1
115	61	Cluster 1	Clustered	20.7778	CCT8	FALSE	CCT8
88	49	Cluster 1	Clustered	19.7379	RPL3	FALSE	RPL3
86	47	Cluster 1	Clustered	19.1304	PSMD4	FALSE	PSMD4
85	48	Cluster 1	Clustered	20.6614	PSMC4	FALSE	PSMC4
84	47	Cluster 1	Clustered	21.6404	PSMC5	FALSE	PSMC5
82	48	Cluster 1	Clustered	20.8942	PSMA6	FALSE	PSMA6
81	62	Cluster 1	Clustered	21.6404	RPS3	FALSE	RPS3
110	57	Cluster 1	Seed	21.6404	RPS2	FALSE	RPS2
80	48	Cluster 1	Clustered	21.3908	RPL12	FALSE	RPL12
79	49	Cluster 1	Clustered	21.3908	RPL9	FALSE	RPL9
78	59	Cluster 1	Clustered	21.6404	RPLP0	FALSE	RPLP0
280	37	Cluster 1	Clustered	18	PLEC	FALSE	PLEC
144	66	Cluster 1	Clustered	19.058	HSP90AB1	FALSE	HSP90AB1
107	109	Cluster 1	Clustered	19.058	HSP90AA1	FALSE	HSP90AA1
106	95	Cluster 1	Clustered	19.6817	HSPA8	FALSE	HSPA8
75	51	Cluster 1	Clustered	18.9724	CCT6A	FALSE	CCT6A
74	51	Cluster 1	Clustered	20.6957	TCP1	FALSE	TCP1
142	44	Cluster 1	Clustered	20.4828	EIF2S3	FALSE	EIF2S3
105	39	Cluster 1	Clustered	21.3908	RPL18A	FALSE	RPL18A

## Sheet: Network 2
Supplemental Table 7.2 Statisticaly significant hub molecule in molecular network 2.
SUID	degree	MCODE_Cluster	MCODE_Node_Status	MCODE_Score	node name	selected	shared gene name
187	55	Cluster 2	Clustered	11.5652	PKM	FALSE	PKM
163	57	Cluster 2	Clustered	11.3623	ENO1	FALSE	ENO1
162	22	Cluster 2	Clustered	13.1813	HIST1H2AC	FALSE	HIST1H2AC
161	36	Cluster 2	Clustered	13.268	H2AFZ	FALSE	H2AFZ
160	27	Cluster 2	Clustered	13.1813	HIST1H2BJ	FALSE	HIST1H2BJ
137	38	Cluster 2	Clustered	13.1765	ATP5B	FALSE	ATP5B
159	33	Cluster 2	Clustered	13.1813	HIST2H2AC	FALSE	HIST2H2AC
136	39	Cluster 2	Clustered	12.1212	ATP5A1	FALSE	ATP5A1
410	18	Cluster 2	Clustered	11	CBX1	FALSE	CBX1
97	15	Cluster 2	Clustered	11.8681	PSMD10	FALSE	PSMD10
393	28	Cluster 2	Clustered	11.3	NME2	FALSE	NME2
116	23	Cluster 2	Clustered	11.9804	PSMD3	FALSE	PSMD3
176	21	Cluster 2	Clustered	12.8762	H2AFJ	FALSE	H2AFJ
330	25	Cluster 2	Clustered	13.1813	HIST1H1C	FALSE	HIST1H1C
391	26	Cluster 2	Clustered	12.8762	NEDD8-MDP1	FALSE	NEDD8-MDP1
113	53	Cluster 2	Clustered	13	TPI1	FALSE	TPI1
225	18	Cluster 2	Seed	13.451	HIST1H2BC	FALSE	HIST1H2BC
268	32	Cluster 2	Clustered	11	ITCH	FALSE	ITCH
196	22	Cluster 2	Clustered	13.1813	H3F3B	FALSE	H3F3B
263	23	Cluster 2	Clustered	13.1813	HIST2H3D	FALSE	HIST2H3D
242	18	Cluster 2	Clustered	11.3	CBX3	FALSE	CBX3
195	28	Cluster 2	Clustered	13.1813	HIST1H4A	FALSE	HIST1H4A
168	68	Cluster 2	Clustered	11.65	VCP	FALSE	VCP
337	13	Cluster 2	Clustered	13	H2AFY2	FALSE	H2AFY2
165	35	Cluster 2	Clustered	11	UBA1	FALSE	UBA1
190	33	Cluster 2	Clustered	11.4	H2AFX	FALSE	H2AFX
189	19	Cluster 2	Clustered	13	COPS2	FALSE	COPS2

## Sheet: Network 3
Supplemental Table 7.3 Statisticaly significant hub molecule in molecular network 3
SUID	degree	MCODE_Cluster	MCODE_Node_Status	MCODE_Score	node name	selected	shared gen name
120	25	Cluster 3	Clustered	9.48718	ACTN1	FALSE	ACTN1
420	26	Cluster 3	Clustered	9	SLC2A1	FALSE	SLC2A1
313	12	Cluster 3	Clustered	10	LRSAM1	FALSE	LRSAM1
138	28	Cluster 3	Clustered	9.2	HNRNPM	FALSE	HNRNPM
437	16	Cluster 3	Clustered	9.35897	PFKFB3	FALSE	PFKFB3
417	29	Cluster 3	Clustered	10.7179	PRDX1	FALSE	PRDX1
258	21	Cluster 3	Clustered	10	TPM4	FALSE	TPM4
179	40	Cluster 3	Seed	10.7333	PCBP1	FALSE	PCBP1
157	36	Cluster 3	Clustered	10	ACTC1	FALSE	ACTC1
156	25	Cluster 3	Clustered	9.48718	TPM1	FALSE	TPM1
229	21	Cluster 3	Clustered	10	PRPF8	FALSE	PRPF8
228	23	Cluster 3	Clustered	10	TPM2	FALSE	TPM2
154	21	Cluster 3	Clustered	9	YWHAH	FALSE	YWHAH
249	21	Cluster 3	Clustered	9.48718	MYH11	FALSE	MYH11
174	32	Cluster 3	Clustered	10.7179	ALDOA	FALSE	ALDOA
149	34	Cluster 3	Clustered	9.48718	MYH9	FALSE	MYH9
148	24	Cluster 3	Clustered	9.48718	MYL6	FALSE	MYL6
112	50	Cluster 3	Clustered	9.48718	VCL	FALSE	VCL
111	27	Cluster 3	Clustered	9	TLN1	FALSE	TLN1
246	31	Cluster 3	Clustered	8.917	PCBP2	FALSE	PCBP2
221	19	Cluster 3	Clustered	8.59091	SFN	FALSE	SFN
220	30	Cluster 3	Clustered	9.35897	YWHAQ	FALSE	YWHAQ
198	40	Cluster 3	Clustered	10.1176	ILF2	FALSE	ILF2
197	27	Cluster 3	Clustered	9.05882	ILF3	FALSE	ILF3
109	22	Cluster 3	Clustered	9.95238	RBMX	FALSE	RBMX
290	29	Cluster 3	Clustered	10.7179	LDHB	FALSE	LDHB
76	28	Cluster 3	Clustered	9.22059	TUBB4B	FALSE	TUBB4B
218	33	Cluster 3	Clustered	10	MYH10	FALSE	MYH10
169	26	Cluster 3	Clustered	9.61538	UBXN7	FALSE	UBXN7
240	23	Cluster 3	Clustered	8.59091	MAP2K2	FALSE	MAP2K2
217	16	Cluster 3	Clustered	10	HNRNPH2	FALSE	HNRNPH2
167	21	Cluster 3	Clustered	10	HUWE1	FALSE	HUWE1
193	16	Cluster 3	Clustered	10.7179	PGAM1	FALSE	PGAM1
192	17	Cluster 3	Clustered	10	RBCK1	FALSE	RBCK1
399	16	Cluster 3	Clustered	9	CAD	FALSE	CAD
237	19	Cluster 3	Clustered	10	CUL5	FALSE	CUL5
287	15	Cluster 3	Clustered	10	UBE2O	FALSE	UBE2O
121	20	Cluster 3	Clustered	9.23077	HNRNPF	FALSE	HNRNPF
397	18	Cluster 3	Clustered	9.84848	PGD	FALSE	PGD
276	18	Cluster 3	Clustered	9.48718	CALD1	FALSE	CALD1

## Sheet: Network 4
Supplemental Table 7.4 Statisticaly significant hub molecule in molecular network 4
SUID	degree	MCODE_Cluster	MCODE_Node_Status	MCODE_Score	node name	selected	shared gen name
188	24	Cluster 4	Clustered	7.82222	CUL4A	FALSE	CUL4A
212	24	Cluster 4	Clustered	7.64706	UBA6	FALSE	UBA6
260	18	Cluster 4	Clustered	7	FTL	FALSE	FTL
211	27	Cluster 4	Clustered	7.82222	TUBA4A	FALSE	TUBA4A
140	41	Cluster 4	Clustered	7.41758	ANXA2	FALSE	ANXA2
130	16	Cluster 4	Clustered	6.80556	GNG12	FALSE	GNG12
349	16	Cluster 4	Clustered	8	LAMTOR1	FALSE	LAMTOR1
117	21	Cluster 4	Clustered	6.80556	GNAI2	FALSE	GNAI2
181	26	Cluster 4	Clustered	7.96154	ACLY	FALSE	ACLY
208	13	Cluster 4	Clustered	7.56364	EPS15L1	FALSE	EPS15L1
257	12	Cluster 4	Clustered	8	TMEM30A	FALSE	TMEM30A
207	12	Cluster 4	Clustered	7.56364	EPN1	FALSE	EPN1
256	13	Cluster 4	Clustered	8	ATP11A	FALSE	ATP11A
255	21	Cluster 4	Clustered	8	PLD1	FALSE	PLD1
297	15	Cluster 4	Clustered	7.82222	PIK3C2A	FALSE	PIK3C2A
254	16	Cluster 4	Clustered	7.56364	CLTB	FALSE	CLTB
155	26	Cluster 4	Clustered	7.56364	USP7	FALSE	USP7
324	11	Cluster 4	Clustered	7	DDIT4	FALSE	DDIT4
392	15	Cluster 4	Clustered	7.82222	EWSR1	FALSE	EWSR1
253	11	Cluster 4	Clustered	7.56364	HIP1	FALSE	HIP1
92	20	Cluster 4	Clustered	8	SNAP23	FALSE	SNAP23
153	30	Cluster 4	Clustered	7.48538	YWHAG	FALSE	YWHAG
134	38	Cluster 4	Clustered	8.10526	YWHAB	FALSE	YWHAB
270	12	Cluster 4	Clustered	8	GAPVD1	FALSE	GAPVD1
133	40	Cluster 4	Clustered	6.79654	YWHAZ	FALSE	YWHAZ
340	16	Cluster 4	Clustered	7	SAP18	FALSE	SAP18
347	7	Cluster 4	Clustered	7	VAT1	FALSE	VAT1
201	43	Cluster 4	Clustered	7.90952	YWHAE	FALSE	YWHAE
132	12	Cluster 4	Clustered	6.80556	GNG5	FALSE	GNG5
127	27	Cluster 4	Clustered	8	XRCC5	FALSE	XRCC5
247	13	Cluster 4	Clustered	8	FCHO2	FALSE	FCHO2
329	14	Cluster 4	Clustered	8	ANO6	FALSE	ANO6
266	12	Cluster 4	Clustered	7	SDCBP	FALSE	SDCBP
199	14	Cluster 4	Clustered	7	GNAS	FALSE	GNAS
219	27	Cluster 4	Clustered	6.90476	TARDBP	FALSE	TARDBP
77	27	Cluster 4	Clustered	8.33684	TUBA1B	FALSE	TUBA1B
108	43	Cluster 4	Seed	8.41846	HNRNPK	FALSE	HNRNPK
194	23	Cluster 4	Clustered	6.80556	UBE4B	FALSE	UBE4B
73	14	Cluster 4	Clustered	6.80556	GNAI3	FALSE	GNAI3
166	26	Cluster 4	Clustered	8	PCNA	FALSE	PCNA
369	13	Cluster 4	Clustered	8	OLR1	FALSE	OLR1
277	25	Cluster 4	Clustered	7.56364	PHGDH	FALSE	PHGDH
302	10	Cluster 4	Clustered	7	TUBGCP3	FALSE	TUBGCP3

## Sheet: Network 5
Supplemental Table 7.5 Statisticaly significant hub molecule in molecular network 5
SUID	degree	MCODE_Cluster	MCODE_Node_Status	MCODE_Score	node name	selected	shared gene name
87	102	Cluster 5	Clustered	16.8939	UBA52	FALSE	UBA52
411	26	Cluster 5	Clustered	14	IMPDH2	FALSE	IMPDH2
320	32	Cluster 5	Clustered	16.1026	NACA	FALSE	NACA
314	21	Cluster 5	Clustered	13.6912	HIST1H1B	FALSE	HIST1H1B
185	53	Cluster 5	Clustered	14.6752	RAD23B	FALSE	RAD23B
83	32	Cluster 5	Clustered	13.913	PSMD8	FALSE	PSMD8
147	45	Cluster 5	Clustered	15.4947	RAD23A	FALSE	RAD23A
319	27	Cluster 5	Clustered	13.8833	H1F0	FALSE	H1F0
158	18	Cluster 5	Clustered	13.6912	HIST2H2AB	FALSE	HIST2H2AB
243	21	Cluster 5	Clustered	13.6912	HIST1H1E	FALSE	HIST1H1E
135	43	Cluster 5	Clustered	14.0395	PGK1	FALSE	PGK1
230	52	Cluster 5	Clustered	14.8225	POLR2B	FALSE	POLR2B
239	22	Cluster 5	Clustered	13.8833	H2AFY	FALSE	H2AFY
122	51	Cluster 5	Seed	17.0649	HNRNPA2B1	FALSE	HNRNPA2B1
89	34	Cluster 5	Clustered	15.7193	ADRM1	FALSE	ADRM1
114	141	Cluster 5	Clustered	17.0649	GAPDH	FALSE	GAPDH

## Sheet: Network 6
Supplemental Table 7.6 Statisticaly significant hub molecule in molecular network 6
SUID	degree	MCODE_Cluster	MCODE_Node_Status	MCODE_Score	node name	selected	shared gene name
128	7	Cluster 6	Clustered	4.7619	STX3	FALSE	STX3
335	10	Cluster 6	Clustered	4	RAB25	FALSE	RAB25
328	6	Cluster 6	Clustered	4.7619	STXBP2	FALSE	STXBP2
338	13	Cluster 6	Clustered	5	RAB27A	FALSE	RAB27A
383	7	Cluster 6	Seed	5	VAMP5	FALSE	VAMP5
353	4	Cluster 6	Clustered	4	RAB39A	FALSE	RAB39A
371	8	Cluster 6	Clustered	5	CPNE1	FALSE	CPNE1
370	6	Cluster 6	Clustered	5	CPNE3	FALSE	CPNE3
332	14	Cluster 6	Clustered	4	RAB2A	FALSE	RAB2A
91	10	Cluster 6	Clustered	4.7619	STX4	FALSE	STX4
331	5	Cluster 6	Clustered	4	RAB20	FALSE	RAB20
141	31	Cluster 6	Clustered	4.11696	VAMP8	FALSE	VAMP8
344	5	Cluster 6	Clustered	5	ARL8A	FALSE	ARL8A
