# Supplementary material for: Ubiquitination-mediated molecular pathway alterations in human lung squamous cell carcinomas identified by quantitative ubiquitinomics
Source: Front Endocrinol (Lausanne). 2022 Sep 15;13:970843. doi: 10.3389/fendo.2022.970843 (PMC9520991; doi:10.3389/fendo.2022.970843)
Supplement: Supplementary file 1 [file DataSheet_1.zip › Supplemental Table 8_v5.xls]

## Sheet: Sheet1
Supplemental Table 8. Each network-involved biological processes with DIVAD analysis
Biological Processe	Genes	PValue	Benjamini
Network 1
nuclear-transcribed mRNA catabolic process, nonsense-mediated decay	RPS2, RPS3, RPS16, RPL18A, RPLP0, RPL9, PPP2CA, RPS15, RPL3, RPL11, RPL7A, RPS20, RPL12, RPS27A	3.54969e-21	8.87422e-19
SRP-dependent cotranslational protein targeting to membrane	RPL18A, RPS16, RPLP0, RPL9, RPS15, RPL3, RPL11, RPL12, RPS20, RPL7A, RPS2, RPS27A, RPS3	2.1816e-20	2.72701e-18
translational initiation	EIF2S3, RPS2, RPS3, RPS16, RPL18A, RPLP0, RPL9, RPS15, RPL3, RPL11, RPL7A, RPS20, RPL12, RPS27A	2.38771e-20	1.98976e-18
viral transcription	RPL18A, RPS16, RPLP0, RPL9, RPS15, RPL3, RPL11, RPL12, RPS20, RPL7A, RPS2, RPS27A, RPS3	1.98114e-19	1.23821e-17
rRNA processing	RPL18A, RPS16, RPLP0, RPL9, RPS15, RPL3, RPL11, RPL12, RPS20, RPL7A, RPS2, RPS27A, RPS3	5.68473e-16	2.77556e-14
translation	RPL18A, RPS16, RPLP0, RPL9, RPS15, RPL3, RPL11, RPL12, RPS20, RPL7A, RPS2, RPS27A, RPS3	4.38812e-15	1.85074e-13
regulation of mRNA stability	PSMC5, PSMA6, PSMC4, PSMD11, PSMC1, PSMD4, TNPO1, RPS27A, HSPA8	5.86469e-12	2.09451e-10
NIK/NF-kappaB signaling	PSMC5, PSMA6, PSMC4, PSMD11, PSMC1, PSMD4, RPS27A	1.29282e-09	4.04007e-08
negative regulation of ubiquitin-protein ligase activity involved in mitotic cell cycle	PSMC5, PSMA6, PSMC4, PSMD11, PSMC1, PSMD4, RPS27A	2.02589e-09	5.62748e-08
positive regulation of ubiquitin-protein ligase activity involved in regulation of mitotic cell cycle transition	PSMC5, PSMA6, PSMC4, PSMD11, PSMC1, PSMD4, RPS27A	3.0743e-09	7.68576e-08
anaphase-promoting complex-dependent catabolic process	PSMC5, PSMA6, PSMC4, PSMD11, PSMC1, PSMD4, RPS27A	3.89504e-09	8.85235e-08
Wnt signaling pathway, planar cell polarity pathway	PSMC5, PSMA6, PSMC4, PSMD11, PSMC1, PSMD4, RPS27A	9.84027e-09	2.05006e-07
stimulatory C-type lectin receptor signaling pathway	PSMC5, PSMA6, PSMC4, PSMD11, PSMC1, PSMD4, RPS27A	2.18712e-08	4.20601e-07
regulation of cellular amino acid metabolic process	PSMC5, PSMA6, PSMC4, PSMD11, PSMC1, PSMD4	2.37492e-08	4.24093e-07
tumor necrosis factor-mediated signaling pathway	PSMC5, PSMA6, PSMC4, PSMD11, PSMC1, PSMD4, RPS27A	4.41007e-08	7.35012e-07
positive regulation of canonical Wnt signaling pathway	PSMC5, PSMA6, PSMC4, PSMD11, PSMC1, PSMD4, RPS27A	4.87716e-08	7.62055e-07
antigen processing and presentation of exogenous peptide antigen via MHC class I, TAP-dependent	PSMC5, PSMA6, PSMC4, PSMD11, PSMC1, PSMD4	7.00521e-08	1.03018e-06
T cell receptor signaling pathway	PSMC5, PSMA6, PSMC4, PSMD11, PSMC1, PSMD4, RPS27A	1.70166e-07	2.36342e-06
negative regulation of canonical Wnt signaling pathway	PSMC5, PSMA6, PSMC4, PSMD11, PSMC1, PSMD4, RPS27A	3.01225e-07	3.96348e-06
Fc-epsilon receptor signaling pathway	PSMC5, PSMA6, PSMC4, PSMD11, PSMC1, PSMD4, RPS27A	5.0587e-07	6.32336e-06
protein polyubiquitination	PSMC5, PSMA6, PSMC4, PSMD11, PSMC1, PSMD4, RPS27A	6.14564e-07	7.31622e-06
proteasome-mediated ubiquitin-dependent protein catabolic process	PSMC5, PSMA6, PSMC4, PSMD11, PSMC1, PSMD4, RPS27A	1.09212e-06	1.24103e-05
MAPK cascade	PSMC5, PSMA6, PSMC4, PSMD11, PSMC1, PSMD4, RPS27A	4.78797e-06	5.20419e-05
cell-cell adhesion	HSP90AB1, CCT8, EIF2S3, RPL7A, RPS2, HSPA8, PLEC	5.81261e-06	6.05464e-05
protein folding	HSP90AB1, TCP1, HSP90AA1, CCT8, CCT6A, HSPA8	1.29033e-05	0.000129025
positive regulation of protein localization to Cajal body	TCP1, CCT8, CCT6A	8.01199e-05	0.000770118
protein stabilization	HSP90AB1, TCP1, HSP90AA1, CCT8, CCT6A	8.35459e-05	0.000773306
positive regulation of establishment of protein localization to telomere	TCP1, CCT8, CCT6A	0.000102901	0.000918384
positive regulation of RNA polymerase II transcriptional preinitiation complex assembly	PSMC5, PSMC4, PSMC1	0.000102901	0.000918384
positive regulation of telomerase RNA localization to Cajal body	TCP1, CCT8, CCT6A	0.000298204	0.00256781
positive regulation of proteasomal protein catabolic process	PSMC5, PSMC4, PSMC1	0.00034044	0.00283346
ribosomal large subunit assembly	RPL3, RPL11, RPL12	0.000592588	0.00476894
cellular response to interleukin-4	HSP90AB1, RPLP0, RPL3	0.000776332	0.00604908
Nework 2
nucleosome assembly	HIST1H2BC, HIST1H4A, HIST1H1C, HIST1H2BJ, H2AFY2, H2AFX, H3F3B, HIST2H3D	3.24859e-10	6.85452e-08
chromatin silencing	HIST1H2AC, HIST2H2AC, H2AFY2, H2AFZ, H2AFX, H2AFJ	5.61035e-09	5.91891e-07
negative regulation of gene expression, epigenetic	HIST1H4A, H2AFY2, H3F3B, HIST2H3D	5.45561e-05	0.00382987
Network 3
muscle contraction	MYL6, TLN1, CALD1, MYH11, TPM2, TPM1, TPM4, VCL	3.75173e-09	1.10301e-06
gene expression	HNRNPM, HNRNPH2, HNRNPF, PCBP1, PCBP2, RBMX	7.20348e-08	1.05891e-05
movement of cell or subcellular component	TLN1, CALD1, TPM1, TPM4, TUBB4B, VCL	1.37659e-06	0.000134897
muscle filament sliding	MYL6, ACTC1, TPM2, TPM1, TPM4	1.55708e-06	0.000114439
mRNA splicing, via spliceosome	HNRNPM, HNRNPH2, HNRNPF, PCBP1, PRPF8, PCBP2, RBMX	9.67452e-06	0.000568703
actin filament organization	ALDOA, ACTN1, TPM2, TPM1, TPM4	2.05386e-05	0.0010059
platelet aggregation	TLN1, ACTN1, MYH9, VCL	0.000107404	0.00450104
Network 4
cell-cell adhesion	YWHAZ, HNRNPK, GAPVD1, YWHAB, SDCBP, EPS15L1, YWHAE, ANXA2	4.39226e-06	0.00181236
positive regulation of protein insertion into mitochondrial membrane involved in apoptotic signaling pathway	YWHAZ, YWHAG, YWHAB, YWHAE	5.63587e-05	0.0115709
membrane organization	YWHAZ, YWHAG, YWHAB, YWHAE	6.86128e-05	0.00940154
Network 6
small GTPase mediated signal transduction	RAB2A, RAB39A, ARL8A, RAB25, RAB20, RAB27A	4.71876e-07	4.38835e-05
vesicle-mediated transport	STX4, VAMP8, CPNE1, VAMP5, CPNE3	3.01912e-06	0.000140379
protein transport	RAB2A, VAMP8, RAB39A, STXBP2, RAB25, RAB20	4.85378e-06	0.000150456
